# Supplementary material for: Cuproptosis-related lncRNA: Prediction of prognosis and subtype determination in clear cell renal cell carcinoma
Source: Front Genet. 2022 Aug 22;13:958547. doi: 10.3389/fgene.2022.958547 (PMC9441767; doi:10.3389/fgene.2022.958547)
Supplement: Supplementary file 1 [file DataSheet1.ZIP]

Archive with 2 entries (2 files):
- Supplementary Figures.docx
- Supplementary table.xlsx
