# Supplementary material for: Cuproptosis-related lncRNA: Prediction of prognosis and subtype determination in clear cell renal cell carcinoma
Source: Front Genet. 2022 Aug 22;13:958547. doi: 10.3389/fgene.2022.958547 (PMC9441767; doi:10.3389/fgene.2022.958547)
Supplement: Supplementary file 1 [file DataSheet1.ZIP › Supplementary table.xlsx]

## Sheet: S1
The summary of clinical characteristics of patients with ccRCC
Characteristics	TCGA-KIRC	E-MTAB-1980
Age（year）
≤65	352	57
>65	185	44
Gender
Male	346	77
Female	191	24
Grade
G1	14	13
G2	230	59
G3	207	22
G4	78	5
Not available	8	2
Stage
SI	269	-
SII	57	-
SIII	125	-
SIV	83	-
Not available	3	101
T-stage
T1	275	68
T2	69	11
T3	182	21
T4	11	1
N-stage
N0	240	94
N1	17	3
Not available	280	4
M-stage
M0	426	89
M1	79	12
Not available	32	0

## Sheet: S2
id	TCGA-CW-6087-11A-01R-1672-07	TCGA-B0-4712-11A-02R-1503-07	TCGA-CJ-5680-11A-01R-1541-07	TCGA-A3-3358-11A-01R-1541-07	TCGA-B0-5703-11A-01R-1541-07	TCGA-CZ-5989-11A-01R-1672-07	TCGA-B0-5711-11A-01R-1672-07	TCGA-B0-4700-11A-01R-1541-07	TCGA-CZ-5469-11A-01R-1503-07	TCGA-CZ-5455-11A-01R-1503-07	TCGA-CZ-5454-11A-01R-1503-07	TCGA-B0-5705-11A-01R-1541-07	TCGA-CJ-5681-11A-01R-1541-07	TCGA-CZ-5453-11A-01R-1503-07	TCGA-CW-6088-11A-01R-1672-07	TCGA-CZ-5988-11A-01R-1672-07	TCGA-B8-4619-11A-01R-1758-07	TCGA-CJ-6033-11A-01R-1858-07	TCGA-CZ-5451-11A-01R-1503-07	TCGA-CJ-6030-11A-01R-1672-07	TCGA-CZ-5982-11A-01R-1672-07	TCGA-CJ-5679-11A-01R-1541-07	TCGA-B0-5402-11A-01R-1503-07	TCGA-CZ-5467-11A-01R-1503-07	TCGA-B0-5696-11A-01R-1541-07	TCGA-B8-5552-11A-01R-1672-07	TCGA-CZ-5452-11A-01R-1503-07	TCGA-CZ-5463-11A-01R-1503-07	TCGA-CZ-5985-11A-01R-1672-07	TCGA-CZ-5458-11A-01R-1503-07	TCGA-CW-5589-11A-01R-1541-07	TCGA-CZ-5462-11A-01R-1503-07	TCGA-B0-5699-11A-01R-1541-07	TCGA-B2-5641-11A-01R-1541-07	TCGA-CJ-5676-11A-01R-1541-07	TCGA-CZ-4865-11A-01R-1503-07	TCGA-CW-5591-11A-01R-1541-07	TCGA-B0-5697-11A-01R-1541-07	TCGA-CJ-5677-11A-01R-1541-07	TCGA-CW-5587-11A-01R-1541-07	TCGA-CZ-5461-11A-01R-1503-07	TCGA-CZ-5470-11A-01R-1503-07	TCGA-CW-6090-11A-01R-1672-07	TCGA-CZ-5987-11A-01R-1672-07	TCGA-CZ-5457-11A-01R-1503-07	TCGA-B0-5706-11A-01R-1541-07	TCGA-CZ-5465-11A-01R-1503-07	TCGA-B0-5691-11A-01R-1541-07	TCGA-A3-3387-11A-01R-1541-07
TMEM147-AS1	0.768116	0.841839	0.992888	1.00901	1.17639	1.18916	0.853343	1.26961	1.44645	0.659966	1.25542	0.617995	1.16525	0.935789	0.935725	0.673913	0.744205	0.613835	0.720098	0.473364	0.414376	0.736758	0.481243	0.417304	0.580045	0.270288	0.806481	1.05326	0.282136	0.742497	0.605613	0.739704	0.503591	0.930769	0.541022	0.990223	0.274608	0.717782	0.544943	0.504513	0.628114	0.512822	0.9581	0.568385	1.18797	1.1918	0.833248	0.624651	0.576077
TET2-AS1	0.0985848	0.0465891	0	0	0	0.061486	0	0	0.0941588	0.0725301	0.0189641	0.0267554	0.113781	0.0954074	0.0213809	0	0	0.0712082	0	0.0231524	0.0295232	0.16736	0	0.0260409	0.031809	0	0.0579157	0.0238258	0.0911744	0.0187143	0	0.0378144	0	0.0738771	0	0	0	0	0	0	0	0.0452705	0	0.0476202	0.0254119	0.107124	0.0919461	0.0226992	0.0672592
SNHG17	2.35549	1.42245	2.9825	2.26153	2.23275	1.51444	1.38675	1.44973	2.66345	1.17857	1.51078	1.68869	2.34514	1.83896	1.34125	1.01385	1.14568	2.69023	1.77168	0.91479	0.659004	1.51719	1.12686	3.38409	0.938541	1.56872	1.26676	1.21037	1.18717	1.44525	1.24034	1.14484	0.932506	2.44041	1.4729	1.67962	1.62004	2.36484	2.12224	0.887311	2.33041	1.37057	0.806845	1.60054	1.95924	2.12092	1.17658	1.11819	1.24248
NR4A1AS	0.376077	0.505835	0.566948	1.00195	1.20558	4.07763	0.891457	4.85345	0.663125	0.979038	2.19257	1.74296	1.24649	1.48382	2.10809	1.2243	0.840854	0.773134	0.942144	0.978321	0.138614	0.949469	0.925297	1.42132	0.466706	1.84061	2.85515	1.09067	1.49825	3.08626	0.521974	0.144253	1.42203	0.130072	0.355427	3.03658	0.120093	1.43795	2.15755	0.795628	0.963596	0.903333	1.64608	0.419214	0.671124	2.49383	1.02527	1.55865	0.828942
SPATA17-AS1	0	0.0595675	0.0411712	0.0474525	0	0.0786142	0	0	0	0.0309116	0.024247	0.0342087	0	0.0304963	0.027337	0.102586	0.061062	0	0	0	0	0	0	0.0665904	0.0406701	0.036788	0.0370247	0	0	0.0239275	0.0366825	0	0.0462387	0	0.0322634	0.0403378	0	0	0	0	0.0269136	0	0	0.0608859	0.0324909	0.0456554	0.0293899	0.0290225	0
LINC01767	0.0485689	0	0.0317283	0.0365689	0.0736016	0.121167	0.0249445	0.184354	0	0.0238218	0.0373715	0.131813	0.0747403	0.0235017	0.021067	0	0	0.0350815	0.0232613	0.0228125	0.0290898	0.0549677	0.0739753	0.0256587	0	0	0.114131	0.046952	0.0449181	0.0184396	0	0	0	0.0727926	0	0.124344	0.057607	0	0.057497	0	0.0207408	0.111515	0.0837454	0.0469212	0	0.035184	0.135895	0.022366	0
LINC02829	0.0150912	0	0	0	0.0228694	0	0	0	0	0	0	0.0163827	0	0.0730242	0	0	0	0.0218009	0.0289108	0	0	0	0.199207	0	0	0	0	0.0145889	0	0	0.0351349	0	0.0221439	0	0.0463534	0	0.0178995	0	0.0178654	0	0	0.0692995	0	0.0874757	0	0.0218646	0	0.0694953	0
TEMN3-AS1	0	0	0.0431219	0	0	0	0	0	0	0	0	0	0	0	0	0	0	0	0	0	0	0	0	0	0	0	0	0	0	0	0	0	0	0	0	0	0.0391469	0	0	0	0	0	0	0	0	0	0	0	0
LINC01247	0	0	0	0.00473511	0	0	0	0	0	0.00308456	0	0	0	0	0	0	0	0	0	0	0	0	0	0	0	0	0	0	0	0	0	0	0	0	0	0	0	0	0	0	0	0	0	0	0	0	0	0	0
KIF9-AS1	0.426936	0.462262	0.43777	0.54118	0.389008	0.711187	0.482949	0.365133	0.665849	0.44531	0.482366	0.413605	0.395027	0.734825	0.424287	0.694937	0.413646	0.284956	0.491773	0.637126	0.582628	0.498474	0.342968	0.416836	0.523115	0.3123	0.685765	0.399663	0.519795	0.67298	0.405769	0.507865	0.392528	0.518376	0.46755	0.816309	0.147428	0.434915	0.460633	0.497462	0.390022	0.521147	0.590162	0.328918	0.713235	0.454131	0.630041	0.345924	0.556742
LINC01775	0.0356739	0	0.0932178	0.0537198	0.0540605	0.133496	0.0732869	0	0	0.0349943	0.0548989	0.0387268	0.219588	0.138096	0.0309475	0.0580675	0	0	0	0	0	0.0403738	0	0	0	0	0.0419147	0.0344863	0	0	0.0830548	0	0.0523457	0	0	0	0.0423124	0	0.0844632	0.0400462	0	0.0655263	0	0.0689274	0	0	0	0.0328557	0
PRKCZ-AS1	0.63351	0.418415	0.887531	0.770077	0.508929	1.13297	0.744809	1.1125	0.882087	0.576518	0.704758	0.803726	0.669495	0.975037	0.940241	0.633619	0.414123	0.628492	0.555641	0.509072	0.420578	0.596038	0.426261	0.629038	0.512246	0.427708	1.05821	0.516499	0.3953	0.817179	0.639723	0.579679	0.33599	1.09819	0.414178	1.10406	0.199166	0.517896	0.686714	0.359861	0.423727	0.883245	0.465011	0.796362	1.14112	1.2496	1.05356	0.731087	0.374929
LINC02120	0.00659114	0.0311483	0.0258345	0.029776	0	0	0	0.0100073	0	0.0129312	0.0101432	0	0.0101428	0	0.0057179	0	0	0	0	0	0.0078954	0.0223785	0	0	0	0.0153894	0	0.00637173	0.0121914	0	0	0.0303381	0	0.00987848	0	0	0	0	0.00780275	0.0221969	0	0.00605335	0	0.0127351	0.0135918	0	0.0184419	0	0.00899357
LINC01889	0.0198129	0.0374526	0.0258861	0.0298354	0.0900738	0.148284	0.305271	0	0.132464	0.0194355	0.137206	0.129051	0	0.153394	0.0171879	0	0	0.0572437	0.0189781	0.018612	0.0237335	0	0.020118	0.0628023	0.102284	0.0231302	0.581975	0.153227	0.0366472	0.120354	0.0922554	0.258389	0	0.0890838	0.0202854	0.278983	0	0	0	0.0889649	0.219983	0.254748	0	0.114845	0.204284	0.487994	0.0739147	0.0182477	0
F10-AS1	0.285648	0.179988	0.207337	0.286763	0.192388	0.0791798	0.326013	0.33732	0.333451	0.249072	0.3419	0.206729	0.244206	0.337873	0.715875	0.206648	0.184504	0.183399	0.42562	0.23852	0.266134	0.10776	0.0966823	0.201208	0.163851	0.0370527	0.261037	0.490913	0.469647	0.216897	0.258625	0.194785	0.279428	0.237842	0.0974866	0.040628	0	0.400661	0.187865	0.285029	0.379502	0.116596	0.328354	0	0.163623	0.551806	0.118405	0.087694	0.173229
CATIP-AS1	0.375704	0.435803	0.0223121	0.642905	0.879895	0.255623	0.263124	0.414857	0.44039	0.251282	0.315368	0.241005	0.367915	0.231378	0.266668	0.194582	0.496375	0.444063	0.343516	0.304805	0.306851	0.193273	0.260107	0.415009	0.352649	0.0598102	0.32104	0.379706	0.221113	0.311212	0.43735	0.262017	0.350817	0.127974	0.227301	0.262326	0.243064	0.377267	0.161733	0.268387	0.422978	0.15684	0.137415	0.164981	0.281728	0.272165	0.207057	0.125827	0.67576
ARRDC3-AS1	0.130855	0.163432	0.140436	0.147786	0.198298	0.169054	0.163214	0.149007	0.24996	0.160452	0.136646	0.131906	0.122258	0.162819	0.25947	0.121712	0.126781	0.0607608	0.094006	0.131704	0.0447852	0.153383	0.128125	0.202452	0.1146	0.152764	0.148256	0.180712	0.0950861	0.14904	0.136005	0.193598	0.164578	0.147089	0.114836	0.251257	0.138576	0.176987	0.121714	0.115416	0.187597	0.150222	0.112814	0.135445	0.231291	0.115106	0.200499	0.13343	0.095652
FAM13A-AS1	0.428451	0.224666	0.295228	0.353527	0.209014	0.237934	0.250191	0.677247	0.126128	0.0949968	0.237094	0.21663	0.293534	0.210161	0.442968	0.186292	0.153535	0.267078	0.151791	0.126809	0.112489	0.209237	0.14005	0.0682146	0.109836	0.174723	0.151711	0.198583	0.168268	0.124784	0.208383	0.0562814	0.103345	0.655335	0.14422	0.229147	0.35503	0.189859	0.201494	0.151536	0.0626592	0.153624	0.357574	0.0963914	0.160365	0.497452	0.320226	0.251357	0.168178
LINC02506	0	0	0	0	0.191274	0.517312	0.203736	0.547537	0.0516655	0.0353757	0	0	1.1099	0.471155	1.1419	1.20336	0.0349401	0	0	0	0.0647982	0.0204069	0.0366181	0	0.0930869	0	0	0	0	0.0958405	0.96554	0.304318	1.9579	0.0270245	0	0.253897	0	0.312982	0	0.0809653	1.06261	0.430563	0.0414544	0.627108	0	0.391865	0.437245	0.0166069	0.861128
LINC00841	0	0	0	0	0	0	0	0	0	0	0	0	0	0	0	0	0	0	0.00596302	0	0	0	0	0	0	0	0	0	0	0	0	0	0	0	0	0	0	0	0	0	0	0	0	0	0	0	0	0	0
LINC00216	0.152802	0.0666563	0.214997	0.159299	0.0712484	0.0733081	0.181102	0.285536	0.0785841	0.115301	0.10853	0.178638	0.0542631	0.159252	0.224328	0.114794	0.18221	0.169799	0.101329	0.0331248	0.0422397	0.239446	0.0358051	0.173868	0.10619	0.178386	0.234775	0.0340882	0.195669	0.12495	0.0684132	0.144272	0.0862355	0.158547	0.0601716	0.240737	0.139413	0.0370949	0.153061	0.0527784	0.0702718	0.0647698	0.121602	0.204395	0.0605959	0.170296	0.13155	0.248986	0.112268
EVX1-AS	0	0	0	0	0	0	0	0.0590584	0	0	0	0.0105567	0	0	0	0	0	0	0.00931476	0	0	0.0330169	0	0	0	0	0	0	0	0	0	0	0.0142691	0.0145746	0	0	0.0230682	0.0153449	0	0.0109163	0	0.00893103	0	0	0	0	0	0.00895626	0
LINC00470	0.195447	0.0400244	0.0297916	0.0294315	0.0197454	0.032506	0.00669196	0.00494576	0.0124448	0.00958619	0.0426098	0.00707243	0.095242	0.0535918	0.00565175	0.0106045	0.0063121	0.0282344	0.015601	0	0	0.0110598	0.0165381	0	0.0336332	0.0836626	0.0306185	0.100768	0.0361511	0.0247343	0.00379194	0.0074968	0.0334584	0.180638	0.00667026	0	0.00386362	0	0.0462749	0.00731338	0.0445138	0.026925	0	0.0125878	0	0.00943897	0.0212666	0.00900034	0.00444477
LINC01922	0	0	0	0.00852076	0	0	0	0	0	0	0	0	0	0	0	0	0	0	0	0	0	0	0	0	0	0	0	0	0	0	0	0	0	0	0	0	0.00671137	0	0	0	0	0	0	0	0	0	0	0	0
MYRF-AS1	0.0183247	0.0822687	0.0359126	0.0275944	0.0347117	0.0285721	0.00941137	0.0278222	0.0043755	0.00449391	0.02115	0.0149197	0	0	0.00397423	0	0.133157	0.006618	0.0614342	0.0387316	0.0054877	0.0207389	0.0279104	0.0242021	0.0532132	0.0320892	0.0107652	0.00885734	0.00847364	0.0104357	0.0319972	0.00351442	0.0201664	0.00686604	0.0281426	0.0351856	0.0271684	0	0.0325398	0.0102853	0.011738	0	0.0105322	0	0.018894	0	0.0213634	0.0253156	0.00625098
EGFLAM-AS2	0	0	0.0925939	0	0	0	0	0	0	0	0	0	0	0	0	0	0	0	0	0	0	0	0	0	0	0.041368	0	0	0	0	0	0	0	0	0	0	0	0	0	0	0	0	0	0	0	0	0	0	0
LINC02512	0.154254	0.174953	0.403075	0.092914	0.0935032	0.076965	0.126757	0.374725	0	0.0907895	0.0474767	0.066982	0.427274	0.0895695	0.214108	0.0502169	0	0.0445673	0	0.0579619	0.110867	0.174577	0	0.0651934	0.0398169	0	0.108744	0.149119	0.45651	0.0702767	0.035913	0.0946682	0	0.323664	0.0315866	0.0789831	0	0.340772	0.109566	0.207792	0	0.0566673	0.10639	0.0596085	0.0318093	0.223488	0.08632	0.142068	0.0420958
LINC01574	0	0	0.0308784	0	0.0358151	0	0	0	0	0	0	0	0	0	0	0	0	0	0	0.0222015	0	0	0	0	0	0	0	0	0	0.0179456	0	0	0	0	0.0725927	0	0	0	0.0279784	0	0.0201852	0	0	0	0	0	0	0	0
LINC02043	0.0144487	0	0.0188776	0.0217577	0	0	0.0148414	0.0219374	0.0138	0.0212602	0.0166764	0.0156852	0.0889377	0	0.00626722	0.0117593	0.0279979	0.0208727	0.00691997	0.0203594	0	0.0163523	0.00733561	0.0305327	0.0279718	0	0.00848819	0.00698386	0	0.0164567	0.0168195	0	0.0106006	0.021655	0.00739664	0.0184955	0.0342749	0.0227996	0.00855236	0.0162196	0.0185105	0	0.0249134	0	0.00744879	0.0104669	0.00673786	0.00665364	0
RNF217-AS1	0.0616675	0.0582854	0.0537135	0.0574863	0.0801011	0.150182	0.117638	0.0490439	0.103774	0.080657	0.106198	0.0796962	0.0271135	0.0937827	0.104447	0.0477991	0.0398319	0.0636323	0.0253154	0.0303442	0.0175882	0.0731154	0.0715625	0.0589518	0.0833796	0.0994182	0.0793562	0.102196	0.043453	0.129327	0.0546941	0.13066	0.0387802	0.123232	0.0511118	0.157879	0.0592111	0.0278027	0.0451926	0.036261	0.112862	0.105181	0.0371314	0.0680863	0.0938611	0.0936002	0.0629924	0.0649095	0.0480828
RASSF10-DT	0.987688	1.40028	0.567794	1.07087	0.898049	0.689928	1.84645	1.16969	1.45275	0.523191	1.27677	1.5011	0.942342	0.822034	1.57657	1.60769	0.956942	1.39828	1.26774	0.835041	1.15947	1.05074	0.802319	0.77225	1.17276	0.161428	1.62467	2.02419	1.42497	0.854963	0.78183	1.16686	1.36232	1.74675	0.262923	0.986169	0.117149	1.15332	0.561239	1.61876	1.24847	1.86863	1.13535	0.381673	0.692493	0.944454	0.773788	0.891468	0.296493
VAV3-AS1	0.0427626	0.101043	0.0279352	0.0965916	0	0.0533408	0.0439248	0	0.0612641	0.125844	0.0658077	0	0	0.0620764	0.0741941	0	0.0414314	0	0	0	0.0256122	0.0241982	0.0217106	0.0451825	0	0	0.0753653	0.041339	0.0395482	0.129881	0.0497792	0.032805	0	0.0320452	0	0.0273697	0	0	0	0	0.0547838	0.0392735	0	0	0	0.0309778	0.0997073	0.0196922	0
TRBV11-2	0.0648775	0	0.0847642	0.0488482	0.0983159	0.12139	0.0666408	0.0492515	0	0	0	0.0704296	0.0499185	0	0	0.0528016	0.62858	0.234306	0.031072	0.182836	0	0.110137	0.263507	0.0342745	0.0837326	0.18935	0.114341	0	0.0600008	0	0.0755228	0.0995408	0	0	0.298911	0.124573	0.423228	0.0511874	0	0.109244	0.0277052	0	0	0.689443	0.10034	0	0.0302543	0.209133	0.0442625
LINC00968	0.00466022	0	0.115685	0.0140353	0.00706213	0.0174391	0.00478688	0.0212267	0.013353	0.0502859	0.00717165	0.00505903	0.00717139	0.0225501	0.0040428	0	0.0361212	0.0403931	0.00446387	0.00437776	0.00558238	0.0105484	0.0804438	0.00492394	0	0.0761667	0.00547548	0.0225254	0.00861984	0.0106157	0.0108498	0.00715011	0.00683811	0.0488915	0.0095427	0.0178963	0.0552743	0.0147074	0.0275844	0.0209255	0.00796037	0.0213999	0.0160709	0.108051	0.02883	0.00675186	0	0.0214603	0.0127177
CASC9	0.0359403	0.484061	0.751311	0.446498	0.639954	0.0560386	0.110751	0.62753	0.480574	0.0793252	0.214322	0.43893	0.428628	0.304342	0.358555	0.175503	0.22634	0.220658	0.223769	0.227893	0.236787	0.162701	0.218963	0.0854419	0.962498	0.0209789	0.116126	0.0608018	0.199432	0.102338	0.418375	0.0344642	0.15821	0.377059	0.28518	0.0920129	0.0106571	0.297742	0.170188	0.282417	0.214871	0.107275	0.237554	0.763863	0.0185284	0.273375	0.15084	0.0579269	0.502663
ASAP1-IT2	0.039099	0.0307956	0.025542	0.0294388	0.0888764	0.032514	0.0133872	0.128621	0.0186718	0.0319618	0.00501415	0.00707417	0.0701956	0	0.00565315	0.0106071	0.0505092	0.0941378	0.00624194	0.0122431	0	0.0516252	0.00661686	0.00688527	0.0252311	0.0380378	0.015313	0.0125991	0.0120533	0	0.00758575	0.00999819	0	0.0683663	0	0.0166833	0.0463749	0.0411314	0.00771439	0.00731518	0.0055656	0	0.0149815	0.0125909	0.0268758	0.0188826	0	0.0300085	0.00889172
LINC00347	0.00668942	0.00316128	0	0.00503666	0.0050686	0.0041721	0	0	0.00319455	0	0.00772081	0	0	0.00323691	0.00870473	0	0	0	0	0.00314198	0	0	0	0.00353399	0	0.00390471	0.00392984	0	0	0.0126985	0	0.00513175	0	0	0	0	0	0	0.00395955	0	0	0	0	0	0	0.00484591	0.00311947	0	0
LINC02151	0	0	0	0	0	0	0	0	0	0	0	0	0	0	0	0	0	0	0	0	0	0	0	0.0151835	0	0	0	0	0	0.0218232	0	0	0	0	0	0	0	0.0226758	0	0	0	0	0	0	0	0	0	0	0
LINC02595	0	0.133431	0.138335	0	0.267419	0.176096	0.108758	0	0.404506	0.138484	0.135783	0	0.108623	0.0341558	0.0612349	0	0	0	0	0	0	0.0798863	0.0716738	0.223744	0	0.32962	0.0829353	0.0341185	0	0.267988	0	0	0	0.052896	0	0.54214	0	0.0556919	0.0417811	0	0	0	0	0	0.181949	0.102268	0.0987501	0	0
GSEC	1.47885	0.530875	0.315834	0.776218	0.759591	0.798178	1.08816	0.820409	0.933716	1.05314	0.689311	0.833578	0.52517	0.880731	1.86887	0.474491	0.28243	1.14521	0.44948	0.303891	0.23847	0.241397	0.422333	0.574685	0.578099	0.336161	1.12357	0.941626	0.394526	1.13641	0.4221	0.927229	0.641603	1.18813	0.196544	0.91012	0.261421	0.516081	0.307214	0.395073	0.288438	0.963139	0.453593	0.315959	1.15826	1.6224	0.673055	0.428907	0.223131
NDP-AS1	0.017958	0	0.0234626	0.0270421	0	0	0	0	0	0	0	0	0	0	0	0	0	0	0	0	0	0	0	0	0	0	0	0	0	0	0	0	0	0	0	0	0.0212997	0	0	0	0	0	0	0	0	0	0	0	0
PKP4-AS1	0.126176	0.0489804	0.0529885	0.108574	0.0580455	0.0871261	0.0601741	0.171047	0.103296	0.0265228	0.0936197	0.0366896	0.052009	0.0784991	0.10946	0.0440103	0.0305622	0.0618435	0.0258986	0.0211659	0.0539801	0.0739499	0.0526206	0.0238066	0.0436196	0.0499776	0.074125	0.0784133	0.0458433	0.0461931	0.0445886	0.0241989	0.049592	0.236384	0.0322964	0.173053	0.0801732	0.0426649	0.0613487	0.0531154	0.0384873	0.0413862	0.0673404	0.0348275	0.0557556	0.114255	0.0588399	0.0415031	0.0461162
LINC01906	0	0	0	0	0	0	0	0	0	0	0	0	0	0	0	0	0	0	0	0	0	0	0	0	0	0	0	0	0	0	0	0	0	0	0	0	0	0	0	0	0	0	0	0	0	0	0	0	0
LINC02314	0	0	0	0	0	0	0	0	0	0	0	0	0	0	0	0	0	0	0	0	0	0	0	0	0	0	0	0	0	0	0	0	0	0	0	0	0	0	0	0	0	0	0	0	0	0	0	0	0
TTTY17B	0	0	0	0	0	0	0	0	0	0	0	0	0	0	0	0	0	0	0	0	0	0	0	0	0	0	0	0	0	0	0	0	0	0	0	0	0	0	0	0	0	0	0	0	0	0	0	0	0
LHFPL3-AS1	0.0435506	0.0452783	0.03414	0.0721391	0.0263987	0.0543237	0.0715747	0.105796	0.0457548	0.0384488	0.0134041	0.0803718	0.569652	0.0716497	0.0264465	0.0708886	0.0590728	0.018874	0.0458872	0.0777308	0.0678189	0.08379	0.0265328	0.0276091	0.0786904	0.0762634	0.0460524	0.0252605	0.0724985	0.15873	0.157159	0.0267276	0.0511227	0.143597	0.0133767	0.172819	0.010331	0.0618493	0.0412449	0.0782212	0.0260369	0.0479966	0.13016	0.0420732	0.0269421	0.0630973	0.121854	0.104286	0.0950791
LINC00648	0.0173973	0.0123324	0.142063	0.0327474	0.0725011	0.00542523	0.0446754	0.0330178	0.062311	0.00426648	0.0100398	0.0236077	0.13386	0.0673464	0.075462	0.0424772	0.00842788	0.0188492	0.0999859	0.0408572	0.00520998	0.0246117	0.0220816	0.0275728	0.0112267	0	0.025551	0.0546591	0.0160896	0.0363277	0.00506298	0.0133463	0.0893471	0.110816	0.080155	0.0445399	0.0309522	0.0549049	0.102977	0.0537064	0.0408613	0.0319557	0.0549955	0.00840357	0	0.0189043	0	0.0440631	0.0415424
SNHG10	1.1772	1.65931	1.32468	2.11084	2.06236	1.18831	1.21619	1.19845	2.15121	1.53525	1.35085	0.92337	1.47646	1.32365	1.31049	0.830708	1.50316	1.38603	0.905993	1.25287	0.660242	1.04735	0.808403	1.29415	1.12413	0.44486	1.51906	1.9537	0.67966	1.76707	1.25946	1.22673	1.22812	1.336	0.954467	1.26302	0.387403	1.24555	1.05527	0.863165	1.6389	1.21864	0.938638	0.670527	1.5295	2.21822	1.2312	0.990198	1.32774
LINC00958	5.67387	5.28316	5.82679	6.6343	6.64905	3.65117	8.68655	3.76888	3.50751	6.61526	9.09693	7.92765	4.51361	3.52494	4.98472	3.43397	1.54901	7.01565	3.61553	3.11668	4.71587	4.62557	2.51444	7.65246	6.16701	3.76801	2.47167	2.77155	3.85771	4.32651	5.82822	7.59873	5.7855	2.34212	3.54458	4.87021	2.3169	6.06047	4.28342	3.94031	5.61593	3.1133	3.03999	6.27108	5.21183	7.24515	5.66176	4.67761	2.6572
LINC02256	0.873598	0.385321	0.323391	0.679683	0.6178	0.871762	0.598228	0.508445	0.876096	0.728413	0.750617	0.742881	0.806604	0.507265	0.694703	0.331796	0.338562	0.441702	0.571807	0.396647	0.505792	0.626172	0.73921	0.723045	0.695284	0.186975	0.76982	0.788216	0.727139	0.663337	0.8644	0.446784	0.918669	1.11291	0.432309	0.633689	0.345388	1.26364	0.637748	0.424956	0.634203	0.414532	0.569051	0.337585	0.255209	0.738322	0.353067	0.590029	0.655611
LURAP1L-AS1	0.0165645	0.0469681	0.0649258	0	0.0251019	0.0206621	0.0340294	0.100599	0.0158208	0.0487468	0.0637281	0.035964	0.0764709	0.0160306	0.0143699	0	0	0.0239292	0.0158666	0.031121	0.0198423	0.093734	0.0672783	0.105011	0.0213785	0.0580136	0	0	0.0306387	0.138354	0.0578473	0.0889514	0	0	0.0169595	0	0.0589408	0.0261382	0.0588282	0.0185947	0.042442	0.0304259	0.038082	0.0640102	0.0170791	0.0239991	0.030898	0.0305118	0.113011
LINC00882	0.55913	0.786254	0.200447	0.605808	0.842143	1.27581	1.36227	0.248465	2.28915	1.95312	0.873567	1.04741	0.293802	1.35607	1.83669	0.371814	0.224618	0.35461	0.241661	0.176148	0.228702	0.189066	0.183477	0.767282	0.347613	0.24677	1.61833	1.65121	0.365755	1.90015	0.254	1.25541	0.180095	1.44095	0.195476	2.38722	0.283064	0.30665	0.217946	0.229631	0.812401	1.33387	0.242981	0.32278	1.05106	0.775507	1.96508	0.25434	0.218644
SLC25A30-AS1	0.188802	0.0892237	0.246675	0.568618	0.658057	0.282607	0.213327	0.429985	0.252456	0.203726	0.246967	0.368926	0.435808	0.0913584	0.27844	0.245855	0.21951	0.300019	0.180847	0.709434	0.203546	0.277779	0.287564	0.219435	0.462978	0.0661239	0.244014	0.237272	0.244454	0.129024	0.285715	0.159322	0.470962	0.396154	0.309287	0.145009	0.201542	0.268131	0.26821	0.317913	0.241877	0.121378	0.390653	0.255356	0.155734	0.410313	0.193697	0.208664	0.180333
ZNF474-AS1	0.0309229	0.0876811	0.121205	0	0	0.0385724	0	0	0	0.0303339	0.237938	0.0671385	0	0	0.026826	0.0503342	0	0.089343	0	0.0580973	0	0	0	0.653457	0	0	0.0363326	0.0597871	0	0.0469606	0	0	0	0.0463458	0.0949811	0	0	0	0	0	0.132053	0	0	0.119496	0.0637672	0	0.0288406	0.0284801	0
EIPR1-IT1	0.442396	0.574934	0.120417	0.0832732	0.251404	1.37958	0.492288	0.111948	1.32042	1.50081	0.652441	0.200106	0.113464	0.57085	1.11937	0.0600085	0.107156	0.106515	0.0529696	0.0173159	0.0441615	0.146032	0.0374341	0.89591	0.214113	0.215194	0.346526	0.552406	0.102286	0.489881	0.0214577	1.06057	0.0540954	1.2432	0.0943638	0.330343	0	0.0872609	0.0654648	0.103462	0.362097	0.575591	0.0847563	0.178078	1.10234	0.507424	0.412605	0.118839	0.0503039
LINC02222	0	0	0	0	0	0	0	0	0	0	0	0.0138283	0	0.0246553	0.0331517	0	0.0246834	0	0	0	0	0	0	0	0	0	0.0149667	0	0	0	0	0	0.0373826	0	0	0	0	0	0	0	0	0.0116989	0	0	0	0	0.0118804	0.0117319	0
GPC5-IT1	0.120684	0.0190109	0.0262795	0.0908665	0.0304809	0	0.165285	0	0.0768439	0	0.0309536	0.0218353	0.0928575	0.0194657	0.122144	0	0	0.581137	0	0	0.0240942	0.0455279	0.0204238	0.0850091	0.0778789	0.0234817	0.0236328	0.0777777	0.0744083	0.0610916	0.117072	0.216025	0.0590281	0.0602918	0.0823747	0	0	0	0	0.0903169	0.0515368	0.0369457	0	0.0388633	0	0	0.131317	0	0
HNRNPD-DT	0.335988	0.110456	0.209946	0.593942	0.464884	0.109331	0.34512	0.310513	0.516236	0.272268	0.281008	0.1903	0.202319	0.169648	0.240783	0.0951127	0.198148	0.189928	0.0839562	0.164673	0.104993	0.115729	0.103832	0.401307	0.0942685	0.102324	0.377603	0.324803	0.0270202	0.521335	0.272082	0.100859	0.192916	0.306516	0.104696	0.261795	0.121286	0.253564	0.190229	0.22958	0.28696	0.160995	0.0671689	0.0564505	0.30124	0.571449	0.190742	0.147996	0.199328
LINC01252	0.0837438	0.0725551	0.0683835	0.204923	0.111043	0.0739923	0.118277	0.402634	0.0433247	0.0855714	0.0912859	0.0984863	0.134239	0.0607835	0.302703	0.0795155	0.0676142	0.0100814	0.123665	0.0721124	0.020899	0.0750317	0.0673182	0.0626754	0.054041	0.0855444	0.114793	0.0438512	0.0451786	0.111279	0.0649899	0.139194	0.0716803	0.188267	0.103604	0.156332	0.194517	0.214736	0.0908764	0.0861737	0.0715237	0.0576832	0.0882422	0.0404515	0.0359773	0.116275	0.0520697	0.0771282	0.133313
LINC00363	0	0	0	0	0	0	0	0	0	0	0	0	0	0	0	0	0	0	0	0	0	0	0	0	0	0	0	0	0	0	0	0	0	0	0	0	0	0	0	0	0	0	0	0	0	0	0	0	0
GRM7-AS2	0	0	0	0	0	0	0	0	0	0	0	0	0	0	0	0	0	0	0	0	0	0	0	0	0	0	0	0	0	0	0	0	0	0	0	0	0	0	0	0	0	0	0	0	0	0	0	0	0
FAM138C	0	0	0	0.016177	0	0	0	0	0	0	0	0	0.0330629	0	0	0	0	0	0	0.0100916	0	0.0243161	0.0109082	0	0	0	0	0	0	0	0	0	0	0	0	0	0	0	0.0127175	0	0	0	0	0	0	0	0	0	0.0146584
PLSCR5-AS1	0	0	0	0	0	0	0	0	0	0	0	0	0	0	0	0	0	0	0	0	0	0	0	0	0	0	0	0	0	0	0	0	0	0	0	0	0	0	0	0	0	0	0	0	0	0	0	0	0
LINC00645	10.6416	6.42233	1.27299	6.54517	9.31466	4.9789	17.2966	7.52311	9.68991	9.09939	9.6347	11.3793	7.64728	10.2671	10.4855	11.6618	4.60422	9.50214	8.40996	5.27051	8.37822	5.63648	3.62268	5.21242	9.3775	0.0930271	11.0648	14.125	9.18515	7.81908	6.06316	13.796	8.23261	9.73342	3.94949	7.692	0.0128883	11.2653	7.19078	9.68112	9.92092	14.5469	9.85105	2.32346	6.31893	14.2319	8.12445	4.5035	4.20588
LINC02759	0	0	0	0	0	0	0	0	0	0	0.0193607	0.0273149	0.03872	0	0.021828	0	0	0	0.0241015	0.0472731	0	0	0	0	0.0324742	0	0	0	0	0	0	0	0	0	0	0	0	0	0	0	0.02149	0	0	0	0	0.0364549	0	0	0
UST-AS2	0	0.0962244	1.33015	0	0	0	0.104575	0	0.194474	0	0	0.11052	0	0	0.0883195	0	0	0	0	0.0956372	0	0.230441	0.310127	0.107569	0	0.118854	0	0	0	0.0773043	0	0.0781012	0	0.305169	0	0	0.120753	0	0	0	0	0	0	0.196708	0	0.147502	0	0	0.277832
LINC02092	0	0	0	0	0	0	0	0.00804428	0	0	0	0.00575166	0	0	0	0	0	0	0	0	0	0	0	0	0	0	0	0	0	0	0	0.00406452	0	0	0	0	0	0	0	0	0	0	0	0	0	0	0	0	0
LINC01514	0	0	0	0	0	0	0	0	0	0	0	0	0	0	0	0	0	0	0	0	0	0	0	0	0	0	0	0	0	0	0	0	0	0	0.0101275	0	0	0	0	0	0	0	0	0	0	0	0	0	0
CRAT37	0.121748	0.920567	0.0662779	0.275003	0.292121	0.240453	0.0781606	0.0154041	1.14344	0.363262	0.245909	0.0991251	0.0390317	0.225829	0.154026	0.0247716	0.0393194	0.0659542	0.0388728	0.0428883	0.0121533	0.0172235	0.0206038	0.57351	0.0327356	1.44501	0.292054	0.191254	0.0375321	0.346669	0.0413364	0.140097	0.00744356	0.562615	0.0831009	0.954563	0.288808	0.0480286	0.0120107	0.0626403	0.433259	0.265559	0.023325	0.215633	0.836869	0.066147	0.832695	0.0467208	0.0207655
WDR5-DT	0.258178	0.218332	0.124274	0.470628	0.576571	0.152547	0.279152	0.268203	0.532108	0.359895	0.386857	0.162263	0.188194	0.39451	0.471521	0.331772	0.157984	0.726301	0.234284	0.114882	0.0813859	0.169164	0.165571	0.416361	0.210449	0.0634536	0.431068	0.315263	0.201071	0.392077	0.126543	0.260605	0.279141	0.386944	0.0834742	0.400065	0.0483508	0.385955	0.241292	0.335582	0.35977	0.349429	0.281158	0.105019	0.322241	0.433117	0.354851	0.162693	0.370823
LINC01726	0.0105627	0	0.0138004	0	0.0160067	0	0.0108497	0.0962232	0	0	0	0.0229332	0	0	0	0.0343863	0	0.0152589	0.0404705	0.0595347	0.0506112	0.047817	0	0	0.0136324	0	0	0.0306331	0.253986	0	0.0245916	0.00810308	0.077495	0	0.0324437	0	0.0125283	0.0500027	0.100035	0.0355717	0.00902133	0	0.267121	0.0204087	0	0	0	0.0486411	0.0720634
C9orf92	0.116608	0	0.152352	0.263393	0.0441772	0	0.0598887	0.0442613	0	0	0	0.0632935	0.224303	0	0.0252897	0.0474516	0.564891	0.12634	0.363009	0.492932	0.279365	0.131971	0.029601	0.0616035	0.188122	0	0	0.0281816	0.215686	0	0.678707	0.0447276	0.0855517	0	0.0596945	0.0373169	0.103731	0.184004	0.586684	0.490874	0.224083	0.0267734	0.134042	0.225305	0.0601154	0	0	0.187943	0.238666
HMBOX1-IT1	0	0	0	0	0	0	0.0391779	0	0	0	0	0	0.0586938	0	0	0	0.0739079	0	0.0365342	0.0358295	0	0	0	0.0402997	0	0	0	0	0	0	0	0	0	0	0	0.0488238	0	0	0	0	0	0	0	0	0	0	0	0	0
LINC02730	0.102597	0.94546	0	0	0.0777381	0.127977	0	0	0.122489	0.327088	0.0592078	0	0	0.0496451	0.022251	0	0	0.148212	0	0	0.0307247	0	0	0.0813023	0	0.0299437	0.0301364	0.0743862	0	0.136331	0	0.275473	0	0.0384418	0	0.0328331	0	0	0	0	0.0219064	0.494686	0	0.0991165	0.132231	0	0.11961	0	0
LINC00437	0	0.0948862	0.0218608	0.0755881	0	0.0417421	0.0515603	0	0.079904	0.0164133	0.0128745	0.0363278	0	0	0	0.0272352	0	0.0725135	0.0480811	0.188614	0.0400859	0.0568092	0.0169897	0.0176789	0.0647842	0	0.0589774	0.016175	0	0.0127049	0	0.0513434	0.0245515	0	0	0.0428366	0	0	0.0594232	0.0187827	0.0428713	0.0153668	0.0384671	0	0	0.0727254	0.140447	0	0.0456614
LINC01043	0	0	0	0	0	0	0	0	0	0	0	0	0	0	0	0	0	0	0	0	0	0	0	0	0	0	0	0	0	0	0	0	0	0	0	0	0	0	0	0	0.00163893	0	0	0	0	0	0	0	0
TRPM2-AS	0.00577444	0.0327465	0.0679001	0.0260865	0.0175013	0.136855	0.0296569	0.0350691	0.0441215	0.0736377	0.053318	0.0188058	0.13329	0.0335299	0.050094	0.0469961	0.0223788	0.0834179	0.0221246	0.0108489	0.0207513	0.0588168	0.046907	0.054911	0.0149053	0.155049	0.0474924	0.0558221	0	0.0438463	0.0336096	0.0132895	0.00847305	0.0173089	0.0177364	0.0517422	0.116433	0.0455594	0.0136718	0.0259287	0.0246591	0.00530329	0.00663776	0.100414	0.071446	0.0334647	0.0269279	0.0265913	0.0236376
SLC25A34-AS1	0.10356	0.234914	0.162365	0.343084	0.345259	0.206685	0.063825	0.0628939	0.237386	0.24381	0.286866	0.0449691	0.0318728	0.0601335	0.17968	0.134855	0.120404	0.0299208	0.0793576	0.11674	0.0248106	0	0.231342	0.0437684	0.053463	0.0483598	0.0243355	0.160181	0.0383104	0.047181	0.0723317	0.111224	0.0607832	0.27938	0.084824	0.0795393	0.343929	0.065366	0.0980777	0.0697518	0.212277	0.0380442	0.0952348	0.240113	0.341689	0.240066	0.0193173	0.0381517	0.141307
LINC01792	0.0064561	0.0122041	0.00843507	0.00972198	0	0.00805316	0	0.0196045	0.0123325	0	0.00496768	0	0	0	0	0	0	0	0	0	0.00773364	0.00730668	0	0.0204644	0	0.00753705	0	0	0.0119416	0	0	0	0	0	0	0.0165287	0	0.0203751	0	0	0	0	0.00742134	0	0.00665668	0.00935379	0	0.0118922	0
LINC01699	0	0.0482979	0	0	0	0	0.104979	0	0	0	0.0393195	0	0.0786361	0	0	0	0	0	0	0.0480032	0	0	0	0	0	0	0.12008	0	0	0	0	0.117604	0	0	0	0	0	0	0	0	0	0.187724	0	0	0	0	0.0476593	0	0
CDK6-AS1	0.138898	0.750175	0.233324	0.239041	0.451044	0.396018	0.203819	0.0602537	0.397987	0.603403	0.473308	0.0430814	0.610697	0.0960153	0.275419	0.0645968	0.0768997	0.171989	0.0570197	0.0931996	0.0950762	0.112284	0.0805928	0.230621	0.0768281	0.301143	0.559533	0.345277	0.146809	0.33147	0.138591	0.50233	0.145579	0.535304	0.264105	0.152401	0.211816	0.093933	0.140941	0.0222746	0.203365	0.309801	0.0684277	0.153356	0.531935	0.459977	0.314609	0.0365501	0.1083
CDKN2A-DT	0	0	0.0210108	0	0	0	0	0	0	0	0	0	0	0	0	0	0	0	0	0	0	0	0	0.0169915	0	0	0	0	0	0	0	0	0	0	0	0	0	0	0	0	0	0	0	0	0	0.0232992	0	0	0
TTTY23	0	0	0	0	0	0	0	0	0	0	0	0	0	0	0	0	0	0	0	0	0	0	0	0	0	0	0	0	0	0	0	0	0	0	0	0	0	0	0	0	0	0	0	0	0	0	0	0	0
NREP-AS1	0	0	0	0	0	0	0	0	0.0297081	0	0.0119668	0	0	0	0	0	0	0	0	0	0	0	0	0	0	0	0	0	0	0	0	0	0	0	0	0	0	0	0	0	0	0	0	0	0	0	0	0	0
TRG-AS1	0.032046	0.0242308	0.305644	0.106165	0.0777005	0.107928	0.108626	0.0437897	0.0397895	0.0188613	0.0641108	0.0765346	0.182462	0.0527224	0.0417005	0.0573785	0.21113	0.157399	0.0706004	0.126436	0.0268711	0.279264	0.175714	0.0237017	0.0785829	0.198281	0.067774	0.120819	0.0118549	0.0340663	0.0820694	0.0344175	0.00940447	0.0384232	0.183738	0.0779408	0.52453	0.0202271	0.136573	0.06835	0.0848464	0.0912371	0.0663069	0.10526	0.0561708	0.0928585	0.0448321	0.233164	0.113689
DSCR4	0	0.00609015	0.00841865	0	0.00976458	0	0	0	0	0.00632079	0	0	0.138819	0	0.0111797	0	0.0249718	0	0	0.00605299	0	0.0145849	0	0	0	0.00752237	0.0151415	0	0	0.00489268	0	0.00494312	0	0	0	0	0	0.0203354	0.007628	0	0	0	0.00740689	0	0.00664372	0.00933558	0.00600962	0.0059345	0
LINC00690	0	0	0	0	0	0	0	0	0	0	0	0	0	0	0	0	0	0	0	0	0	0	0	0	0	0	0	0	0	0	0	0	0	0	0	0	0	0	0	0	0	0	0	0	0	0	0	0	0
LINC01446	0	0.0251332	0.0347426	0	0	0.00473851	0.00780409	0	0	0.0521701	0.02923	0.00824778	0.0935327	0	0.0230685	0.210236	0	0.00548777	0	0.0499597	0	0	0.00771461	0	0.00490283	0	0.0133901	0.00734468	0	0.00865347	0.00442212	0.00582845	0.00557412	0.0113869	0.0544515	0	0.00450571	0.0419607	0.0359769	0.0298507	0.00648894	0.0383773	0.00436675	0.00733986	0	0	0	0	0
LINC02659	0	0	0	0	0	0	0	0	0	0	0	0	0	0	0.0232891	0	0	0	0	0.0252187	0	0	0.0272593	0	0	0	0	0	0	0	0	0	0.039392	0	0	0	0.0636832	0	0	0.0301362	0	0	0	0	0	0	0	0	0
SNHG30	4.56802	7.0352	3.79676	9.05912	11.7279	6.25764	6.67168	4.27282	10.8684	8.73195	7.68096	5.06963	3.87564	6.5029	6.32458	4.68038	5.76937	5.45006	5.11783	5.23941	3.61539	5.16984	4.46236	6.99199	4.50066	2.39264	7.21211	8.44748	3.71543	10.2276	5.47186	7.32936	4.38377	5.94468	3.83134	8.82335	2.46716	5.11653	3.62125	4.38388	9.20496	7.8381	3.38735	4.09783	7.61159	10.8433	7.61738	4.16959	5.73216
LINC02299	0	0.0290911	0.0402137	0.046349	0	0	0	0	0	0	0.0236831	0.0334131	0	0	0	0	0	0	0	0	0	0	0	0	0	0	0.0361636	0	0	0.0233711	0	0	0	0	0	0	0	0	0	0	0	0	0	0	0.0317353	0	0	0	0
BCAR3-AS1	1.91684	2.41349	1.19468	2.39691	1.45753	0.946267	2.34464	1.73797	1.41675	1.24912	1.52704	1.75735	1.50093	1.10779	1.89792	2.26014	1.96873	1.84932	2.23184	1.33618	2.0284	1.38748	0.935354	1.03771	2.52638	0.276757	0.994778	2.50127	1.74144	1.13148	2.23925	1.43412	2.14676	1.29939	1.22746	0.815013	1.49427	1.75284	1.46736	1.9845	1.82225	1.29389	2.24235	1.12548	1.19422	1.14816	1.48454	1.52212	2.62476
LINC02104	0.662855	0.689153	0.317547	0.765261	0.971013	0.220487	0.544697	0.402563	0.633096	0.325114	0.289021	0.503707	0.476017	0.406278	0.364189	0.467545	0.513777	0.734134	0.507942	0.332096	0.317609	0.725179	0.403838	0.63033	0.684398	0.206357	0.49325	0.768947	0.735636	0.318767	0.720178	0.423755	0.421474	0.298037	0.42982	0.282836	0.235862	0.418386	0.313882	0.520868	0.905808	0.446432	0.457175	0.939208	0.250598	0.512194	0.288502	0.590141	0.24119
LINC00642	0.0383995	0.139125	0.0167233	0	0.0193969	0.20756	0.0197216	0.00971693	0.0855761	0.0690579	0.0196978	0.034738	0	0.111485	0.022208	0.0104173	0.0124014	0	0	0	0.00766633	0.0362154	0	0.0270483	0.00825989	0.00747145	0.00751952	0.043308	0	0.10691	0	0.0834641	0	0.076735	0.0131051	0.0163848	0.0151817	0.0100989	0.00757636	0	0.0546602	0.0411441	0	0.0123656	0.0989811	0.0185448	0.0179068	0	0
LINC01629	0.0227797	0.150713	0.208336	0	0.0345205	0.312563	0.0233988	0.172931	0.413383	0.670373	0.455727	0.0494583	0.0701093	0	0	0.778664	0.264847	0.0329077	0.0436399	0	0	0.0257809	0	2.35875	0.0588002	1.40947	0.0802945	0.0220214	0.210674	0.778365	0	0	0.100277	0	0	0.116639	0	0.0718914	0.215737	0.0255717	0	0.0836842	0	0	0.305336	0.198024	0.0212457	0	0.435159
LINC00113	4.74381	1.24887	0.056602	2.34855	2.16649	0.918667	6.16324	1.90751	1.63441	1.21117	3.25013	2.32798	2.83334	1.40453	3.68311	4.09	0.881452	5.82031	1.80513	2.93016	2.49097	0.171605	0.461891	1.96829	3.215	0.025288	4.50477	0.774785	2.88475	7.77978	1.91638	1.52879	2.06598	1.78556	0.798401	1.83006	0	2.15339	1.10265	2.13982	1.77604	3.99866	0.547795	0.544086	0.714694	7.21819	1.11114	1.65585	2.03941
LINC00491	0.021573	0.0203898	0.126835	0.0487287	0.0163459	0.0269095	0.0110796	0	0.0103022	0.010581	0.0165994	0.0117096	0.0829941	0.0208777	0.0187148	0	0.0209014	0	0	0	0.0387627	0	0	0	0	0	0	0.0208548	0	0.0163807	0	0.0165496	0	0.0323325	0.0110437	0	0	0.0170207	0	0	0.00921249	0.00990639	0.0247983	0	0	0	0	0.0397375	0
LINC00567	0.0194119	0.0880669	0.00507243	0	0.105901	0.145283	0	0	0.100118	0.106636	0.0448097	0.0126439	0.0119488	0.0488442	0.00336801	0	0.00752304	0	0.037188	0.0145882	0.00465062	0.0219693	0.023653	0.049225	0.0250535	0.213023	0.0410541	0.168891	0.0430865	0.0736988	0.00903881	0.00893502	0.0170903	0.0232749	0.0238498	0.0149092	0.00460484	0	0.00919209	0.00871642	0.0464219	0.0035656	0.00892564	0.0375067	0.0480359	0.0393743	0	0.00715134	0.00529747
CASC18	0.22519	0.193491	0.100301	0.084776	0.108581	0.280895	0.152454	0.0854759	0.376389	0.612495	0.110265	0.17779	0.0708819	0.336804	0.426229	0.0749758	0.0595036	0.0295737	0.0343162	0.057693	0.0306534	0.10426	0.109132	0.275786	0.0330268	0.107547	0.210465	0.14348	0.0662654	0.291461	0.0119154	0.518259	0.0525683	0.191763	0.05764	0.23585	0.0910551	0.0403798	0.0666462	0.0287261	0.275381	0.324325	0.0352987	0.0494433	0.195247	0.0815654	0.367544	0.05185	0.0488838
LINC02614	0.125823	0.109632	0.251724	0.272366	0.16386	0.149591	0.181748	0.286554	0.155851	0.0809984	0.21027	0.160067	0.142192	0.129378	0.204662	0.195206	0.152383	0.173245	0.135587	0.108963	0.0800705	0.1691	0.109794	0.0810124	0.109106	0.0780351	0.129355	0.129237	0.0872739	0.114946	0.102986	0.0889834	0.161547	0.291706	0.0805148	0.18623	0.149237	0.142704	0.1955	0.116968	0.107463	0.128196	0.164974	0.0835688	0.131759	0.31617	0.172358	0.144854	0.128764
SNHG32	26.4921	54.6347	40.8438	44.696	59.9577	49.3436	40.0142	26.9676	55.8133	50.4682	41.2326	32.8996	40.6656	49.6976	33.1568	30.5741	39.5015	37.8566	35.66	42.4898	28.0723	45.7511	41.1821	33.4187	36.0882	33.6215	50.0616	48.6984	26.3561	45.2984	42.0625	51.9328	33.5999	42.04	40.0575	63.9765	18.6789	34.8229	26.7338	29.1533	42.4784	60.3167	23.8892	41.1198	47.3866	40.5438	49.5875	34.6936	34.574
LINC01714	0.106519	0.0251693	0.104378	0.0802014	0.363195	0.132869	0.191475	0.202159	0.406948	0.156735	0.143433	0.202361	0.0819587	0.283487	0.13861	0.476808	0.464415	0.192348	0.382617	0.200126	0.606087	0.0301382	0.0811198	0.422052	0.309322	0.0621769	0.0625769	0.0257433	0.443306	0.101102	0.185996	0.102144	0.23445	0.0399115	0.245384	0.0340883	0.094756	0.084042	0.157625	0.149468	0.0454878	0.073371	0.551001	0	0.0549143	0.154328	0	0.12263	0.436034
RDH10-AS1	0.201955	0.348848	0.0636902	0.115354	0.248001	0.377869	0.171678	0.496947	0.249424	0.163951	0.265244	0.616134	0.203614	0.347085	0.247694	0.119022	0.0539775	0.115692	0.106729	0.0686897	0.054223	0.137925	0.0848546	0.0882967	0.121336	0.544706	0.646398	0.127911	0.161012	0.145416	0.0972796	0.0534236	0.0664202	0.396615	0.0606053	0.267433	0.0412994	0.142856	0.366863	0.0703574	0.0832687	0.0479682	0.168108	0.047094	0.441589	0.509525	0.630016	0.12507	0.104525
KIRREL1-IT1	0	0.213103	0.0294581	0.0679048	0.0341677	0.0281243	0	0.0684655	0.0430692	0	0.0520464	0	0.0693927	0.0218202	0.0195597	0	0	0.0651427	0	0.105901	0	0.0510347	0.0228941	0.0476456	0	0.0526438	0.0264913	0.0435926	0	0.0342404	0	0	0	0.135169	0.0692537	0.0288618	0	0.0355783	0.0266915	0.0253103	0.0192568	0	0	0.087128	0.0232473	0.0653331	0.0210286	0.0415314	0
TMEM132D-AS1	0	0	0.00761422	0	0	0	0	0	0	0	0	0	0.511186	0	0	0	0	0	0	0	0	0	0	0	0	0	0	0	0	0	0	0	0	0	0	0	0	0	0	0	0.00497742	0	0	0	0	0	0	0	0
TMCC2-AS1	0	0	0	0	0	0	0	0	0	0	0	0	0	0	0	0	0	0.0278708	0	0	0	0	0	0	0	0	0	0	0	0.029299	0.0224587	0	0	0.0289154	0	0	0	0	0	0	0	0	0	0	0	0	0	0	0
CCDC13-AS1	0.415888	0.583838	0.175796	0.663107	0.519021	1.02228	0.8481	0.566438	0.718494	1.1339	0.52707	0.630742	0.4047	0.899669	0.933804	0.438028	0.260727	0.715652	0.363215	0.344718	0.4469	0.228418	0.298089	0.607438	0.552542	0.22134	0.962915	0.88686	0.350689	0.956659	0.412933	1.49201	0.332047	0.641645	0.206641	0.563685	0.0507788	0.299176	0.325812	0.542381	0.652942	0.617867	0.428854	0.472681	0.340524	0.611411	0.484852	0.45626	0.183595
LINC02098	0	0	0	0	0	0	0	0	0	0	0	0	0	0	0	0	0	0	0	0	0	0	0	0	0	0.0228564	0	0	0	0	0	0	0	0	0	0	0	0	0	0	0	0	0	0	0	0	0	0	0
HEXD-IT1	0.0219002	0.0482979	0.0858396	0.0879429	0.0221251	0.109271	0.0524893	0.188422	0.0418339	0.035805	0.0393195	0.0396239	0.0112337	0.0353239	0.126658	0.0831777	0.155602	0.0316372	0.00699249	0.0480032	0.0262338	0.0660946	0.02965	0.0154264	0.0376866	0.00852231	0.0343086	0.0352852	0.0270053	0.0166292	0.0594852	0.0112004	0.0428466	0.142233	0.0224225	0.0467233	0.017317	0.0115193	0.103704	0.0327791	0.0374089	0.0268177	0.0503489	0.0282097	0.0301074	0.116342	0.0476593	0.0739571	0.0298827
LINC00945	0.0703055	0.166124	0.045928	0	0.0266354	0	0.0180541	0.0266861	0.0335745	0	0.0676212	0.190805	0	0	0.0152477	0.0858288	0.0340585	0.0761729	0.0336717	0.0330221	0.0210544	0.059676	0.0178471	0.018571	0.0226845	0	0.0413024	0.101948	0.0325104	0.0667302	0.0204604	0.0134836	0.0773715	0.0526852	0	0.0674975	0.0208472	0	0	0.0394612	0.075058	0.0161423	0.0808168	0	0.0181224	0.0254652	0.0327856	0.0323757	0
LINC01237	0.0744004	0.0781335	0.118808	0.136934	0.0751647	0.0721817	0.0594398	0.0502052	0.150016	0.0243277	0.0890521	0.0807675	0.114491	0.176006	0.136258	0.026912	0.0320375	0	0.00791842	0.0310627	0.0495127	0.0374233	0.0419702	0.0262036	0.0640154	0.0386033	0.126268	0.0719237	0.045872	0.150649	0.0288694	0.0380506	0.0485203	0.0371693	0.0677109	0.148149	0.0294152	0.0260893	0.0195727	0.0278397	0.0423625	0.0455533	0.0570159	0.0479177	0.110806	0.0359312	0.0693903	0.0685229	0.0451195
LINC02823	0.0296085	0.23787	0.0773687	0.0445863	0.0224345	0.0923321	0.0304133	0.0449544	0.197955	0.1307	0.0227824	0	0.0227816	0.0859627	0.0385287	0	0.0286869	0.0213863	0	0	0.0354675	0.0837734	0.0450968	0.0625682	0.0382135	0.155547	0.0347883	0.143114	0	0.134893	0	0.034071	0.0434457	0.0443758	0	0.341112	0.0877959	0	0.0350513	0	0.06322	0.0679817	0.0170176	0.0286041	0.106849	0.0214489	0.041422	0.054539	0
LINC01996	0.301505	0.0982652	0.258088	0.266152	0.0472658	0.246403	0.320378	0.110497	0.109229	0.112185	0.191995	0.248302	0.143991	0.402465	0.469002	0.236923	0.141023	0.405517	0.248967	0.332063	0.0996321	0.117664	0.0738978	0.120836	0.322038	0.0121374	0.427543	0.0603037	0.211535	0.0947327	0.472003	0.135588	0.0762775	0.67003	0.0638679	0.0399259	0.0123314	0.11484	0.23385	0.268432	0.124314	0.353291	0.155364	0.180792	0.343031	0.210883	0.261808	0.191508	0.0709312
FLJ31104	0.0636021	0.125693	0.362609	0.200258	0.227814	0.0576985	0.112844	0.0965665	0.254031	0.102094	0.204654	0.163197	0.177953	0.0615521	0.0652075	0.112939	0.212877	0.108585	0.182767	0.135789	0.0969661	0.287926	0.0763237	0.281024	0.111936	0.0607508	0.149457	0.257118	0.0748634	0.302936	0.18173	0.0665345	0.161199	0.0519947	0.100638	0.214641	0.0754377	0.145981	0.0958283	0.0843786	0.123457	0.106205	0.0598182	0.122889	0.0834629	0.159166	0.0701044	0.170408	0.142011
LINC01887	0	0	0	0	0	0	0	0	0	0	0	0	0.189458	0	0	0	0	0	0	0	0	0	0	0	0	0	0	0	0	0	0	0.011806	0	0	0	0.0393997	0	0.0242842	0	0	0	0	0	0	0	0	0	0	0
LINC02582	0	0.00549853	0	0.00876046	0	0	0	0	0	0	0.00447637	0	0	0.0112602	0	0	0	0.0168083	0	0	0	0	0	0.00614681	0	0	0	0	0	0	0	0.00446293	0	0.00871912	0	0.00744698	0	0	0	0	0	0	0	0	0	0	0	0	0
MAPK10-AS1	0.0481273	0.011372	0.0314398	0	0	0.0600327	0.0123588	0.0730713	0.0114917	0.0236053	0.0462898	0.0391845	0.0370304	0.011644	0.0417511	0	0.0466292	0	0.0230498	0	0.0432381	0.013617	0.0122171	0.0381382	0	0.0280926	0.0282734	0.0581565	0	0.0182719	0.0140061	0.0276904	0.0353095	0	0	0.0462051	0	0.0379717	0	0.027013	0.0308283	0.0331504	0	0.069742	0.0124056	0.0348641	0.0336648	0	0.0328347
GPR1-AS	0.00320538	0	0.0125637	0	0.00485746	0.0039983	0	0.0048667	0	0	0	0.00347969	0	0.0589393	0.00278071	0.0156525	0	0	0.00307033	0	0.00383966	0	0	0	0	0	0.00376613	0.00929603	0.0118578	0	0	0	0	0	0	0	0	0	0.00758921	0	0.00273764	0	0.00368461	0.0123866	0	0.00464405	0	0	0.00437372
H2AZ1-DT	0.054052	0.0437894	0	0.0232556	0.0702092	0.10595	0.142768	0.0468953	0.110626	0.0378731	0.0415906	0.0586776	0.0237652	0.044837	0.0468908	0.0251377	0.0448881	0.0334645	0.0369819	0.00725369	0.0369987	0.017478	0.00784063	0.0244761	0.0697609	0	0.127016	0.0821113	0.0285652	0.0762219	0.00898872	0.106626	0.0453214	0.0347188	0.0474351	0.148266	0.0457932	0.0243692	0.00914114	0.0433405	0.0395696	0.0851001	0.00887617	0.029839	0.039808	0.0447498	0.0504121	0.0284468	0.0316087
LRRC3-DT	0	0	0	0	0.0767466	0.0421148	0	0	0	0.0165598	0.0259789	0.0183261	0.051956	0	0	0	0	0	0	0	0	0	0	0	0	0	0	0.0163194	0	0.0128183	0	0	0	0	0	0.0216095	0.0400457	0	0.0199846	0	0	0.015504	0	0	0.0174059	0	0	0	0
TTTY6B	0	0	0	0	0	0	0	0	0	0	0	0	0	0	0	0	0	0	0	0	0	0	0	0	0	0	0	0	0	0	0	0	0	0	0	0	0	0	0	0	0	0	0	0	0	0	0	0	0
CACNA2D1-AS1	0	0	0.0587051	0	0	0	0.0102563	0	0	0.00489736	0	0.0054197	0	0.00483155	0	0	0	0	0	0	0.0119607	0	0	0.00527499	0	0	0	0.00482627	0	0.00379086	0	0	0	0.00748246	0	0.00639075	0	0	0	0	0	0.00458511	0	0	0	0	0.00931253	0	0.0136244
STK32A-AS1	0.153361	0.188435	0.240444	0.207845	0.139442	0.210427	0.157529	0.3027	0.102533	0.210615	0.177006	0.183133	0.1652	0.0742088	0.0798253	0.274593	0.208021	0.155082	0.249728	0.33135	0.165337	0.242991	0.233584	0.0648157	0.217724	0.0895189	0.216228	0.237208	0.170199	0.0582246	0.178524	0.164709	0.337548	0.0689548	0.17272	0.0981569	0.0727597	0.338797	0.0726207	0.275451	0.0523927	0.26761	0.31732	0.148158	0.031625	0.133316	0.200246	0.254241	0.251111
LINC02094	0	0	0	0	0.0385701	0	0	0	0.0729278	0	0.0195841	0	0	0.0492632	0	0	0	0	0	0	0	0	0	0	0	0	0.0299045	0	0	0.0193261	0.0296282	0	0	0.0381461	0.0260589	0	0.0301883	0.0401624	0	0	0.0217379	0	0	0	0	0.0368755	0.023738	0.0234413	0
LINC01482	0.0287249	0.142535	0.0516036	0.0270348	0.0761775	0.053746	0.0479467	0.0327096	0.123459	0.0704443	0.0773589	0.035081	0.0110509	0.0729727	0.0622981	0.0467564	0.0139154	0.0103741	0.0137573	0.00674597	0.00430113	0.024382	0.00729183	0.0644948	0.0139024	0.0838359	0.0928128	0.118017	0.00664144	0.1445	0.0250787	0.0330542	0.0105373	0.0645773	0.0110287	0.193044	0.0127764	0.0396612	0.0510079	0.0120921	0.0705333	0.0461671	0.00825489	0.0138752	0.122172	0.0780329	0.110511	0.0165348	0.00489937
LINC02672	7.94101	0.12057	0	0	0.0483288	0.318245	0.163792	5.85891	0.243678	0.625682	0.122696	6.57795	4.90765	11.3887	16.1572	12.3029	0	0.0460708	5.34588	0	0.0382023	0.649678	0.0971483	0.0336964	0.12348	1.15417	0.299766	17.7581	0	0.169511	0.074249	9.66385	4.63278	0.143393	2.74278	5.87863	1.17261	0.100648	0.037754	0.0358003	10.5683	0.175737	0	0.0616194	0.295941	0	0.118976	2.26166	0
NCKAP5-AS2	0.408488	0.617737	0.192132	0.73815	0.841875	0.366866	0.822397	0.27289	1.01439	0.657159	0.540619	0.496659	0.477738	0.553451	1.2899	0.691505	0.316618	0.306854	0.297371	0.337682	0.450174	0.221906	0.5641	0.569718	0.337411	0.114452	0.844711	1.27944	0.181336	0.694785	0.209226	0.78969	0.335658	0.342844	0.117104	0.334654	0.0387603	0.257833	0.425548	0.568606	0.418657	0.78033	0.244171	0.0315704	0.320096	0.757542	0.7772	0.195633	0.200657
ARHGEF7-IT1	0	0.0311173	0	0	0	0.0205336	0.101453	0.0499866	0.078612	0	0.101331	0.0178702	0	0.0796545	0.0428416	0.0803845	0	0.0475607	0.0473037	0	0	0	0.03343	0.0521791	0.0212456	0	0.0193413	0.0477404	0	0	0.038325	0.0126283	0	0	0	0	0.0195248	0	0.0194875	0.036958	0.0843562	0.045355	0.0189226	0	0.0169729	0.0238498	0.0153529	0.0606441	0
LINC02862	0	0	0	0	0	0	0	0	0	0	0	0	0	0	0	0	0	0	0	0	0	0	0	0	0	0.0382449	0	0	0	0	0.0381353	0	0	0	0	0	0.0388562	0	0.038782	0	0	0	0	0	0	0	0	0	0
RMDN2-AS1	0.0241956	0.0114343	0.0105374	0.00607253	0.0122221	0.0352111	0.020711	0.018368	0.0269609	0	0.0248233	0.0350217	0	0.0156105	0.02099	0.019692	0.0156283	0.0233021	0.0115881	0.00757638	0.00483058	0.0136917	0	0.0127824	0.0104092	0.0470779	0.0284285	0.00389836	0	0.00612405	0.00938858	0.00618718	0.0118344	0.048351	0.0123863	0.0567826	0.00478303	0.00636333	0.00477389	0.00905371	0.0137766	0.025925	0.00927103	0.0155832	0.037421	0.00584256	0.0075221	0.00742807	0.00550247
LINC00051	0.0759179	0	0	0.0381072	0.115046	0.173613	0.168959	0.0384218	0.483396	0.0248239	0.389436	0.0686789	0.0778843	0.146942	0.329298	0.0205956	0	0.0365572	0	0.0237721	0	0	0.0128478	0.320856	0.179633	0	0.356796	0.159013	0.0702113	0.220975	0.0441874	0.339733	0	0.474092	0.0129547	0.275346	0	0.119796	0	0.11363	0.0432265	0.371859	0.0145447	0	0.0521843	0.494964	0.118009	0.0466136	0.0172649
LINC02806	0	0.00652198	0.00901559	0.0103911	0	0.0172148	0	0	0	0.0135379	0.00530957	0	0	0	0	0	0	0	0	0.00648219	0	0	0.0140134	0	0	0.0161115	0	0	0	0.00523961	0.00803267	0.0105872	0.0101253	0.020684	0	0	0.00818452	0	0.00816888	0	0.0058935	0	0.0158642	0	0	0	0	0.0063553	0
CSPG4P1Y	0	0	0	0	0	0	0	0	0	0	0	0	0	0	0	0	0	0	0	0	0	0	0	0	0	0	0	0	0	0	0	0	0	0	0	0	0	0	0	0	0	0	0	0	0	0	0	0	0
LINC01159	2.67386	4.50196	0.387017	3.19975	4.14177	3.16287	3.33884	1.25929	4.87752	4.86229	4.5646	2.31957	0.984605	3.54707	4.25204	1.96722	0.926044	3.87409	1.0101	0.938677	0.922567	0.822465	0.669736	3.66396	1.64137	0.484139	4.75653	4.03954	1.14695	3.39484	1.52641	5.4841	1.32714	4.10808	0.525689	3.49353	0.131167	1.82606	0.883688	1.29019	3.53178	4.05171	0.830832	0.679174	4.84601	4.40041	3.50311	0.876652	0.986217
FALEC	0.0935337	0	0.0916532	0.140848	0.141742	0.175007	0.0960758	0.177514	0.268003	0.206442	0.125947	0.101538	0.215902	0.181038	0.0811416	0.0761238	0.045311	0.135119	0.111991	0.131797	0.0840316	0.0529282	0.0712306	0.0741201	0.0301792	0.054597	0.0549483	0.022605	0.0432515	0.19531	0.108881	0.107631	0.137246	0.0700918	0.191528	0.179596	0	0.147593	0.110727	0.131247	0.079885	0.214755	0.241915	0.180721	0.0482198	0.135514	0.218088	0.0215362	0.127626
LINC02096	0	0	0	0	0	0	0	0	0	0	0	0	0	0	0	0	0	0	0	0	0	0	0	0	0	0	0	0	0	0	0	0	0	0	0	0	0	0	0	0	0	0	0	0	0	0	0	0	0
LINC01388	0.0954448	0	0.0415671	0.191635	0	0.31748	0	0.338131	0.0911597	0	0.146881	0.172688	0.391668	0	0.0275999	0	0	0.13788	0.0304745	0	0.152442	0.180032	0.0323049	0.0672307	0	0.0371417	0	0	0	0.0241576	0	0	0.0466833	0.190731	0.35831	0.244354	0	0.100406	0	0	0.0271724	0.0292191	0.219429	0	0.0328033	0.230472	0	0	0.0868225
ADORA2A-AS1	0.628047	0.0341865	0.691676	3.77309	0.523211	0.709579	1.84415	1.68745	0.100498	0.141925	0.156868	0.942374	1.32574	0.267307	0.0741665	2.23726	4.97629	0.58902	3.33864	2.23945	3.52529	0.844761	0.844727	0.118126	4.55364	0.103646	0.177718	0.521313	2.08007	0.164788	3.95406	0.23964	3.46911	0.16263	1.71698	0.467217	4.0249	1.85755	2.94284	3.97544	0.968891	0.253672	1.9844	0.571798	0.166128	0.323955	0.122671	3.44031	3.47273
CASC16	0.0767494	0.00806003	0.300826	0.0513661	0.12923	0.0319117	0.0875949	0.181266	0.0407243	0.0167305	0.0459318	0.0833175	0.170598	0.0247586	0.0665811	0.180451	0.148721	0.246384	0.147032	0.144195	0.0204304	0.424654	0.199158	0.0090103	0.0990548	0.019911	0.0500978	0.0412192	0.0473202	0.0323762	0.0992697	0.0457939	0.0625652	0.0127809	0.122235	0.0218323	0.0505731	0.201847	0.131239	0.105302	0.15295	0.0313277	0.0882241	0.0659074	0.0879265	0.061776	0.0238604	0.0942485	0.162904
ARHGAP5-AS1	1.98382	3.29652	1.58135	2.10301	3.61407	2.98377	2.59683	2.42484	4.11784	3.63914	2.66717	2.01365	2.44665	3.8051	2.64672	2.06338	1.87349	2.79342	2.7646	2.3547	1.76727	2.37487	2.25435	2.27013	2.46794	2.53335	2.93673	3.37169	1.41742	3.43143	2.86791	2.75256	2.11227	2.5117	1.86981	3.81376	1.14676	2.72357	1.76349	2.76561	2.8871	2.99274	2.0993	1.96495	4.45273	2.61481	2.55826	2.30861	1.81764
LINC01787	0	0	0	0	0	0	0	0	0	0	0	0	0	0	0	0	0	0	0	0	0	0	0	0	0	0	0	0	0	0	0	0	0	0	0	0	0	0	0	0	0	0	0	0	0	0	0	0	0
LINC02712	0.157873	0	0.0687551	0.237734	0	0.0656421	0	0.119849	0.0753925	0.0258109	0	0.0571278	0.0809811	0	0	0.0428291	0	0	0	0.0494347	0.0315188	0	0.10687	0	0.0679183	0	0	0.0763087	0.0486687	0	0.122518	0.0201852	0.193044	0	0.0808189	0.134727	0.280877	0	0.280341	0.0886111	0	0	0.030246	0	0	0	0.0245403	0.0969341	0
SLC9A9-AS1	0	0	0.033382	0	0	0	0	0	0	0	0	0	0	0	0	0	0	0	0	0	0	0	0	0	0	0	0	0	0	0.0194007	0	0	0.0374908	0	0	0	0.0303048	0	0	0	0	0	0	0	0	0	0.0238297	0	0.0348631
DTNB-AS1	0	0	0	0.0962805	0.096891	0.0797536	0	0.145613	0	0	0	0	0	0.0618765	0.0831996	0.0520363	0.371682	0.0923642	0	0.030031	0.0765892	0	0.259688	0	0	0	0	0	0	0.0242743	0	0.0245245	0	0.047913	0.261848	0.0409224	0	0	0	0	0	0.0293602	0.0367482	0.0617683	0.0329618	0	0	0.147216	0
NAALADL2-AS1	0	0	0	0.0247886	0	0	0	0	0	0	0	0	0	0	0	0.0267948	0	0	0	0	0	0.0372604	0	0	0	0	0	0	0.0304482	0	0	0	0	0	0	0.021072	0	0	0	0	0	0	0.0189226	0	0	0	0	0	0
A2ML1-AS1	0	0.0276751	0	0.044093	0	0	0	0	0	0	0	0	0	0	0	0	0	0.0845991	0.0280473	0	0.0350751	0	0	0	0	0	0.0344035	0	0	0	0.0340855	0.0224627	0.0429651	0	0	0	0	0	0	0.0328698	0	0	0	0	0	0	0	0.0269678	0
DBET	0.00393548	0.00743929	0.0411345	0.0177788	0.0238554	0.00490901	0.00404244	0.0418264	0.00375879	0.00772102	0.00605635	0.0299059	0.0605612	0.00380864	0.00682815	0	0.0152519	0.00568522	0.00753933	0.00739389	0.00942846	0.0133619	0	0.0124746	0.0101585	0	0.00462396	0.00380447	0	0.00896482	0.00458122	0	0.017324	0.0530847	0.0282053	0.0100755	0.00466783	0.0372604	0.0326124	0.0176713	0	0	0	0	0.00811549	0.0228073	0	0.00724916	0.00536993
LINC02195	0.045017	0	0	0	0	0	0	0	0	0	0	0	0	0.0435661	0	0	0	0	0	0	0	0.0509479	0.0457103	0	0	0	0	0.0435185	0	0.0341822	0	0	0	0	0.0460906	0	0.0533942	0	0	0.0505345	0.0384481	0.124032	0	0	0	0	0	0.0829215	0
LINC02048	0.0224196	0.00706333	0	0.0225071	0.0113249	0.00932184	0	0.022693	0.021413	0.0366541	0.0115006	0	0.0230003	0.0289293	0.00648308	0.0121643	0.0289622	0.0107958	0.021475	0	0	0.00845776	0.0607062	0.0078961	0.00964508	0	0.0175611	0.00722441	0	0.011349	0.0260982	0	0.0109657	0	0.0153028	0.00956628	0.655926	0	0	0.00838912	0.0382961	0.0205903	0.017181	0.0144393	0.0539375	0.0433095	0	0	0
MIR29B2CHG	0.347689	0.280647	0.118264	0.350321	0.130761	0.512839	0.153804	0.62294	0.173715	0.10622	0.324812	0.389382	0.229118	0.256251	0.369875	0.216188	0.255723	0.2823	0.222837	0.13907	0.207738	0.247012	0.115104	0.141225	0.160497	0.35751	0.318064	0.26742	0.283218	0.280707	0.269826	0.0707379	0.184955	0.962321	0.0831487	0.943201	0.109369	0.236277	0.3415	0.225065	0.113435	0.153056	0.470659	0.0964367	0.389891	0.324797	0.372404	0.324897	0.171991
LINC01345	0	0	0	0	0	0	0	0	0	0	0	0	0	0	0	0	0	0	0	0	0	0	0	0	0	0	0	0	0	0	0	0	0	0	0	0	0	0	0	0	0.0120637	0	0	0	0	0	0	0	0
SMARCAL1-AS1	0	0.22539	0	0	0	0.0495765	0	0	0.0759208	0.0584815	0.0152909	0	0	0.0576957	0	0	0	0	0	0	0	0	0.0201784	0.104985	0	0.0927985	0.0933956	0.0384217	0	0.0301789	0	0.015245	0	0.0297838	0	0.228944	0	0	0	0	0.0169726	0.018251	0	0	0.348326	0	0.0185342	0	0
THAP7-AS1	0.627273	0.782086	0.645177	1.07857	1.55732	0.249716	1.05102	1.128	1.7421	0.846616	1.13989	0.917597	0.862591	1.51549	1.49742	0.456205	1.46549	0.623389	1.35936	0.965373	0.74074	0.881099	0.614347	1.23623	1.76843	0.285648	1.70401	0.825725	0.798182	1.65522	0.103574	1.15012	0.89431	0.673424	0.83809	1.28701	0.258554	0.568619	0.75838	0.29964	1.02588	0.514806	0.521614	0.180509	0.894456	1.57914	1.16177	0.856336	0.813418
GIHCG	4.24691	3.96632	3.75624	5.9699	6.58866	3.92592	5.66792	2.7722	5.28949	5.7097	5.35578	2.95675	3.89638	3.65119	3.77176	3.34968	3.75308	6.00396	3.33361	2.84287	2.23551	3.63051	2.81683	3.41073	3.94488	2.70863	4.58688	4.59312	3.172	3.92944	4.47404	5.66472	3.59689	3.46223	3.39799	4.15799	2.91943	3.91583	2.96162	3.69163	4.25613	4.79906	2.46992	3.29396	4.65968	5.93381	3.22707	3.01949	3.2209
LINC01954	0.746443	0	0.187548	1.72929	0.609089	0.0716225	0.79622	0.261535	0	0	0.0662717	0.311662	0.662692	0.27784	0.0498115	1.02808	1.72457	0.456211	1.26499	1.67209	2.09781	0.454884	0.670485	0.030334	1.2598	0.134065	0.0337318	0.388551	1.69929	0.0217995	1.671	0.0440484	2.44333	0.0430282	0.970003	0	0.306467	0.860747	2.68496	3.674	0.58848	0.0527338	0.363018	0.943005	0.0296013	0.207975	0	1.79801	1.52778
TMEM44-AS1	3.16978	6.33842	2.54974	9.70677	5.68176	4.83909	5.30911	3.32217	8.11091	6.2304	6.09751	4.75069	3.91318	4.57853	4.21708	3.15733	4.99628	4.27154	3.73864	4.19983	3.95286	2.94487	2.54605	6.08597	7.18978	1.57409	4.40524	4.71073	3.43469	7.2655	4.15801	3.83806	4.40817	3.29714	3.4028	6.91907	1.29062	4.88983	3.54243	4.88599	7.13175	4.44276	3.95639	2.23956	4.69507	4.57533	4.28005	3.46403	5.97128
NAPA-AS1	1.22288	1.08316	0.812555	2.46232	1.26015	1.03726	1.44273	0.689625	1.76197	1.50804	1.40873	1.3958	1.23663	1.31195	1.33365	1.12606	1.78737	1.22146	1.11111	1.45728	1.38952	1.00438	0.886935	1.61694	1.19047	0.236577	1.69133	1.29701	1.34422	1.43262	1.27711	2.02634	1.12789	1.3615	0.901468	1.3507	0.505582	1.19088	1.11677	1.41198	1.30703	1.98949	1.00408	0.526563	1.41938	1.40727	1.23829	0.875273	1.8593
HOXC-AS2	1.14074	1.37736	1.54503	1.37604	1.61103	1.47508	1.76069	1.15163	3.08034	1.71074	2.54594	1.80892	0.588209	2.15593	1.16059	1.20548	1.01844	1.75146	0.863847	1.25675	0.665351	0.932788	0.873282	1.77324	1.3104	0.648438	1.76836	1.96304	0.408742	1.86389	1.25144	1.88768	1.19186	1.71864	0.868317	2.06422	0.481705	1.25344	0.968639	1.42805	1.25994	1.23416	0.871907	1.0732	2.09373	2.16328	1.63767	0.8306	1.23056
LINC01707	0	0.0399016	0	0	0.0639759	0.0526602	0.0433644	0	0.0201608	0	0.032484	0	0	0.122569	0.0549356	0	0	0	0.0202191	0	0	0	0	0	0	0.0246427	0.0496024	0.0612174	0	0.064112	0	0.0485797	0	0	0	0.108082	0	0	0	0	0	0.0193862	0	0	0	0	0.118122	0	0
PHOX2B-AS1	0	0	0	0	0	0	0	0	0	0	0	0	0	0	0	0	0	0	0	0	0	0	0	0	0	0	0	0	0	0	0	0	0	0	0	0	0.0173075	0	0	0	0	0	0	0	0	0	0	0	0
LINC00261	0	0.00225309	0	0.00717942	0.0180624	0.00892056	0.0195889	0.00361935	0.00683041	0.0444299	0.0036685	0.634018	0.337489	0.00692099	0.03102	0	0	0.00688739	0	0.00223934	0	0	0.0217849	0.00251873	0	0	0.0112034	0.0138268	0	0.00724032	0	0.0201161	0	0.0500187	0	0	0.00565486	0	0.00282203	0	0.00203597	0.0109466	0	0	0.0147473	0.00345376	0.0022233	0.00219551	0
MZF1-AS1	0.356739	0.375106	0.844786	0.584203	0.621696	0.64523	0.462624	0.582256	0.936988	0.533663	0.555851	0.484085	0.507796	0.716375	0.738873	0.275821	0.40612	0.463813	0.392965	0.326739	0.336523	0.353271	0.221868	0.494717	0.460416	0.286322	0.482019	0.577646	0.255691	0.531597	0.441228	0.472081	0.281358	0.761895	0.43373	0.702106	0.206273	0.457375	0.380084	0.265306	0.331342	0.610214	0.369067	0.224014	0.671275	0.613764	0.665432	0.394268	0.310315
LINC02522	0.0516993	0.195456	0.0675465	0	0	0	0	0	0.0493782	0.101429	0.198901	0.0561236	0	0	0.0448498	0	0	0.0746851	0	0.0485657	0	0	0	0	0.0667244	0	0	0.0999565	0	0	0.180547	0.0396608	0	0	0	0	0	0	0	0.0580357	0.441552	0	0.0594287	0.0998909	0.0533054	0	0	0.0476151	0
FAM167A-AS1	0.471441	0.117949	0.0181162	0.229681	0.294175	0.0605358	0.398798	0.147368	0.317841	0.108814	0.208049	0.278472	0.18137	0.194576	0.174418	0.214415	0.120909	0.490754	0.166021	0.0976912	0.0747437	0.0627708	0.0422384	0.117205	0.340018	0	0.122187	0.395428	0.230826	0.126343	0.169481	0.292522	0.172941	0.13508	0.0212949	0.212994	0	0.20786	0.0574518	0.194567	0.284222	0.356568	0.143451	0.0133955	0.114374	0.291295	0.129322	0.159632	0.11352
ANAPC1P2	0.347795	0.923972	0.773714	0.948376	0.911656	1.06699	1.35175	0.613685	0.987564	0.562469	1.09215	0.530623	0.810041	0.736849	0.839914	0.68852	0.273218	0.366636	0.765325	0.768222	0.608036	1.01064	0.524955	0.337682	0.776429	0.329211	0.530126	1.17222	1.18229	0.670922	0.809725	0.872537	0.689639	0.887548	0.654434	0.385043	0.769287	0.682304	0.767817	0.464285	0.353241	0.587038	1.15616	0.563021	0.542746	0.694559	0.692583	0.588696	0.500216
MMEL1-AS1	0.0709652	2.07927	0	0.427454	0.430165	0.26556	0.218682	0.53873	1.45725	1.14862	0.0819068	0.46223	0	1.78563	1.29283	0.346537	0	0.410067	0.13595	0	0.595055	0.200787	0	1.04974	0	0.0414235	0.70873	2.22959	0	0.458023	0.0826094	0.435524	0	0.265898	0.0726576	1.04467	0	0.503914	0	0.0398314	0.0606098	0.65175	0.0407875	0	0.36585	0.308449	3.30932	0.0326795	0.0968316
LINC02630	0	0	0	0	0	0	0	0	0	0	0	0	0	0	0	0.0248192	0	0	0	0	0	0	0	0	0	0	0	0	0	0	0	0	0	0	0	0	0.0180851	0	0	0	0	0.0140036	0	0	0	0.0220913	0	0	0
LINC00895	0	0	0	0	0	0	0	0	0.00772194	0	0.00622098	0	0	0.0156487	0.00701377	0	0	0	0	0.00759489	0	0.00915008	0	0.00854245	0.0104346	0	0	0	0	0	0	0.0062023	0	0	0	0	0	0	0	0	0	0.0148505	0.00929368	0	0	0	0	0	0
LINC01951	0	0	0	0.0103533	0	0	0	0	0	0	0	0	0.0105801	0	0	0	0	0	0	0	0	0	0	0	0	0	0	0	0	0	0	0	0	0	0	0	0.00815476	0	0	0	0	0	0	0	0	0	0	0	0
LINC01693	0.0109925	0.0103897	0.0574482	0.0165532	0.0166582	0.0411353	0.0903304	0	0.0314971	0	0.118416	0.0357998	0.135327	0.0212765	0	0	0	0.0793995	0	0	0.0263355	0	0	0.0464584	0	0.0513321	0.0129156	0.053133	0	0.00834681	0.0639811	0.0505972	0.0967786	0	0	0	2.13825	0	0	0	0.0469424	0.0605738	0	0.0637178	0.011334	0.0159263	0.0102523	0	0
TMEM212-IT1	0	0	0	0	0	0	0	0	0	0	0	0	0	0	0	0	0	0	0	0	0	0	0	0	0	0	0.0330859	0	0	0	0	0	0	0	0	0	0	0	0	0	0	0	0	0	0	0	0	0	0
LINC02044	0.0423182	0.044997	0.0207337	0.0398283	0.0801616	0.0593848	0.0217342	0.0240943	0.0656797	0.0985911	0.0976858	0.0344548	0.0488411	0.0870278	0.0367116	0.103324	0.0307507	0.0534915	0.0202676	0.0347841	0.0380191	0.0419068	0.0483412	0.0223565	0.0546169	0.104983	0.0932276	0.0715915	0.0489215	0.124515	0.0738928	0.0689863	0.0543332	0.142705	0.0433274	0.0947987	0.0627414	0.0500826	0.125243	0.0415667	0.0406609	0.126312	0.0304032	0.0511032	0.103628	0.107296	0.0345349	0.0292313	0.0360893
PISRT1	0	0	0	0	0	0	0	0	0	0	0	0	0	0	0	0	0	0	0	0	0	0	0	0	0	0	0	0	0	0	0	0	0	0.0373559	0	0	0	0	0	0	0	0	0	0	0	0	0	0	0
LINC02367	0.0512751	0.0256569	0.0118222	0.0136258	0.0228537	0.0639591	0.0123926	0.0137383	0.00576154	0.0414222	0.116041	0.0065486	0.120678	0.0145949	0.0261658	0.00981907	0.00584459	0.021786	0	0	0.0108391	0.0102407	0.00306263	0	0.0155711	0.0211271	0.0248069	0.0174947	0.0111579	0.00687071	0.0105333	0.0115692	0	0.0135615	0.00308811	0.0501924	0.0143098	0.00951889	0.00357063	0	0.00772816	0.00831026	0	0.0582773	0.0155494	0.065549	0.0168784	0.00833373	0.00411556
SDAD1-AS1	0.00785461	0	0.0102623	0	0.0119029	0	0.00806809	0.0119256	0	0	0.00604377	0.00852679	0	0	0	0.0127852	0	0	0	0.0147571	0.0282266	0	0	0	0.0202747	0	0.0092287	0.00759313	0	0	0	0	0	0.0117721	0.0241258	0.0100545	0	0	0.0185969	0	0	0	0.0180579	0	0.00809863	0	0	0	0
MIR194-2HG	0.0653222	0.00685998	0.0379312	0.371605	0.0439955	0.0135802	0.06337	0.468342	0.00693217	0.00711977	0.00279236	0.0630332	0.0502607	0.0140482	0	0.254003	0.295348	0.08388	0.128616	0.10909	0.139108	0.0492855	0.0736981	0.0191719	0.173297	0.00423662	0.00426388	0.0210492	0.147674	0.00551114	0.109836	0.00835193	0.143775	0.021756	0.0966045	0.0185817	0.090391	0.257691	0.274951	0.167026	0.0340941	0.00666583	0.296182	0.0210354	0.00374176	0.0262891	0	0.147062	0.282251
LINC02446	0.0152477	0	0.119529	0.0688827	0.092426	0.0570587	0.125297	0.0231505	0	0	0	0	0	0.0147563	0	0	0.236369	0.28635	0	0.100265	0	0.103539	0.12386	0.0644423	0.0590372	0.0890032	0.0179152	0.0884408	0	0	0	0.0467888	0.0223735	0	0.124891	0.0585549	0.0361703	0.0240604	0.090253	0.0171165	0.0390682	0.0140036	0	0.147305	0	0.0220913	0.0142209	0.140432	0
GAR1-DT	0.14544	0.309293	0.190021	0.711788	0.551001	0.498898	0.298785	0.386435	0.520913	0.39234	0.279773	0.473658	0.111905	0.281504	0.34697	0.118368	0.563649	0.577784	0.104484	0.341561	0.130665	0.164601	0	0.499428	0.422343	0	0.384487	0.808439	0.201761	0.552174	0.253956	0.362613	0.106705	0.381461	0.148908	0.418893	0.0431261	0.286874	0.129131	0.204081	0.558976	0.634471	0.0835921	0.0702529	0.412385	0.421435	0.23738	0.234413	0.248064
LINC01217	0	0	0	0	0	0	0	0	0	0	0	0	0	0	0	0	0	0	0	0	0	0	0	0	0	0	0	0	0	0	0	0	0	0	0	0	0	0	0	0	0	0	0	0	0	0	0	0	0
PANK2-AS1	1.02039	4.51011	1.17632	1.03944	3.82027	1.45998	2.43534	1.23028	2.80907	3.38556	1.98595	1.27061	1.01603	1.975	1.74436	0.781607	0.581543	0.910447	0.919901	2.33997	0.719001	1.32465	0.85326	2.18797	1.12327	0.840868	2.89145	2.32099	0.499599	2.71179	1.64198	1.42743	0.880736	1.48433	0.675996	2.57394	0.427154	1.08921	0.710563	0.875931	1.46103	1.13007	0.758963	0.927785	1.88757	1.56533	2.21124	0.829215	0.532354
GK-IT1	0.0666751	0.0630185	0.130669	0.0502017	0	0.0415843	0	0.354313	0.0318408	0	0	0.0361905	0.205206	0.0322631	0	0	0.0645996	0.0963194	0.031933	0.0626339	0	0	0	0.0352242	0.0860526	0	0	0	0.123327	0	0.0388077	0	0	0.0499647	0	0	0	0.105211	0.0394658	0	0.0284729	0	0.0383218	0	0	0	0	0	0.0454889
IRAIN	0.396258	0.262168	0.517722	0.477367	0.300246	0.642565	0.244217	0.782126	0.567701	0.233226	0.304903	0.387152	1.03663	0.613578	0.343759	0.387001	0.691061	0.228975	0.379562	0.223344	0.522137	0.134539	0.160944	0.376814	0.306852	0.323822	0.419022	0.612907	0.439767	0.722124	0.691916	0.273588	0.348867	0.475114	0.324566	0.202897	0.281998	0.625283	0.37528	0.266895	0.439965	0.473104	0.409951	0.153126	0.285998	0.459288	0.665233	0.145982	0.324415
PYCARD-AS1	0.0120868	0.0342717	0.0473751	0.018201	0	0.0150767	0	0.0183512	0.0230882	0.0118565	0	0.0262423	0.0185998	0.0467888	0.0104854	0	0.0468421	0.0698425	0.0115775	0.0454167	0	0.0136792	0.0122729	0	0	0	0.0284025	0.0233688	0	0.0367107	0.01407	0.0278169	0	0	0.012375	0.0773602	0.014336	0	0	0	0.0516152	0.0777041	0.0138938	0	0.0373868	0.0175117	0.0225457	0.0111319	0
LINC02042	0	0	0	0	0	0	0	0	0	0	0	0	0	0.00633454	0	0	0	0	0	0	0	0	0	0	0	0	0	0	0	0	0	0	0	0	0	0	0	0	0.00774872	0.0146955	0	0	0	0	0.00674886	0	0	0	0
LACTB2-AS1	0.0704248	0.0390194	0.0888391	0.0804516	0.0515211	0.0212042	0.0523833	0.084803	0.0301524	0.0190575	0.0411087	0.0263626	0.0373702	0.0352526	0.0252805	0.0513871	0.0752912	0.0385896	0.100023	0.0433438	0.0290898	0.0549677	0.0517827	0.0128293	0.0344763	0.0368555	0.0228262	0.0399092	0.0494099	0.0165956	0.0565382	0.0279445	0.0213801	0.0327567	0.0522135	0.031086	0.135376	0.0421521	0.0517473	0.0272608	0.0248889	0.0267636	0.0893285	0.037537	0.00751166	0.0281472	0.0203842	0.0693346	0.0563311
HCG25	0.11559	0.264022	0.276872	0.493175	0.218957	0.144183	0.0791542	0.277873	0.1748	0.151184	0.274235	0.177766	0.326105	0.167796	0.22562	0.360618	0.279979	0.208727	0.184533	0.162876	0.16154	0.130818	0.205397	0.111953	0.26107	0.101207	0.169764	0.223483	0.106901	0.234051	0.291538	0.14779	0.254414	0.101057	0.22683	0.221946	0.182799	0.151997	0.239466	0.162196	0.123403	0.123851	0.365396	0.186114	0.188703	0.376807	0.170692	0.266146	0.34173
TTTY8B	0	0	0	0	0	0	0	0	0	0	0	0	0	0	0	0	0	0	0	0	0	0	0	0	0	0	0	0	0	0	0	0	0	0	0	0	0	0	0	0	0	0	0	0	0	0	0	0	0
CENPN-AS1	0.113362	0.160717	0.0370276	0.22761	0.100211	0.212107	0.261997	0.129087	0.189477	0.185338	0.174454	0.153829	0.188985	0.274271	0.188491	0.138392	0.0366111	0.109176	0.162879	0.133114	0.0905294	0.07484	0.0959232	0.179666	0.146308	0.0882282	0.244188	0.191779	0.122314	0.172155	0.17595	0.202918	0.138617	0.127426	0.0580327	0.193483	0.0672287	0.178882	0.0559169	0.0742326	0.225913	0.199549	0.184607	0.109516	0.136365	0.150555	0.246699	0.16531	0.116011
HCG15	0.384739	0.606064	0.150801	0.347617	0.757947	0.815851	0.764045	0.194715	0.477705	0.528374	0.957193	0.640418	0.236823	0.68262	0.856665	0.20875	0.0745525	0.389057	0.270254	0.252994	0.199711	0.290285	0.338575	0.569116	0.264829	0.179662	0.873955	0.768658	0.260934	0.516111	0.28365	0.777228	0.244635	0.672732	0.183827	0.47608	0.501968	0.263079	0.136639	0.475083	0.635287	0.80092	0.235872	0.346908	0.370246	0.761808	0.717661	0.224418	0.19249
LATS2-AS1	0.0209415	0	0	0	0	0	0	0	0	0	0	0	0	0	0	0.0340871	0.0405792	0.0302522	0	0	0	0	0	0	0	0	0	0	0	0	0	0.0160651	0	0	0	0.0268068	0	0	0	0	0	0	0.0240724	0	0	0.0303406	0	0	0
SMILR	0	0	0.0625385	0	0	0	0	0	0	0	0	0	0.0736591	0	0	0	0	0	0	0	0	0	0	0.0252875	0	0	0	0	0	0	0	0	0	0	0	0	0.170321	0	0	0	0	0	0	0.0462424	0	0	0	0	0
LINC01606	2.55413	1.54511	1.50453	1.47893	2.53915	0.806271	2.95229	2.19145	1.03392	1.60978	1.67315	1.86323	2.44324	2.1894	2.26473	3.97867	1.62948	3.87102	1.65605	0.963854	2.45815	2.17685	1.52294	1.16699	3.25997	0.271069	3.01938	2.79063	1.85721	1.05785	3.06088	3.07628	2.3389	2.01746	1.2272	1.52228	0	3.31735	2.25101	2.5889	2.04743	2.00568	1.9441	2.01278	0.443226	3.20952	2.10119	1.66456	1.35721
LINC01471	0	0	0.00569	0	0	0	0	0	0	0	0	0.00472775	0	0	0	0	0	0	0	0	0	0	0	0	0	0	0	0	0	0	0	0.00334095	0	0	0	0	0	0	0	0	0	0	0	0	0	0	0	0	0
LINC02279	0	0	0	0.0270421	0	0	0	0.136327	0	0	0	0	0.0552693	0	0	0	0.0347979	0	0.0172013	0.033739	0.0215115	0.0406477	0	0	0	0	0	0	0	0.0136358	0	0	0	0.0269145	0	0	0	0	0.0212591	0	0	0	0.0206428	0.0346975	0	0	0	0	0
LINC00906	0	0	0.0372047	0.0381163	0.0095895	0	0.00649999	0.00480388	0	0	0	0	0.0292136	0	0	0.0257507	0.0183931	0	0.0151535	0.0237778	0.0189505	0.0143234	0.0128509	0	0.00816708	0	0	0.00611735	0.00585234	0	0.00736632	0	0.00464266	0	0.0259156	0	0.0938197	0.00998539	0.0187281	0.0106554	0.0054046	0	0.0109111	0.00611333	0.0032623	0	0	0.00874215	0.0302208
CD44-AS1	0.0676406	0.0213103	0.235665	0	0	0	0.0231597	0.171164	0.0215346	0.0221174	0.0173488	0.0489528	0.173482	0.0218202	0.0195597	0.0367002	0.17476	0	0	0.0211803	0.0270085	0.229656	0.0915764	0.0952912	0.0290996	0.55276	0	0	0	0	0.0262464	0	0.0330839	0	0.0692537	0.0865854	0	0.0355783	0.106766	0.0253103	0.115541	0	0	0.130692	0.232473	0.0326666	0	0.0207657	0.0307651
LINC02692	0	0	0	0	0	0	0	0.0205466	0	0	0	0	0.0208249	0	0	0	0	0	0	0	0	0	0	0	0	0	0	0	0	0.0102756	0	0	0	0	0	0	0	0	0	0	0	0	0	0	0	0	0	0	0
DSG1-AS1	0.0115187	0	0	0	0	0	0	0.0174888	0	0	0	0	0	0	0	0	0	0	0	0.0108206	0	0	0	0	0	0	0	0	0	0	0	0	0	0	0	0	0	0	0	0	0	0	0	0	0	0	0	0	0
LINC00839	2.12372	1.199	7.02923	5.3812	9.99818	0.755867	3.74044	11.5735	0.475991	0.594424	0.348609	2.18865	9.62126	0.783743	0.447077	9.93727	9.66802	3.32155	9.21104	7.049	7.06204	11.6586	9.86205	0.508618	8.63209	1.07767	1.79658	0.40513	4.5043	1.57817	5.51792	0.777671	10.4705	5.89053	6.5173	0.927925	5.50132	10.6522	10.0296	9.00837	0.981881	0.483709	6.77035	2.03526	0.367869	3.95485	1.27293	7.11965	6.65335
FAM242E	0	0	0	0	0	0	0	0	0	0	0	0	0	0	0	0.0276903	0	0	0	0	0	0	0	0	0	0	0	0	0	0	0	0.0130503	0	0	0	0	0	0	0	0	0	0	0	0	0	0	0	0	0
LINC01447	0.0287613	0.013592	0.0313146	0.0794026	0.0290568	0.0298967	0.167411	0.0291121	0.0366268	0.0564269	0.0442611	0.0312227	0.0368829	0.0603078	0.0457432	0.0546183	0.111464	0.0623233	0.151523	0.00450302	0.137811	0.0705262	0.0292043	0.0101297	0.12992	0.0223846	0.0788501	0.0185359	0.0443324	0.0582372	0.351546	0.0257414	0.0562702	0.0215531	0.0147236	0.0552252	0	0.0529486	0.0340484	0.0161432	0.0368466	0.0616342	0.0385716	0.0185238	0.0642523	0.0555604	0.017883	0.0132446	0.0327039
LINC02723	0.188112	0.0253993	0.140442	0.263036	0.203619	1.74308	0.55207	0.0612019	0.205333	0.764475	0.165421	0.262556	0.0413538	1.1183	0.396317	0.0437422	0.0520732	0.0582317	0.0128704	0.100977	0	0.0152068	0.054574	0.18456	0.0346831	0.266666	0.205233	0.272775	0.0248531	0.438712	0.0782064	0.587543	0.0591479	0.704832	0.068785	1.37599	0.20718	0.0636074	0.0477196	0.0452501	0.103283	1.15998	0.123563	0.155769	0.6927	0.233607	0.300762	0.222752	0.0183341
FTX	0.237419	0.238678	0.442731	0.455024	0.369598	0.691913	0.456705	0.488274	0.523609	0.457323	0.479958	0.42878	0.292282	0.51593	0.565464	0.309163	0.322039	0.193314	0.262562	0.188561	0.240447	0.381063	0.322164	0.401367	0.362131	0.687885	0.413358	0.42356	0.391238	0.499856	0.306525	0.486795	0.335705	0.543452	0.320424	0.939373	0.448	0.330364	0.339829	0.336781	0.403705	0.636301	0.414334	0.400345	0.431729	0.475317	0.428771	0.437326	0.23266
ADNP-AS1	1.59905	2.03763	0.895374	1.91346	2.37994	1.58501	2.59576	1.27895	2.05908	2.04477	1.55997	1.39492	1.20838	1.97584	2.55145	1.32465	1.24495	1.67063	1.24449	1.11319	1.07745	1.59967	0.826337	1.26716	1.23458	0.86672	2.09687	2.05649	1.24118	1.81044	1.34621	2.26721	1.48742	1.99002	0.77474	1.33415	2.3369	1.44186	1.45355	0.993681	1.70714	2.13731	1.116	1.07585	1.4868	3.12348	2.14385	1.27549	0.837692
B3GAT1-DT	0.4409	0.347014	0.854645	1.24819	0.648706	0.187988	0.383715	1.31449	0.552796	0.1903	0.44658	0.370722	0.759898	0.246704	0.400567	1.11434	0.857457	0.372892	0.781682	1.07234	0.699072	1.07237	0.297917	0.609841	0.829759	0.190914	0.265609	0.46807	0.521931	0.370087	0.615893	0.378822	0.729288	0.610338	0.434999	0.143662	0.00950812	0.733675	1.00783	0.784701	0.256063	0.248845	0.834867	0.284995	0.276065	0.511031	0.538311	0.900736	0.49441
CAHM	0.679476	0.684095	0.463176	0.845248	1.16399	0.497481	0.652425	0.740092	1.48135	0.985309	1.06838	0.561236	0.477346	0.671871	0.909809	0.625133	0.343474	1.08827	0.367871	0.610541	0.371577	0.468084	0.479959	1.10811	0.552859	0.0862219	1.00661	0.671136	0.355183	1.20012	0.653407	0.793216	0.476836	0.951951	0.332717	0.6807	0.03504	0.745873	0.262298	0.547193	0.883104	0.868224	0.186776	0.199782	0.913807	1.07005	0.647496	0.258482	0.362794
LINC01748	0	0	0.0192346	0	0.0111549	0	0	0	0	0.00722074	0.00566393	0	0.0566372	0.00712372	0	0	0.0142637	0.0212674	0.00705083	0	0	0.0166615	0.00747433	0	0	0.00859341	0	0	0	0	0	0	0.010801	0	0	0.00942262	0	0.0116154	0	0	0	0	0.016923	0	0	0	0	0.00677946	0.010044
LINC02542	0.0805049	0.0608719	0.336582	0.169721	0.268395	0.241007	0.132309	0.073338	0.0307562	0.236914	0.024778	0.104873	0.173439	0.109074	0.111742	0.262081	0.374395	0.0232596	0.200494	0.226876	0.0578612	0.291556	0.196187	0.0170122	0.249364	0.112781	0.170259	0.233475	0.297814	0.0366772	0.206172	0.0988142	0.21263	0.120657	0.214305	0.123663	0.381944	0.228662	0.171547	0.0903718	0.316284	0.221809	0.129558	0.279986	0.464834	0.0933103	0.105117	0.355897	0.0439394
TAB2-AS1	0	0	0	0	0	0	0	0	0	0	0	0	0	0	0	0	0	0.0340203	0	0	0	0	0	0	0	0	0	0	0	0	0	0	0	0	0	0	0	0	0	0	0	0	0	0	0	0	0	0	0
LINC02641	0.0106305	0	0.166669	0	0.0483288	0	0	0.064561	0	0	0	0	0.0163588	0	0	0	0	0	0.0203653	0.0199724	0	0	0	0	0	0	0	0	0	0	0	0.00815515	0	0	0	0	0.050435	0	0.0125847	0	0.0090793	0.0292895	0	0.0205398	0.0109608	0.0154018	0	0	0
CDH18-AS1	0	0	0.0407828	0.0470049	0	0	0	0	0	0	0	0	0	0	0	0	0	0	0	0	0	0	0	0	0	0	0	0	0	0	0	0	0	0	0	0	0	0	0	0	0	0	0	0	0	0	0	0	0.0425922
LINC02067	0	0.00439689	0.006078	0.0140106	0	0	0.00477846	0	0	0.00456341	0.0143181	0	0	0.00900418	0.00403569	0	0.00901443	0	0.00445602	0.00437006	0.00557257	0.0105298	0.00944734	0	0	0.00543092	0.0109317	0	0.00860469	0.00353236	0	0	0.0136522	0.00697223	0.00476297	0.0178649	0.0110354	0	0.0110144	0.00522219	0	0.00427246	0	0	0	0.02696	0.00433876	0.00428452	0
LINC01960	0.0140499	0.0199191	0.00917829	0	0.031937	0.0701018	0	0.0106659	0.0603861	0.117149	0.0270269	0.0228784	0.0108104	0.0203956	0.0243769	0.0114347	0	0.0507415	0.00672897	0.00659917	0	0.00795047	0.0213994	0.0074225	0.00906658	0.0738103	0.0495235	0.0543288	0.0129938	0.0373391	0.0327105	0.0161675	0.0412319	0.031586	0	0.260783	0.0499933	0	0.00831631	0.00788595	0.0179996	0.193553	0.00807524	0	0.108648	0.010178	0.0262076	0.01294	0.019171
LINC01201	0	0	0	0	0	0	0	0	0	0	0	0	0	0	0	0	0	0	0	0	0	0	0	0	0	0	0	0	0	0	0	0	0	0	0	0	0	0	0	0	0	0	0	0	0	0	0	0	0
MYCNOS	0.0603337	0.0259204	0.0573291	0.256043	0.049871	0.0478918	0.118313	0.0749488	0.0366704	0.0107608	0.0211018	0.0476341	0.126606	0.053081	0.0047582	0.482107	0.414503	0.0237705	0.147106	0.257622	0.400784	0.062075	0.0167081	0.0115905	0.113263	0.00640321	0.0451109	0.0795344	0.446388	0.00832952	0.166006	0.0336615	0.185108	0.0411023	0.0561568	0.00702108	0.00650556	0.13848	0.0779175	0.0861997	0.14522	0.0302241	0.132403	0.0635857	0.0282764	0.02384	0.0153466	0.131341	0.516402
LINC01605	0.025951	0.0735833	0.101717	0.351707	0.0393263	0.0971117	0	0.433413	0.0743577	0.07637	0.139777	0.0563437	0.239609	0.0502292	0.135077	0.0844825	0.301718	0.037489	0.124288	0.170647	0.0621724	0.14685	0.210805	0.0274196	0.133972	0.363552	0.0609818	0.0752614	0.144002	0.03941	0.0906274	0.0597245	0.0761578	0.116682	0.0531398	0.132877	0	0.0409499	0.153607	0.262185	0.0443283	0.0238336	0	0.150424	0.0802717	0.112796	0.0484069	0.0956037	0.07082
LINC01230	1.27656	3.1843	2.3843	2.28565	4.79972	2.08483	1.1175	1.81165	7.1521	1.20061	3.92228	1.59058	2.11296	1.40099	4.97394	1.29244	1.11357	0.779478	1.75223	0.993143	2.07568	2.11002	1.06905	8.9364	0.968156	1.37251	3.2111	13.668	0.916897	4.35692	1.31751	2.67206	1.51268	2.97836	1.66632	1.28594	0.00520315	2.33972	2.2175	2.08305	2.13935	1.16032	1.29597	0.728935	7.48121	3.18423	4.27552	1.48278	1.91545
THRB-AS1	0.15751	0.264444	0.0839413	0.321453	0.323491	0.178378	0.242687	0.16992	0.393912	0.306987	0.189769	0.132742	0.137139	0.322919	0.251709	0.128192	0.164655	0.167661	0.134993	0.188848	0.126613	0.143079	0.0904902	0.199271	0.147115	0.0750046	0.265423	0.250439	0.0651685	0.253364	0.113391	0.217818	0.121643	0.29198	0.103975	0.265297	0.0319563	0.153706	0.117767	0.169836	0.293833	0.329289	0.0952944	0.0680747	0.196594	0.282254	0.303472	0.1088	0.124428
LINC01485	0.590142	0.176856	0.338504	1.86404	1.01427	0.386018	1.63373	1.07084	0.859218	0.557721	0.54269	0.914091	0.952441	0.222877	0.87407	1.54632	1.40851	0.540624	2.58511	0.716629	1.15521	1.27877	0.350769	0.47906	1.16106	0.0168037	0.515809	0.751386	3.83379	0.666692	0.862907	0.684607	2.04868	0.884476	0.353687	0.239526	0.204867	1.78296	1.21833	1.12297	0.903561	0.852644	0.95965	0.194676	0.237454	0.948858	0.281913	0.855052	1.51229
LINC02266	0	0.0217362	0.0450701	0.0173154	0.0348505	0.0717158	0.0236225	0	0.0658948	0.0112797	0.00884774	0.049931	0	0	0.0399011	0	0	0.0498333	0.0220285	0.0108018	0	0.0260273	0.0233516	0	0	0.174511	0.0540412	0.0222319	0.0425375	0.0611181	0	0.052927	0	0	0.0117729	0.0588771	0.0681925	0	0	0	0.00982079	0.105605	0	0.0222173	0.0711357	0.0333193	0.0750707	0.0211807	0.0156899
DENND6A-AS1	0.21816	0.103098	0.0950104	0.109506	0.1102	0.226772	0.224089	0.055205	0.069455	0.142669	0.223819	0.0394715	0.111905	0.140752	0.0315427	0.0591842	0.211369	0	0.069656	0.102468	0.130665	0.123451	0.0738398	0.0384176	0	0.127343	0.0854416	0.0702991	0	0.165652	0.126978	0.0278933	0	0.217978	0.0744541	0.0930872	0	0.11475	0.0860875	0.163265	0.0931626	0.0667865	0.250776	0	0	0.263397	0.0678229	0.167438	0.297677
LINC01506	1.45937	1.45068	0.821858	9.73769	2.13529	0.753262	1.9901	4.2023	0.648863	0.96261	0.968037	0.628243	1.78112	0.316558	0.502044	2.53929	2.87665	2.43536	1.90402	2.50548	2.23041	1.53774	1.27746	1.01025	2.69536	0.26437	0.236507	1.14323	2.55973	0.210162	1.84528	1.93026	2.39984	0.641087	1.62299	0.740804	3.10377	4.28806	0.982968	4.66051	1.22493	0.623933	3.70221	1.06955	1.14151	0.692643	0.352008	1.36726	6.24858
NAV2-IT1	0	0.0247217	0	0	0	0	0	0	0	0	0	0	0.0402505	0	0	0	0	0	0	0	0	0	0.106236	0	0	0	0	0	0	0.0198608	0	0	0	0.0392016	0	0	0	0	0	0	0	0	0	0	0	0	0.0243948	0	0
LINC00309	0	0	0.00522888	0.00602663	0	0	0	0	0	0	0	0	0	0.00387313	0	0	0	0	0	0	0	0	0	0	0	0	0	0	0	0	0	0	0	0	0	0.00512303	0	0	0	0	0	0	0	0	0	0	0	0	0
ERVH-1	0.310681	0.25449	4.81684	0.218326	1.75768	0.310028	0.489325	0.0628939	0.356079	0.467303	0.541858	0.269815	0.254983	0.661469	0.251552	0.168568	0.722424	1.01731	0.178555	0.583701	0.0496212	1.92215	0.736087	0.962904	0.481167	0.241799	0.170348	0.160181	0.153242	0.345994	0.361659	0.55612	0.395091	0.217296	2.01457	0.212105	0.27023	0.196098	1.61828	0.744019	0.60145	0.190221	0.285704	2.84134	0.619311	0.570157	0.270442	0.362441	0.226092
MIR4500HG	0.129398	0.00382193	0.0422656	0.0121785	0.214475	0.00504399	0.240909	0.0982322	0	0.00793333	0.0217801	0	0.0311133	0.00782673	0.00350796	0.144805	0.148877	0.0292077	0.236273	0.125354	0	0.132717	0.0246358	0.0213626	0.208756	0	0	0.0273636	0.329097	0.00614089	0.183581	0.0124084	0.13647	0	0.223567	0.00517625	0	0.0701891	0.00478702	0.0181572	0.207218	0.0222826	0.264951	0.0937564	0	0.0351517	0	0.0968305	0.41382
HS6ST2-AS1	0	0	0	0	0	0	0.0247177	0	0	0	0	0	0	0	0	0	0	0.0347625	0	0	0	0	0	0	0	0	0	0	0	0	0	0	0	0.0360654	0	0	0	0	0	0	0	0	0	0	0	0	0	0	0
WT1-AS	0.204677	0.00224945	0.550381	0.29388	0.728538	0.210778	0.256689	0.769673	0.10911	0.0653697	0.0347943	0.175688	0.944906	0.0806142	0.0185819	0.790286	0.415059	0.178782	0.613238	0.435965	0.601544	1.05317	0.575156	0.0326905	0.393171	0.113916	0.0922787	0.0322104	0.294944	0.0975861	0.39895	0.0401672	0.715905	0.349564	0.475162	0.210212	0.0310514	1.10037	1.0002	1.08737	0.0853725	0.0480872	0.610082	0.193136	0.0736173	0.258613	0.0643714	0.591828	0.568304
PKD1P6-NPIPP1	0.121781	0.135656	0.369364	0.150638	0.177957	0.309238	0.174234	0.178296	0.116314	0.0255989	0.180717	0.198305	0.261026	0.0547189	0.181109	0.219466	0.0674231	0.182209	0.21247	0.1144	0.0520998	0.270729	0.154571	0.0321682	0.168401	0.0964733	0.209519	0.235455	0.0724032	0.082563	0.172141	0.0300291	0.134021	0.22815	0.0667958	0.0668099	0.149602	0.130399	0.102977	0.166001	0.0742933	0.0559224	0.174986	0.126054	0.134534	0.441101	0.198766	0.120172	0.112758
BFSP2-AS1	0.0148043	0	0.0193422	0	0	0	0	0	0	0	0	0	0.0455632	0	0.0128429	0	0	0	0	0.013907	0	0.0335094	0	0	0	0	0	0	0	0	0	0.011357	0.0217229	0	0	0	0.0351184	0	0	0	0	0.0271927	0	0	0	0	0	0	0.0202003
LINC01114	0.130551	0.100047	0.0322696	0.111579	0.160409	0.154043	0.184839	0.0589285	0.208939	0.200749	0.222625	0.099589	0.0271484	0.208295	0.208143	0.0402029	0.0615341	0.137623	0.0878731	0.0563471	0.042266	0.0559055	0.0214964	0.175219	0.054646	0.0288341	0.182409	0.119383	0.104422	0.136638	0.0575029	0.156994	0.0828376	0.285562	0.00722508	0.194215	0.0795148	0.0723801	0.050124	0.0594127	0.141636	0.243038	0.0567829	0.122713	0.163711	0.168697	0.161249	0.0584938	0.0192579
LINC02658	0	0	0	0	0	0	0	0	0	0	0	0	0	0	0	0	0	0	0	0	0	0	0	0	0	0	0	0	0	0	0	0	0	0	0	0	0	0	0	0	0	0	0	0	0	0	0	0	0
RUNX2-AS1	0.00874753	0	0.0114289	0	0	0	0	0	0	0	0.00673083	0	0	0	0	0	0	0.0126367	0.0502738	0.00821734	0	0.0297	0.0177645	0	0	0	0	0	0	0	0	0	0	0	0.00895614	0.0111975	0	0	0	0	0	0	0.0301661	0.0507047	0	0	0	0.00805649	0.0119359
PDXP-DT	0	0.00643145	0.0444522	0.0102468	0.0206236	0.0169758	0.00698958	0	0.0129983	0.00667501	0.0157076	0	0.0104713	0	0	0.0221522	0.0263713	0.00983002	0	0	0.00815114	0	0.00690943	0	0.0175645	0.0397197	0.0239851	0.00657811	0	0	0	0.00522013	0	0	0.00696691	0.00871048	0.0403545	0	0.00805549	0.00763863	0.00581169	0.00624943	0.00782198	0	0.00701604	0.00985875	0.0253856	0.0250683	0
TRIM31-AS1	0.048215	0.0683561	0.157485	0.0363025	0	0.030071	0.0742881	0	0.0460503	0	0.0185496	0	0.0370979	0.0699915	0	0	0	0	0	0	0.0288779	0	0.0244788	0.0509435	0.0622275	0	0	0	0.0891816	0	0	0	0.0353738	0.0361311	0.0246824	0.123438	0.114375	0	0.057078	0.0270622	0.0205897	0.0221405	0.0277118	0.0465794	0.0248565	0.0698553	0.0899363	0.0444061	0.0986836
LINC01262	0	0	0.0196722	0	0	0	0.0154661	0	0.0143809	0	0.0115856	0	0	0	0	0	0	0	0	0	0.0360727	0.0170406	0.0305776	0	0	0	0	0	0	0	0	0	0.0220936	0	0	0	0	0	0.0178247	0.0169023	0	0	0	0.0290922	0	0.0218149	0	0	0.020545
SEPTIN4-AS1	0.605029	0.349462	0.230559	0.645354	0.33109	0.60795	0.638736	0.242411	0.617995	0.469857	0.627189	0.383137	0.181038	0.62619	0.54674	0.246206	0.472213	0.400597	0.249523	0.149983	0.291914	0.237757	0.187717	0.523845	0.249443	0.117722	0.641761	0.593012	0.233146	0.510454	0.166294	0.68977	0.308258	0.906788	0.292522	0.516324	0.159471	0.238679	0.218853	0.160363	0.366025	0.771755	0.231829	0.211071	0.381227	0.608739	0.642659	0.201223	0.298118
LAMP5-AS1	0.0137293	0	0.00896883	0.0103372	0	0	0.0141024	0	0.00655644	0	0	0	0	0	0	0.0111738	0.0399057	0	0.0131508	0.00644856	0	0.0388451	0.0209111	0	0	0	0	0	0	0	0.007991	0	0	0	0.00702834	0	0	0	0	0.00770598	0.00586293	0.0126091	0	0	0	0	0.00640237	0.0126447	0.00936675
PABPC5-AS1	0.0932043	0.0293642	0	0	0.0470808	0.155014	0.063825	0.141511	0.0296733	0.0304763	0.0239055	0	0	0.0601335	0.0539039	0.0505705	0	0	0.0595182	0	0.0372159	0.0703225	0.0946397	0	0	0	0.10951	0.0600677	0	0.117953	0	0.0238337	0	0.0465634	0.031809	0.0397697	0	0.0490245	0	0.0348759	0.0530691	0	0.035713	0.120057	0.0320333	0.135037	0.14488	0.0286138	0
FIGNL2-DT	0.86787	0.790978	0.607444	1.12019	0.939412	0.927905	1.178	0.98826	0.85851	1.09458	1.07323	0.403774	0.238486	0.65992	1.50578	0.201808	0.420427	0.626865	0.50472	0.291167	0.334158	0.491105	0.251782	0.851484	0.720061	0.253294	1.20178	0.599271	0.171993	0.941411	0.469055	0.713337	0.500287	1.99754	0.253876	0.277736	1.8014	0.440187	0.403623	0.24356	0.502976	0.740125	0.498812	0.239551	1.05462	1.34721	0.751611	0.542388	0.253758
LNCOC1	0.0302701	0.0638223	0.0243377	0.0490888	0.0388144	0.0145223	0.0597938	0.0636353	0.133436	0.082228	0.0376247	0.0454992	0.0716634	0.0292945	0.0686792	0.0303209	0.0541437	0.0201823	0.0423769	0.0284354	0.0223138	0.0395286	0.0283719	0.0885685	0.0991709	0.0326199	0.112168	0.166571	0.038762	0.118459	0.0542106	0.0285803	0.0478331	0.0802653	0.019072	0.178838	0.295509	0.0257198	0.0248085	0.0392078	0.0676155	0.0727084	0.0214127	0.0359916	0.0600202	0.030362	0.141158	0.0343124	0.0603664
LINC01467	0	0	0	0	0.0337935	0	0.034359	0	0.0425975	0	0.0085794	0	0	0	0	0	0	0	0	0	0	0	0	0.0353429	0	0	0	0.0107788	0.0206237	0.0253991	0	0.00855363	0	0	0	0	0	0	0	0	0.0285688	0	0.012817	0	0	0	0.0103991	0	0
LINC02136	0	0.0708066	0	0	0	0	0	0	0	0	0	0	0	0	0	0	0	0	0	0	0	0	0	0	0	0	0	0	0	0	0	0	0	0	0	0	0	0	0	0	0	0	0	0	0	0	0	0	0
ABCC5-AS1	0	0.026672	0.0368697	0.0424948	0.0427643	0	0	0	0	0	0	0.0306346	0	0	0.0244809	0	0	0	0	0	0.0338038	0	0.0286542	0	0.036421	0	0	0	0	0.0214276	0	0	0	0	0	0.0361234	0	0	0	0.0316783	0	0	0.0324387	0	0	0.0408854	0	0.0259903	0.0385055
CADM2-AS1	0	0.00470978	0.00651051	0	0	0	0	0	0	0	0	0.0054095	0	0	0.00432287	0	0	0	0	0	0	0.00563957	0	0	0.00643127	0.0116348	0	0	0.00921699	0	0	0	0	0	0	0	0	0.00786312	0.00589907	0	0	0	0	0	0	0	0	0	0.00679936
LINC01620	0	0	0.0194291	0	0	0	0	0	0	0	0	0	0	0	0	0	0	0.0214825	0	0.0139695	0	0	0	0	0	0	0	0	0	0	0.0173109	0	0	0.0222876	0	0	0.0352762	0	0	0	0	0	0.0170941	0	0	0	0	0	0
LINC02683	0.0967472	0.0914413	0.0252806	0.0291375	0.117289	0.0724078	0.0397507	0	0.0184807	0	0.0595541	0.105027	0	0.0374516	0.0335718	0.0314957	0	0.195666	0.0370684	0.05453	0.0463566	0.0437973	0	0.0408889	0.0499457	0.0225891	0.0454689	0.112232	0.03579	0.0734617	0.0450487	0.148438	0.0283922	0.116	0.0198109	0.0990753	0.0918006	0.0305328	0	0.0868838	0.0826296	0.124395	0	0.0373861	0.0997529	0.0841021	0.0541393	0.0178209	0.0264022
LRRC8C-DT	0.31693	0.455314	0.356107	0.505887	0.49949	0.332077	0.546914	0.481193	0.635673	0.292239	0.487727	0.337172	0.2341	0.490745	0.428908	0.392067	0.307065	0.622662	0.309649	0.404901	0.28853	0.408901	0.366865	0.482207	0.458123	0.295995	0.32769	0.379911	0.32828	0.693073	0.368933	0.320933	0.334832	0.3895	0.330978	0.811392	0.315762	0.510109	0.210106	0.277504	0.303165	0.314357	0.240447	0.355168	0.261421	0.606115	0.325147	0.461192	0.276768
PLS3-AS1	0.790912	1.30216	0.225003	0.739573	0.908581	0.358026	1.1924	0.677891	0.84069	0.719534	0.824515	0.969383	0.795039	0.932084	1.34459	0.7579	0.346067	0.562064	0.782027	0.449379	0.733485	0.418681	0.433929	0.93002	0.913754	0.230834	0.861828	3.03983	0.790449	0.963789	0.757339	0.596957	0.861042	0.363262	0.339582	0.734828	0.0226958	1.28829	0.407743	0.687366	1.45995	0.632653	0.615882	0.22183	0.368283	0.6746	0.916115	0.546323	0.487378
PIK3CD-AS2	1.19806	1.06574	1.9336	5.75191	2.58448	2.26801	1.73735	2.3112	1.70967	1.75594	1.13876	1.22408	1.9087	1.11852	0.978193	2.17954	5.08005	2.34157	2.43017	3.86623	2.73519	2.12158	2.26127	1.1765	2.29208	0.691097	1.20892	1.40344	1.17318	1.29499	2.64161	1.79491	2.79205	1.62659	2.55427	1.17276	1.0365	2.42429	2.13578	2.21512	1.44457	1.99349	2.88397	1.7974	1.24981	1.77662	1.28827	1.93422	4.7696
FOXG1-AS1	0	0	0	0	0	0	0	0	0.0144632	0	0	0.0164389	0	0	0	0	0	0	0	0	0	0	0	0	0	0.0353569	0.0355844	0	0	0	0	0	0	0	0	0	0	0	0	0	0	0.0417224	0	0	0	0	0	0	0
SRD5A3-AS1	0.0848398	0.0315888	0.100769	0.0890426	0.116879	0.0833787	0.0739418	0.136618	0.110497	0.0907895	0.12067	0.0697729	0.0949499	0.124402	0.107054	0.0376626	0.0896715	0.0854208	0.0615646	0.0845278	0.0400353	0.0931076	0.109641	0.173849	0.043135	0.0930419	0.123847	0.121781	0.118883	0.107367	0.0778114	0.0729734	0.0528134	0.0886223	0.110553	0.134929	0.189058	0.113591	0.106522	0.075036	0.08783	0.139307	0.0620608	0.149021	0.164348	0.0782208	0.0791267	0.0899766	0.0806836
LINC01350	0.0104625	0.0395547	0	0.110285	0.0792745	0.0261012	0.0322405	0.0635403	0.0899347	0.0410526	0.0885543	0	0.0483006	0.0303757	0.0272289	0	0.0202736	0.0302283	0.0300649	0.00982833	0.0501311	0.082886	0.0212472	0.0110545	0.0405094	0	0.0368783	0.0303425	0.019352	0.0476659	0.0365375	0.00802622	0.0307039	0	0.0214239	0	0	0.0330189	0.0123857	0.0822134	0.0178715	0.0096088	0.0481067	0.0202151	0	0.045475	0.0195158	0.0385438	0.0428279
LINC01956	0	0.0132794	0	0	0.0212913	0	0	0.0213319	0	0	0	0	0.0216207	0	0	0	0	0.0405932	0	0	0	0	0	0	0	0	0	0	0	0	0.0327105	0	0	0	0	0	0.216638	0	0	0.0157719	0.0119997	0	0	0	0	0	0	0	0
PART1	0.164216	0.138535	0.0620608	0.45983	0.800036	0.0253932	0.204925	0.62023	0.103698	0.0492583	0.109649	0.190056	0.685018	0.047283	0.0859467	0.519136	0.207756	0.1392	0.389993	1.48271	0.765711	0.537586	0.0937081	0.0444528	0.282005	0.0443629	0.0430537	0.161374	0.198313	0.04019	0.169044	0.119731	0.531707	0.213575	0.179249	0.09555	0	0.404754	0.54465	0.447908	0.166913	0.130875	0.430578	0.0839116	0.0349831	0.192697	0.0658199	0.499978	0.372219
LL22NC01-81G9.3	0	0	0	0	0	0	0	0	0	0.0130876	0	0	0	0	0	0	0	0	0	0	0	0.0150995	0.0135472	0	0.0172192	0	0	0	0	0	0	0	0.0195769	0.019996	0	0	0	0	0	0.0149769	0	0	0	0.0257783	0.0137562	0	0	0.0122878	0.0364095
FLNB-AS1	0.157007	0.111298	0.293715	0.241804	0.10815	0.222553	0.183267	0.428006	0.173815	0.101511	0.230638	0.244044	0.1867	0.151947	0.331228	0.0871247	0.22818	0.144336	0.0717781	0.0636894	0.0598424	0.177693	0.0797127	0.192285	0.147373	0.183295	0.167704	0.144882	0.138605	0.149023	0.120462	0.0602237	0.0471238	0.700597	0.0657621	0.379125	0.224316	0.135138	0.211215	0.124177	0.0883818	0.111425	0.180481	0.117208	0.158206	0.418764	0.176387	0.174182	0.150939
LINC02661	0	0	0	0	0	0	0	0	0	0	0	0	0	0	0	0	0	0	0	0	0	0	0	0	0	0	0	0	0	0	0	0	0	0	0	0	0	0	0	0	0	0	0	0	0	0	0	0	0
RBFADN	0.127894	0.10577	0.154042	0.141433	0.109019	0.14956	0.166265	0.127431	0.108792	0.109775	0.189129	0.138839	0.129156	0.170186	0.195895	0.110594	0.166508	0.106812	0.0555102	0.0600711	0.0885696	0.110819	0.0507279	0.0760114	0.092848	0.0886511	0.115049	0.115909	0.107192	0.153255	0.104681	0.134905	0.11729	0.281532	0.0429659	0.127902	0.0379234	0.078833	0.0993587	0.0874873	0.0580291	0.100941	0.163095	0.10425	0.103021	0.173715	0.178922	0.104907	0.098162
LINC01438	0	0	0	0	0	0	0	0	0	0	0	0	0	0	0	0	0	0	0	0	0	0	0	0	0	0	0	0	0	0	0	0	0	0	0	0	0	0	0	0	0	0	0	0	0	0	0	0	0
MIR4435-2HG	0.585455	1.5791	1.77395	0.65652	1.35912	1.24497	0.678137	0.496455	1.0886	1.30134	1.12261	0.588228	0.819462	0.751931	0.640265	0.415654	1.17972	1.1809	0.498147	0.535343	0.285371	1.32694	1.23479	2.82641	0.460194	2.09951	0.631162	1.1244	0.374405	1.16457	0.804771	0.917368	0.402113	0.835445	1.81579	0.745443	3.95033	0.459458	0.871874	0.57331	0.992068	0.972411	0.320384	2.26839	1.44489	1.12345	0.624449	0.784428	0.866836
LINC02469	0	0	0	0.0268962	0.0541334	0	0.0366929	0.0813547	0	0.0525623	0.0137432	0	0.054971	0.0172853	0.0154947	0	0	0	0	0.0167785	0.0213954	0	0.0181361	0	0	0	0	0	0	0.0135622	0.0623751	0	0	0.0535384	0.018287	0	0	0.0563683	0.0211443	0	0.0152547	0.0656148	0.0205314	0	0	0.0517551	0	0.11515	0.0487425
DNM3-IT1	0.100265	0.0631776	0	0.0503284	0	0.125068	0.0686602	0.101488	0	0.0983552	0.0514331	0.0725638	0.0514312	0.0323445	0.115975	0.0544016	0.0647628	0	0.0320136	0	0	0	0.0678729	0.0353131	0.043135	0	0.157074	0.161546	0	0.101511	0	0.102557	0	0.0500909	0.0342188	0.0427825	0.0396412	0.0527385	0	0	0.0856343	0.0306948	0.0768371	0	0	0.0968448	0.0311711	0.0307815	0.0456038
LINC02137	0.00745215	0.0140869	0	0	0.011293	0	0.0153094	0.0339436	0	0	0.0114682	0	0.0229355	0.00721196	0.0129297	0	0	0.0107654	0	0	0	0.00843395	0	0.00787387	0	0.00869986	0	0	0	0.0113171	0	0.00571687	0	0	0.00762987	0.00953934	0.00883891	0	0.00882203	0.0083655	0	0	0.0085663	0.0143987	0.0153673	0.0107969	0.00695032	0.0137269	0
LINC02527	0	0	0.0226928	0	0	0	0	0	0	0	0	0	0	0	0	0	0	0	0	0.0163161	0	0	0	0	0	0	0	0	0	0	0	0	0	0	0	0	0	0	0	0	0	0	0	0	0.0179084	0	0	0	0
SLC6A17-AS1	0	0	0	0.01999	0	0	0	0.0403102	0	0.013022	0.0306432	0	0	0	0	0	0	0	0	0	0	0	0	0.0280521	0	0	0	0	0	0.0100798	0.015453	0	0	0	0	0	0	0	0.0157151	0	0	0	0	0	0	0	0.0123809	0.0122261	0.0181134
PPP2R2B-IT1	0	0	0	0	0	0	0	0	0	0	0	0	0	0	0	0	0	0	0	0	0	0	0	0	0	0	0	0	0	0	0	0	0	0	0	0	0	0	0	0	0	0	0.0340352	0	0	0	0	0	0
LINC02764	0	0	0	0	0	0	0	0	0	0	0	0.00695096	0.00985329	0.00619663	0	0	0	0	0	0	0	0	0	0	0	0.00747506	0	0	0	0	0	0.00491203	0	0.00959651	0.0065557	0.0163927	0.0151891	0	0	0	0	0.00588057	0	0	0.00660193	0	0.00597182	0	0
CYMP-AS1	0	0	0	0	0	0	0.00578253	0	0	0	0	0	0.017326	0	0	0	0	0	0	0	0	0	0.00571622	0	0	0	0	0	0	0	0	0	0	0	0	0	0	0	0	0	0	0	0	0	0	0	0	0	0
MIR646HG	0.0798687	0.126626	0.212067	0.0581956	0.0546603	0.0482061	0.145554	0.0195587	0.0885866	0.0429646	0.0634378	0.114673	0.0991179	0.0947481	0.131869	0.125811	0.0698939	0.0558285	0.150539	0.140375	0.151225	0.037906	0.0863309	0.0979995	0.0465525	0.123319	0.0726511	0.0597754	0.0333585	0.125204	0.0659814	0.0256942	0.177682	0.262575	0.0764977	0.0989403	0.0244468	0.0528514	0.0549002	0.321032	0.0462095	0.312338	0.142157	0.0696922	0.0132823	0.0223967	0.112937	0.132881	0.207414
TBC1D3P1-DHX40P1	0	0	0	0	0	0.0089674	0	0	0	0	0	0	0	0	0	0	0	0	0	0	0	0	0	0	0	0	0	0	0	0	0	0	0	0	0	0	0	0	0	0	0	0	0	0	0	0	0	0	0
LINC02276	0	0	0	0	0	0	0	0.145613	0	0.0940789	0	0	0	0.18563	0.0831996	0	0	0	0	0	0	0	0	0	0	0	0	0	0	0.0728229	0	0.147147	0	0	0	0	0	0	0	0	0	0	0.110245	0	0	0	0	0	0
CXXC4-AS1	0.00891847	0	0	0.01343	0.0135151	0	0.0137413	0.0203113	0	0.00874858	0	0.00484085	0	0.00431551	0.00773689	0.00725843	0	0.00644184	0.00854271	0.00837792	0	0.0151402	0	0	0	0	0.00523934	0.00862158	0	0.00338597	0.0103818	0.00342088	0.00654321	0.0133666	0.00456558	0.0114164	0.00528905	0	0.00527895	0.0100115	0.0114256	0.0040954	0.0153778	0	0	0.00646067	0	0.0205348	0
CT70	0.02184	0.0412844	0.0285345	0.0986636	0	0.0272425	0.0224335	0.0331594	0.0417189	0.0642717	0.0336097	0	0.0336085	0.021136	0.0378929	0	0	0.0315502	0.0209198	0.0205162	0.0261617	0	0	0.0692277	0	0	0.102643	0.0211129	0	0.0663337	0	0.0167544	0.0320466	0.0327327	0	0.0838707	0	0	0	0	0.037306	0.040116	0	0	0.0675554	0.0316424	0.0203692	0	0.0298005
LHFPL3-AS2	5.95715	11.0133	7.53563	11.7147	13.5033	5.52617	9.07269	8.85855	18.4902	5.49381	10.1709	7.82809	8.98709	9.87463	4.24454	9.66942	11.2951	6.30336	9.72556	6.94145	7.42299	8.58988	4.79837	4.73395	9.74541	8.09955	10.8951	5.42484	8.08109	17.9157	11.5274	10.5636	8.39772	11.3337	5.20915	16.4639	1.99611	11.4842	9.86254	13.093	7.79124	14.6527	13.3369	7.92465	6.77426	7.71048	18.7365	9.53088	11.2841
LINC02231	0.0296085	0	0	0	0	0	0	0	0	0	0	0	0	0	0	0	0	0	0	0	0.0354675	0	0.0300645	0	0	0	0	0	0	0	0	0	0	0	0	0	0	0	0	0	0	0	0	0	0	0	0	0	0
LINC01824	0	0	0	0	0	0	0	0	0	0	0	0	0	0	0	0	0	0	0	0	0	0	0	0	0	0	0	0	0	0	0	0.0192295	0	0	0	0	0	0	0	0	0	0	0	0	0	0	0	0	0
LINC01068	0.127963	0.155501	0.119419	0	0.0831068	0	0.0187772	0	0.104758	0.0537965	0.0281319	0.0198448	0.0562617	0	0.0792924	0.0297556	0.0354227	0	0.087551	0.0515173	0.0218977	0.186199	0.0185619	0	0	0.19207	0.171827	0.0706875	0.0676252	0.0832837	0	0	0	0.191784	0.0187164	0.0468008	0.0433644	0.0288459	0.238049	0.0205209	0.171742	0.0503666	0.0210135	0.105962	0.0376967	0.0794556	0.340988	0.0841814	0.0748305
RPS6KA2-AS1	0	0	0	0	0	0.0263301	0.0433644	0	0	0	0	0	0	0.0204281	0.0183119	0	0	0	0	0	0	0.0238895	0	0	0	0	0	0	0	0.016028	0.024572	0	0	0	0	0	0.0250365	0	0.0249887	0	0	0.0387724	0	0	0	0	0	0	0
ARHGAP27P1-BPTFP1-KPNA2P3	0.239607	0.251172	0.97331	0.695387	0.46213	0.396694	0.286393	0.720972	0.378642	0.102564	0.596678	0.283758	0.321792	0.379447	0.396827	0.354559	0.346112	0.365018	0.417294	0.163698	0.146119	0.404296	0.287533	0.0828544	0.241772	0.28481	0.194508	0.252688	0.161161	0.228249	0.299208	0.0868934	0.23652	0.424404	0.361291	0.223066	0.279028	0.213107	0.474473	0.171165	0.186039	0.124032	0.365571	0.269357	0.215608	0.675364	0.239724	0.421295	0.178332
LINC00534	0.0293243	0	0.012771	0	0	0	0.0200808	0.0296819	0.00933591	0.0191771	0.00752123	0	0.165461	0	0.00847972	0	0	0.0282413	0.00936291	0	0.011709	0.0221251	0	0	0	0	0	0	0	0.00742213	0	0	0.0143429	0	0.0200157	0	0.0115937	0.061697	0	0	0.0083484	0.00897721	0.0224723	0	0.0100784	0.0141619	0.00911652	0	0
NLGN1-AS1	0	0	0	0	0	0	0	0	0	0	0	0	0	0	0.0140878	0	0	0.0234594	0	0	0	0	0	0	0	0	0	0	0.0300372	0	0	0	0	0	0	0	0	0	0.0192244	0	0	0	0	0	0.0167438	0	0	0	0
LINC02489	0	0.0706733	0.0488472	0	0	0	0	0	0.71417	0.0366748	0.0287676	0.12176	0	0.036182	0	0	0	0	0	0.035121	0	0	0	0.27652	0	0.305527	0.0439276	0.108427	0	0.255497	0.0435216	0	0	0.112068	0.0765573	0.191434	0	0.0589956	0.0442597	0.0419693	0.0638629	0.0343365	0	0.28895	0.501131	0	0.139478	0.0344335	0
LINC01597	0.306219	1.02238	0.0831341	0.209601	0.837694	0.23811	1.09477	0.271712	0.349446	0.249671	0.832325	0.125199	0.0489585	0.304047	0.838346	0.537281	0.223478	0.540031	0.297126	0.302602	0.0857486	0.414074	0.387659	0.252115	0.266898	0.357489	0.476604	0.891919	0.235388	0.141926	0.499976	0.890842	0.525187	0.488747	0.256518	0.0661792	0.0471692	0.589885	0.141237	0.433035	0.18681	0.3068	0.466287	0.437983	0.315732	0.397564	0.0407997	0.0805794	0.0542641
MEIS1-AS2	0	0.0121566	0.100827	0.0774735	0.0389824	0.0962623	0.0792695	0.0390566	0.0368537	0.025234	0.0494837	0.0418882	0	0.0248949	0.0334739	0	0.0249233	0.0371611	0.0246402	0.0845771	0.0308143	0.0582262	0.130601	0	0.0996003	0.0750775	0.0453363	0.0870369	0.0475808	0.00976634	0.0149725	0	0.0188729	0.0578309	0.0395062	0.296359	0	0.0811835	0	0.0433152	0.0329555	0.0472503	0.05914	0	0.0132616	0.0559046	0	0.0473837	0.0526504
LINC02387	0.0152477	0.129703	0.0199215	0.0229609	0.0231065	0.133137	0	0.0231505	0.0873789	0.0448717	0	0.0496577	0	0.0295125	0.0529103	0	0.0295461	0	0	0.0429706	0	0.0345131	0.0154825	0.0483318	0.0196791	0.160206	0.0179152	0.0884408	0	0.0463113	0.0532488	0.105275	0	0	0	0.0195183	0	0.0240604	0.0180506	0.0171165	0.0260455	0.0280072	0	0.0294609	0.125771	0.0220913	0.0711046	0.0280863	0
PCAT6	0.788152	0.941701	1.86519	1.23163	2.77184	2.13318	1.35947	1.33212	1.29249	1.2837	1.29299	1.32376	1.94514	1.22328	1.12235	1.04084	1.75776	1.28895	1.7378	2.16527	1.47852	1.38006	1.01169	1.33555	2.32231	0.572901	1.53756	1.07818	0.742662	1.52437	1.90419	1.00391	1.35287	1.38183	1.72047	0.761433	1.02301	2.3231	1.53158	0.901444	1.01607	1.05162	1.1624	1.06311	1.85527	1.16344	1.10955	1.60244	2.2929
LINC02728	0.0241809	0.0152365	0	0.0971014	0.0244293	0.0201084	0.0413969	0.0856652	0.0384921	0.0395338	0.0496163	0.0350003	0.0868253	0.0390026	0.0769165	0.03936	0.0156188	0.0698638	0.0077207	0.0378588	0	0.0456111	0.0327377	0.0510986	0.0208057	0.0752787	0.00947038	0.0545439	0.0149089	0.018361	0.06568	0.0247336	0.0473087	0.108723	0.016505	0.154767	0.0286807	0.0508756	0.0667938	0.0271446	0.0137682	0.103637	0.0277961	0.0155737	0.0332429	0.046712	0.0977277	0.0445413	0
LINC01839	0.0546149	0	0	0.0548282	0	0.0227084	0.0373995	0.0276405	0	0.0178582	0.0280158	0.0197629	0	0.0528546	0.0315861	0	0	0.026299	0.0174379	0	0	0	0	0	0	0	0	0.0527968	0	0.0967633	0.0423842	0.0418975	0.0267128	0.0272847	0	0.139823	0	0	0.0431029	0	0	0.0334392	0	0	0.0187706	0	0.016979	0	0.0248406
LINC01745	0	0	0	0	0	0	0	0	0	0	0	0	0	0	0	0	0	0	0	0	0	0	0	0	0	0	0	0	0	0	0	0	0	0	0	0	0	0	0	0	0	0	0	0	0	0	0	0	0
LINC01343	0	0	0	0	0	0	0.0119095	0	0	0	0	0.00629331	0	0	0	0	0	0	0.00555295	0.00544583	0	0	0	0	0	0	0.00681137	0	0	0	0	0	0	0	0	0	0.006876	0.00914781	0	0	0	0	0	0	0.00597731	0	0	0.00533923	0.00791025
LINC02036	0.0818661	0.399777	0.0178267	0.0410929	0	0.0680783	0.0420455	0	0.130318	0.334611	0.0629922	0.029624	0.25196	0.14525	0.10653	0	0.0264392	0.0788429	0.0130695	0	0	0.0617678	0	0.0432495	0	0.0637153	0.0641252	0.0527605	0	0.145045	0.0158832	0.177942	0	0.102247	0.0279395	0.261988	0.517869	0	0.0161525	0.0153166	0.268027	0.175435	0	0.0527259	0.351706	0.0197683	0.101804	0	0.0186176
NOL4L-DT	0	0	0	0	0	0	0	0	0	0.0149229	0	0	0	0	0	0	0	0	0	0	0	0	0	0.0160736	0	0	0	0	0	0	0	0	0	0	0	0	0	0	0	0	0	0	0	0	0	0	0	0.0140109	0
LINC01553	0	0	0	0	0	0.00358735	0	0	0	0	0	0	0	0.00278323	0	0	0	0.00830917	0	0.00270161	0.00344502	0	0	0	0	0	0	0.00278019	0	0	0	0	0	0	0.00294451	0	0	0	0	0	0	0.00528254	0	0	0.00296527	0	0.00268226	0	0
SLC2A9-AS1	0.432517	0.299784	0.301384	0.69473	0.524351	0.39564	0.385036	0.306454	1.34946	0.480848	0.643418	0.375624	0.133116	0.725533	0.675385	0.328543	0.502864	0.249927	0.497152	0.243781	0.172701	0.163167	0.58557	1.31005	0.33493	0.168311	0.304909	0.557492	0.853345	0.963357	0.335657	0.287562	0.296169	0.0432157	0.177133	0.369104	0.102601	0.363999	0.170675	0.194211	0.369403	0.158891	0.430891	0.389988	0.624336	0.501314	0.510962	0.610801	0.983611
LENG8-AS1	0.869608	1.35315	1.37171	1.77263	1.75172	1.53449	1.14379	2.09319	1.90423	0.728207	1.52593	0.921002	1.22396	1.00579	1.31559	1.10477	0.76034	1.01112	0.690755	0.896598	0.431919	1.26023	0.753781	1.01967	0.917033	0.519984	1.35816	1.74283	0.58847	1.08709	0.641944	0.471862	1.02703	1.28743	0.792626	1.22177	1.30816	0.987326	1.07968	0.738095	0.733655	0.564902	1.12153	0.717165	1.15905	2.19717	1.09788	1.05486	0.766933
LINC01853	0	0	0	0	0	0.111547	0	0	0.0284703	0.0877222	0	0.129438	0	0.0576957	0	0	0	0	0	0	0	0	0	0	0	0	0	0	0	0.0226341	0	0	0	0	0	0.0381574	0	0	0	0	0	0	0	0	0.245877	0	0.0556025	0	0
FILNC1	0.352598	0.190434	0.756829	1.06193	0.706078	0.188495	0.582077	0.707422	0.0962193	0.160588	0.067827	0.423784	0.542596	0.0243738	0.0327732	0.819906	1.4885	1.18246	1.60427	0.24842	0.829656	1.99526	2.13538	0.106443	0.975154	0.61745	0.10357	0.17043	0.885112	0.0669333	0.92352	0.115926	0.388035	0.0754938	2.28208	0.161198	3.00217	0.377549	1.68456	0.961261	0.451719	0.104088	0.796153	1.5572	0.116856	0.0729792	0.0822134	1.125	0.80759
GPRACR	0.0243739	0	0.0689978	0.0611727	0.00615606	0.00506721	0.0125182	0.0123356	0.0232796	0.00796985	0.0156288	0.0220498	0.0312565	0	0	0.00661235	0.0157434	0	0.0622585	0.0114483	0.0389293	0.0137925	0.0288741	0.042922	0.0157288	0.0901069	0.00477298	0.0314166	0.0601113	0.0185075	0.0331021	0	0.0298039	0.0182652	0	0.00520008	0.00481826	0.0448714	0.0528997	0.0820836	0.0242867	0.00373086	0.0326876	0.031396	0.0209426	0	0	0.018707	0.033258
LINC01097	0	0	0	0	0	0	0	0	0.0113574	0	0	0	0.128093	0	0	0	0	0	0	0	0	0	0	0.00628212	0	0	0	0	0	0.00451463	0	0	0	0	0	0	0.00705207	0	0	0	0	0	0	0	0	0	0	0	0
LINC01198	0	0	0.0198226	0	0.0153278	0	0	0.00767849	0	0.00496098	0.00389138	0.00549012	0.00778248	0.00489432	0	0	0	0	0.00484424	0	0.00605807	0	0	0.00534352	0	0.0177122	0	0.00977794	0	0	0	0	0	0	0.0103559	0	0	0	0	0	0.00431935	0.013934	0	0.019543	0	0.0146544	0.0141503	0	0
FARSA-AS1	0	0	0.0717506	0	0	0	0	0.0833802	0	0	0	0.119233	0.0845093	0	0.0476412	0	0.21283	0	0	0	0.0657841	0	0	0	0	0	0	0.106178	0	0	0.063928	0	0	0	0	0.140596	0	0.173315	0	0	0	0	0	0	0	0.159131	0.0512189	0.0505787	0
LINC00658	0	0	0	0	0	0	0	0	0	0	0	0	0	0	0	0	0	0	0.00492326	0	0	0.00581697	0	0	0	0.00600037	0	0.00496871	0	0	0.00598317	0	0	0	0	0.0131587	0.00609627	0	0.00608463	0	0	0	0	0	0	0	0	0	0
LINC02887	0.0126288	0.00596811	0.0164999	0.0285258	0.00956891	0.0472585	0.0324302	0.0383485	0	0.00619413	0.0242933	0.0411287	0.0583017	0.0061109	0	0	0	0	0.0241935	0.0237268	0.00756391	0.021439	0.00641166	0.00667175	0.0244486	0.0294866	0	0.0122084	0.0233591	0.00958928	0	0.00484407	0	0.0283912	0	0.00808296	0	0.0398558	0.0224255	0.0850599	0.010786	0	0.0290339	0.0122004	0.0195318	0.0731881	0.0176676	0.0407091	0.00861598
PITPNA-AS1	3.24771	6.53154	4.24322	6.91301	7.58592	5.81774	5.04159	2.3728	6.4137	6.13214	4.8664	4.0293	4.02074	4.49004	4.57567	4.17347	5.44151	6.20851	3.36816	2.84441	3.21759	3.75849	3.02498	3.7411	4.31763	2.45163	5.45124	5.40576	1.44533	4.96916	4.66179	3.93388	4.15636	3.65978	2.70013	4.93878	1.41918	4.66239	3.44	3.15234	4.73422	5.87573	3.22801	1.88724	5.1362	5.87287	4.3727	3.14857	5.43105
LINC02252	0	0	0	0	0.0411837	0	0	0	0	0	0	0	0	0	0	0	0	0	0	0	0	0	0	0	0	0	0	0	0	0	0	0	0	0	0	0	0	0	0	0	0	0	0	0	0	0	0	0	0
LINC02199	0	0	0	0	0	0	0	0	0	0	0	0	0.0229938	0.00361514	0.00324063	0	0	0	0	0.00350913	0	0	0	0.00789387	0	0.00436098	0.00438904	0	0	0	0	0	0	0	0	0	0	0	0	0.00419338	0	0	0	0	0	0	0.00348399	0	0
GPR176-DT	0.00547014	0.0180955	0.00714689	0.0494236	0.016579	0.010235	0.0196659	0.00830528	0.0705315	0.0402446	0.0252542	0.0178148	0.0126266	0.0185284	0.0260998	0	0.0105997	0.0039511	0.00261984	0.0025693	0.0196577	0.00619082	0.00555439	0.0144493	0.0176498	0.012772	0.00964065	0.0290843	0	0.0269982	0.0191031	0.0125892	0.0160531	0.0163968	0.0168018	0.0280089	0	0.0129476	0.00323784	0.00921087	0.0327035	0.0175834	0.0125759	0.00528458	0.0338405	0.0277386	0.0204071	0.010076	0.00373199
LINC02380	0	0	0	0	0	0	0	0	0	0	0	0.0138417	0	0	0	0.0207544	0	0	0	0	0	0	0	0	0	0	0	0	0	0.00968166	0	0	0	0	0	0	0	0	0	0	0	0	0	0	0	0	0	0	0
LINC01756	0	0	0	0	0	0	0.00632902	0	0.00588492	0	0.00474104	0.00668884	0	0	0	0	0	0	0	0	0.0073808	0	0	0	0	0	0	0	0	0	0	0	0	0	0	0	0.00730815	0	0	0	0	0	0	0	0	0	0	0	0
MCHR2-AS1	0	0	0	0	0	0	0	0	0	0	0	0	0	0	0	0	0	0	0	0	0	0	0	0.0110284	0	0	0	0	0	0	0	0	0	0	0	0	0.0123801	0	0	0	0	0	0	0	0	0	0	0	0
WASIR1	0	0	0.016406	0	0.0190289	0	0.0128982	0	0.0359796	0	0.125606	0.0408946	0	0.170131	0.108933	0.143075	0	0	0.0721673	0.0235917	0	0.0142113	0.0127503	0.0132675	0.0162063	0.0293187	0.118029	0	0.0232261	0.0858122	0.0146173	0	0.0184253	0.0752789	0	0.0160739	0	0.0198145	0	0	0.0214492	0.0461295	0	0	0.0258941	0	0.0234227	0.011565	0
LINC02257	0	0	0.0866328	0	0	0.0165421	0	0	0.0126661	0	0	0	0.0204076	0	0	0.0215862	0	0	0	0	0	0	0	0	0.0171157	0.0154819	0	0	0	0	0	0	0	0	0	0	0.25167	0	0	0	0	0.0121795	0	0	0	0	0	0	0
LINC00326	0	0	0	0	0	0	0	0	0	0	0	0	0.0161962	0	0	0	0	0	0	0	0	0	0	0	0	0	0	0	0	0	0.00612591	0	0	0	0	0	0	0	0	0	0	0	0	0	0	0	0	0	0
LINC01165	0	0.0924892	0.0213086	0.0122798	0	0.132235	0.0753867	0.0247623	0.132405	0.103991	0.0439225	0.0708201	0	0.110486	0.0990398	0	0	0.0117803	0.0234332	0.0153208	0	0.018458	0.033121	0.103394	0	0	0.0574875	0.149781	0	0.0990715	0.0284781	0.031279	0.0358969	0.0855526	0.00834913	0.260965	0	0.0257356	0.0193074	0.00915412	0.0626824	0.0823823	0.00937385	0.0315121	0.092488	0.0354441	0.0456331	0.0450627	0
LINC01360	0	0	0	0	0	0	0	0	0	0	0	0	0	0	0	0	0	0	0	0	0	0	0	0	0	0	0	0	0	0	0	0	0	0	0	0	0	0	0	0	0	0	0	0	0	0	0	0	0
LINC00343	0.00266996	0.0403766	0.0139535	0.0160824	0.0202304	0.0599479	0.00822759	0.0121614	0.0867032	0.0235719	0.0328707	0.0434768	0.00410868	0.0542621	0.020846	0.00869196	0.0155211	0.0077141	0.00511494	0.00752441	0.0031983	0.0181303	0.00813325	0.0169264	0.0103378	0.0810419	0.0501928	0.0129054	0.0197542	0.0344649	0.0124322	0.0450614	0.00391774	0.0560226	0.0246027	0.0683554	0	0.00421312	0.0094823	0.0029972	0.0387661	0.0343296	0.0122766	0.0103176	0.0440466	0.0154733	0.0572739	0.00491808	0.00364315
LINC02381	60.3165	42.4252	13.7931	25.4039	41.7684	23.4189	58.212	22.9569	26.6667	38.503	58.1716	37.719	18.4178	40.7456	49.0293	22.7233	16.0733	75.472	22.16	22.4409	14.6264	19.3552	12.3787	31.0324	32.5658	7.99071	43.516	54.0282	22.2272	36.0874	28.6413	49.5866	29.8467	44.5984	12.3134	34.651	3.06161	33.47	16.8582	27.891	42.4158	54.9512	17.4364	13.3371	33.961	63.2966	36.1116	20.1763	10.8829
LINC01810	0	0	0	0	0	0	0	0	0	0	0	0	0	0	0	0	0	0	0	0	0	0	0	0	0	0	0	0	0	0	0	0	0	0	0	0	0	0	0	0	0	0	0	0	0	0	0	0	0
GS1-600G8.3	0	0	0	0	0	0	0	0	0	0	0	0	0	0	0	0	0	0	0	0.00552816	0	0	0	0	0	0	0	0	0	0	0	0	0	0	0	0	0	0	0	0	0.00502611	0	0	0	0	0	0	0	0
LINC00445	0	0	0	0	0	0	0	0	0	0	0	0	0	0	0.0151872	0	0	0	0	0	0	0	0	0	0	0	0	0	0	0	0	0	0	0.0262381	0	0	0	0	0	0	0.029904	0.0803911	0	0	0	0.0253641	0	0	0
LINC00974	0	0.0116853	0	0	0	0.0231326	0	0	0.00590416	0	0.00475654	0	0	0.0119649	0	0	0	0	0.00592124	0	0	0.00699612	0.0125538	0	0	0.0144334	0.0290525	0	0	0.00469386	0	0	0	0	0	0	0.00733204	0	0	0	0	0	0	0	0	0	0.00576542	0	0
KDM4A-AS1	0.171349	0.123083	0.232827	0.216743	0.135025	0.188088	0.190087	0.343409	0.0981938	0.0941277	0.121298	0.193453	0.295323	0.159193	0.190269	0.167346	0.0265625	0.168322	0.0853475	0.0837011	0.0821023	0.139625	0.125271	0.0796602	0.19461	0.112021	0.104689	0.0993871	0.0887428	0.062452	0.1117	0.0525798	0.0905138	0.195175	0.0631568	0.271982	0.14633	0.1406	0.14605	0.0923281	0.12293	0.0881263	0.133938	0.0529716	0.0565352	0.188674	0.102279	0.145188	0.140283
WDR7-OT1	0	0	0	0	0	0.0292194	0	0	0	0	0	0	0	0.0453396	0.0203213	0.0381293	0	0	0	0	0	0	0	0.0247504	0	0	0	0.022645	0	0	0	0	0.0343721	0	0	0	0	0.0739272	0	0	0	0	0	0	0	0	0.0873895	0	0
TTTY3	0	0	0	0	0	0	0	0	0	0	0	0	0	0	0	0	0	0	0	0	0	0	0	0	0	0	0	0	0	0	0	0	0	0	0	0	0	0	0	0	0	0	0	0	0	0	0	0	0
TPRG1-AS1	0.91145	0.646098	0.893125	1.08657	1.17979	0.497401	1.07275	0.172981	2.10378	2.2911	1.69486	0.803928	0.233765	0.679932	1.53197	0.896339	1.69257	0.795498	1.4187	0.285402	1.59222	0.386824	0.964049	1.34423	0.416621	0.221678	0.981659	1.45016	1.12392	0.994863	0.972587	0.582678	1.08664	1.05299	0.622124	1.14242	0.608097	0.329597	0.786768	0.959212	0.437878	2.12758	0.654824	0.697086	1.52712	1.04542	1.31053	0.909401	1.11412
ALOX12-AS1	1.25068	1.06933	1.03203	1.65413	1.53369	0.841614	1.28467	1.293	1.31241	1.12596	1.04148	0.928961	1.13958	0.999353	1.07784	1.23218	1.58644	1.13516	1.32015	1.39517	1.0842	0.949845	0.93157	1.03891	1.17876	0.307386	1.24712	1.24484	1.14906	1.35265	1.23081	1.21194	1.04436	1.02355	1.05305	1.24813	0.8881	1.16854	1.24681	1.17767	1.16305	1.45847	1.11609	0.699516	1.1241	1.49611	1.18948	1.09883	1.67287
CNOT10-AS1	0.0284013	0	0	0	0	0	0	0	0	0	0	0	0	0.0274859	0	0	0	0	0	0	0.0340214	0	0	0.0300086	0	0	0	0	0.0525329	0	0	0	0	0	0	0	0	0	0	0	0	0	0	0.0548757	0	0.0411487	0	0	0.0387534
LINC00668	0.0190393	0.00771219	0.142145	0.00409578	0.0206088	0.00678544	0.030732	0.0247776	0.036369	0.0240127	0.0188355	0.00590532	0.096267	0.0184256	0.136854	0.0398453	0	0.00392918	0.0078159	0	0.0260649	0	0.0276178	0.0603501	0	0.0127012	0.00319572	0.260306	0.0251545	0.00206526	0.00949856	0.0354714	0.111748	0.0407645	0.0194933	0.0348168	0.00322604	0.0171676	0.077277	0.00915976	0.002323	0.0649473	0.0375185	0.0105105	0.0168264	0.035466	0.0608817	0.0250503	0.00742256
LINC02482	6.05298	4.32782	2.99125	6.23405	7.50928	3.55999	6.12085	4.28558	4.76277	4.6763	2.79932	5.00484	1.49614	4.401	4.3804	3.72664	4.86181	7.29437	4.35597	2.59263	1.99114	2.62659	3.2801	4.63924	5.26206	1.09841	5.56423	4.91161	2.03036	5.35818	5.51281	7.36225	4.2338	3.85439	3.0505	3.41246	1.48795	6.48309	3.23012	2.81652	4.36613	5.32867	3.10043	2.2421	4.78587	8.26991	4.06584	1.76198	4.53617
LINC02102	0.0275402	0.0185927	0.0205611	0.0177735	0.0119242	0.0392604	0.0121237	0.0358406	0.0150307	0.0115781	0.0242182	0.029897	0.018163	0.00761501	0.0170653	0.03202	0.00762368	0.0170506	0.0150742	0.0073917	0.00942566	0.00890528	0.0079898	0.00415695	0.00507772	0.00459303	0.0277355	0.00380334	0	0.0209117	0.00915973	0.00603636	0.0115459	0.0530689	0.00402813	0.0302174	0.0139993	0.00620822	0.0279452	0.00441651	0.0033602	0.0036133	0.00904504	0.0152034	0.0162261	0.0456011	0.0110081	0.0253645	0.0107367
LINC02197	0.028699	0.0497292	0.0124987	0.0504194	0.0434906	0.0238655	0.0687843	0.00726224	0.0228421	0	0.117774	0.04154	0.00736059	0.023145	0.0165978	0.0311428	0.0278056	0.0207294	0.0824694	0.017973	0.0401076	0.0541333	0.00485683	0.0252692	0.0123465	0.0725921	0.0618193	0.0878548	0.0884725	0	0.072384	0.00733875	0.014037	0.00716877	0	0.0489827	0.0170198	0.0301907	0.0169873	0.0214776	0.114385	0.0263574	0.0329897	0.0092418	0.0246588	0.02772	0.0133832	0.0220265	0.0391596
SLX1B-SULT1A4	0	0	0.00426539	0	0	0	0	0.00495674	0	0	0.00251202	0	0.00502386	0	0	0	0	0	0	0.00306681	0	0.00369479	0	0	0	0	0	0	0	0	0	0	0	0	0	0	0	0	0	0	0	0	0.00375278	0	0	0	0	0	0
LINC01465	0.177376	0.58677	0.329794	0.195191	0.423873	0.306352	0.392425	0.227877	0.847065	0.582222	0.703413	0.40733	0.220465	0.290501	0.272243	0.0777326	0.211514	0.295661	0.11109	0.211486	0.0653772	0.424654	0.193963	2.1841	0.246536	0.262826	0.256501	0.349539	0.164044	1.61104	0.349429	0.361118	0.24025	0.265843	0.24447	0.331851	0.186109	0.183008	0.201906	0.229749	0.273853	0.357135	0.101948	0.3559	0.668241	0.59305	0.248148	0.23248	0.251338
LINC02061	0.592613	0.149363	2.16794	44.3221	3.41259	1.37986	14.0817	6.29831	0.226403	0.0775098	0.638384	3.98863	3.34379	0.91762	0.171366	12.3471	19.4451	1.42682	14.9101	12.5442	10.6482	6.39389	2.80812	0.0417433	20.5487	0	1.06764	2.10058	10.4498	0.269988	19.5917	1.30324	12.2898	0.118424	7.60454	0.859737	0.515454	13.0294	6.73487	12.0631	3.40799	1.52393	16.2129	4.1984	0.0407349	1.88891	0	5.85822	18.0591
CCDC140	0	0	0.035801	0	0	0	0	0	0	0	0	0	0.0105418	0	0	0	0	0	0	0	0	0	0	0	0	0	0	0	0	0	0	0	0	0	0	0	0.00812521	0	0	0	0	0.00629148	0	0	0	0	0	0	0
LINC01142	0	0	0	0.0130518	0	0	0	0	0	0	0	0	0	0	0	0	0	0	0	0	0	0	0	0.00915782	0	0	0	0.0083788	0	0.00658125	0	0	0	0	0	0	0	0	0	0	0	0	0	0	0	0	0	0.00798262	0
LINC02135	0	0	0	0	0	0.00799467	0.0065834	0	0	0	0	0	0	0	0.00556007	0	0.0124194	0	0	0	0	0	0	0	0	0	0	0	0	0	0	0	0	0	0	0	0	0	0	0	0	0	0	0	0.00660833	0	0	0	0
CLYBL-AS1	0	0	0.0278453	0	0	0	0	0	0	0	0	0	0	0.0206255	0	0	0	0	0	0	0	0	0	0	0	0	0	0	0	0	0	0	0	0	0	0	0	0	0	0	0	0	0	0	0	0	0	0	0
THY1-AS1	0	0	0	0	0	0	0	0	0	0	0	0	0	0	0	0	0	0	0	0	0	0	0	0	0	0	0	0	0	0	0	0	0	0	0	0	0	0	0	0	0	0	0	0	0	0	0	0	0
LINC01427	0	0	0	0	0	0	0	0	0	0	0	0	0	0	0	0	0	0	0	0	0	0	0	0	0	0	0	0	0	0	0	0	0	0	0	0	0	0	0	0	0	0	0	0	0	0	0	0	0
CERNA3	0.0237612	0	0	0.0715621	0	0	0.0488141	0	0.0907779	0.0233086	0.0365664	0.0257947	0.0365651	0.0459908	0.103066	0	0.0460432	0.0686513	0.0227601	0	0.0284631	0	0	0.0502118	0	0	0.0279181	0.0689108	0.0439503	0.0180423	0	0.0546849	0	0.106837	0	0	0	0	0	0.0800205	0.0811758	0.043645	0	0	0.0734983	0	0.0221612	0	0
SUGT1P4-STRA6LP	0.314694	0.246736	0.285006	0.253097	0.363086	0.187349	0.3159	0.320341	0.317643	0.235032	0.365965	0.178576	0.165091	0.287247	0.338149	0.261939	0.194026	0.196308	0.274032	0.120935	0.0771066	0.169982	0.15977	0.154916	0.170768	0.137769	0.218487	0.276562	0.238123	0.347567	0.187328	0.175575	0.173161	0.364455	0.128147	0.357057	0.0805891	0.186216	0.287873	0.196703	0.210742	0.151077	0.209646	0.165828	0.19542	0.284961	0.373548	0.184439	0.170783
LINC02415	0	0	0	0	0	0	0	0	0	0	0	0	0	0	0	0	0	0	0	0	0	0	0	0	0	0	0	0	0	0	0	0	0	0	0	0	0	0	0	0	0	0	0	0	0	0	0	0	0
TCEAL3-AS1	0.109986	0.0346514	0.0958	0.110416	0.055558	0.0457313	0.150634	0.222655	0	0	0.0846295	0.0795991	0	0	0.159024	0.119352	0.0710417	0	0	0	0.0878336	0	0	0	0.047317	0	0.0430758	0.0708833	0.203438	0	0	0	0	0.109895	0.0375364	0	0.086969	0.0578517	0.0434014	0.0411555	0	0.0673415	0.0421434	0	0	0.0531171	0.170966	0.0337658	0.10005
LINC01855	0	0	0.0436664	0	0	0	0	0	0	0	0	0	0	0	0	0	0	0	0	0	0	0	0	0	0	0	0	0	0	0	0	0	0	0	0	0	0	0	0	0	0	0	0	0	0	0	0	0	0
LINC01695	0.00835368	0.00789554	0.105505	0.0335452	0	0.0138935	0.0429036	0.0126833	0.00797863	0.00546303	0.00428519	0.0120914	0.0257102	0.00808444	0.0144938	0.0135975	0.0269788	0.00804519	0.0160034	0.0156947	0.00667114	0.0315142	0.00848233	0.00588428	0.0179691	0	0.0261736	0.0161512	0.010301	0.00845745	0.0129658	0.00640848	0.0163436	0.0292135	0.0285097	0.0213868	0	0.0263637	0.0197786	0.00625169	0.00475646	0.0153442	0.0448122	0.0161406	0.00574214	0.0080687	0.0155823	0.06155	0.0303961
LINC02268	0	0.0150804	0.0729616	0	0.0120895	0	0	0.0121125	0.0304782	0.0313029	0	0.0173208	0.0122765	0.00772058	0	0.0129856	0	0.0115246	0.0840574	0.0374709	0	0.036115	0.0162011	0.00842917	0.0308887	0	0.00937334	0	0.0147561	0.0060576	0.00928671	0.0122401	0.011706	0.0119566	0	0.102121	0.00946227	0.0125886	0.0188884	0.0268664	0.0476951	0.0366339	0.0183409	0	0.0246767	0.0231167	0.104167	0.0367374	0.0108855
LINC00423	0	0.0138529	0.0191494	0.0882838	0.0444218	0.0548471	0	0	0.0559948	0	0.0225554	0	0	0.0141843	0.0254298	0	0	0	0	0	0.017557	0.0165877	0.0148824	0.0464584	0.0189163	0.0342214	0	0.0425064	0	0.0111291	0.0170616	0	0.0430127	0	0.0150062	0.0938088	0.0347683	0	0.0520529	0.0164531	0	0.0538433	0	0.028319	0.0151121	0	0.0136697	0.0134989	0
GABPB1-AS1	0.419878	0.479861	0.619042	0.448974	0.475171	0.896611	0.74625	0.931097	0.420895	0.236547	0.682908	0.475046	1.11917	0.647915	0.63092	0.649589	0.438904	0.493037	0.210318	0.318438	0.433748	0.480427	0.204958	0.181526	0.250569	0.424521	0.401002	0.802119	0.232278	0.419439	0.375772	0.260641	0.283746	1.49991	0.320249	0.506905	0.282359	0.267453	0.471524	0.24648	0.342816	0.372175	0.628777	0.45699	0.286761	0.785808	0.460583	0.482498	0.413134
LINC02019	0.160619	0.0485793	0.193065	0.174146	0.311556	0.128225	0.178183	0.263376	0.214771	0.258397	0.13842	0.0767204	0.0889809	0.217619	0.100324	0.115036	0.124495	0.139219	0.110773	0.102601	0.0538727	0.203594	0.0717608	0.196862	0.140963	0.105007	0.279303	0.0683198	0.035651	0.234165	0.1421	0.216864	0.0094273	0.192582	0.144716	0.386538	0.114305	0.162209	0.243385	0.0937586	0.109745	0.241923	0.0443119	0.0744817	0.25835	0.260635	0.233693	0.130179	0.0701324
GNA14-AS1	0.0218761	0.103382	0.0571633	0.131769	0.0331511	0.10915	0.0449412	0.0664285	0	0	0.0336653	0.0474963	0.100992	0	0.0189778	0	0.0423902	0.0948069	0	0.0205501	0	0.0247582	0	0.023114	0	0.0255388	0	0.0422956	0	0.0498325	0.0509311	0	0.0320996	0.0655735	0.0223978	0.140015	0	0	0.0258974	0.0491145	0	0.0401823	0.0251467	0	0.0676671	0.095084	0	0.0402958	0
MIR124-1HG	0	0	0.0125425	0.00963736	0	0	0	0.0485847	0	0	0.00246222	0	0.093561	0	0	0	0.00620069	0.00462268	0	0.00901801	0.0114995	0.00362154	0.00974771	0	0.00412994	0	0	0	0	0	0	0	0.00939083	0.00479594	0	0	0	0.0201977	0.00378818	0	0	0	0.0110351	0	0	0	0	0.00589433	0.00436632
H19	8.16589	2.17859	6.99633	5.94022	9.68389	11.6118	1.41	3.15112	25.8812	13.1667	3.111	6.14884	4.92407	17.0069	10.3517	1.01424	2.03353	3.99984	3.02911	3.32276	4.13606	6.00208	7.53527	4.62338	2.45489	9.78469	14.0421	5.09966	10.6674	7.17877	8.70953	2.76022	17.3304	9.65469	7.59795	32.4624	0.444542	3.33412	2.79527	9.31397	4.58951	6.74664	6.09089	4.03722	28.7126	5.64737	14.2445	1.5404	3.26023
LINC02082	0.0372817	0.0528556	0.0487096	0.112282	0.0847455	0.0465042	0.07659	0.0566046	0.0356079	0.0548573	0.0573732	0.0404722	0.114742	0.0721602	0.0970271	0.0910269	0.180606	0.0538574	0.124988	0.0700441	0.0669886	0.0210967	0.0189279	0.0196958	0.0240584	0	0.0219019	0.0360406	0.0689587	0.0566173	0.0216995	0.0143002	0.0547049	0.111752	0.0190854	0.0238618	0.0442194	0	0.132405	0	0.0318415	0.0684796	0.0214278	0.036017	0	0.0540149	0.0695423	0.0171683	0.0508707
LINC02762	0.369251	0.797715	0.792574	0.46469	0.575553	0.309256	0.441598	0.292329	0.340078	0.551087	0.499243	0.377945	0.158291	0.464555	0.20135	0.23183	0.311759	0.350535	0.113687	0.299795	0.129536	0.429839	0.267813	0.261956	0.285939	0.892941	0.45864	0.469146	0.146355	0.482651	0.264044	0.457277	0.170285	0.592945	0.307846	0.763026	2.24613	0.170638	0.312234	0.198371	0.522612	0.419059	0.121273	0.45355	0.704337	0.50059	0.435402	0.213765	0.248321
PRKAG2-AS1	1.91185	3.74307	0.788023	3.78722	8.45026	1.27757	2.47814	2.05611	3.85855	3.11455	3.36248	2.32254	2.11898	2.33481	2.4286	1.87089	3.04313	1.98921	2.82325	1.59286	2.01753	2.25389	1.59463	1.92385	2.1003	0.863553	3.36947	6.08368	1.59975	4.08723	2.72895	2.09524	2.45466	1.43269	1.49139	1.89376	2.28112	3.66331	1.69747	1.73738	4.21824	1.27509	1.64827	1.29729	2.22939	4.83092	2.21827	2.48401	2.20498
LINC01711	0.273733	0.0517442	0.143056	0.226712	0.4563	0.0682895	0.21088	0.290925	0.248372	0.134259	0.1685	0.282301	0.400174	0.225174	0.368074	0.222782	0.106085	0.138403	0.27531	0.244285	0.147555	0.232348	0.194564	0.072306	0.123651	0.0319565	0.273378	0.304314	0.227842	0.0831401	0.175257	0.241492	0.421743	0.34872	0.140131	0.0525601	0.146103	0.367152	0.30785	0.338011	0.280548	0.10056	0.26746	0	0.0282238	0.614719	0.165945	0.504218	0.0560261
LINC01278	5.14753	5.87513	6.35672	4.25845	5.11865	5.59789	6.41269	5.49066	6.472	3.95247	6.79129	6.42366	5.75658	5.02981	6.48863	5.42375	3.89173	4.46589	5.15522	4.35022	4.55314	5.8797	4.56318	4.78994	5.65811	3.65504	5.25334	6.01112	4.80857	5.17523	4.91979	4.24017	4.98064	5.93307	4.67762	5.22412	5.85195	5.83416	5.53867	5.36617	5.68819	3.85862	4.99652	5.65239	4.80045	6.59817	5.73746	5.23388	4.05969
DLGAP4-AS1	0.260681	0.138591	0.170294	0.515221	0.288049	0.34549	0.295659	0.296843	0.321596	0.223751	0.296695	0.153286	0.158789	0.357396	0.372196	0.265199	0.157854	0.203982	0.161263	0.183661	0.182155	0.208976	0.115805	0.149193	0.161212	0.0697417	0.350952	0.288754	0.200906	0.47423	0.158049	0.262474	0.135472	0.406976	0.183492	0.437972	0.0644149	0.274232	0.173588	0.152412	0.129875	0.344154	0.19977	0.115426	0.341575	0.338341	0.263388	0.115042	0.20008
ZFX-AS1	0.0952159	0	0.0829348	0.0955878	0.0961939	0.0395899	0.0326013	0	0.151569	0.031134	0.0976858	0.103364	0.0976822	0	0.0550673	0	0	0.0916997	0.0912042	0.0298149	0.114057	0.0718402	0.0966823	0.234743	0.0819254	0.0370527	0.149164	0.0306821	0	0.0481993	0	0.0730443	0.139714	0.0475683	0.0324955	0.081256	0.0376449	0.0500826	0	0.0712572	0.0542145	0	0	0	0.0654494	0.0459839	0.0592027	0.116925	0.0433072
LINC01895	0	0	0	0.0493318	0	0	0	0	0	0	0	0	0.403302	0	0	0	0	0	0	0	0	0	0	0	0	0	0	0	0	0	0	0	0	0	0	0	0	0	0	0	0	0	0	0	0	0	0	0	0
CLEC12A-AS1	0.00669111	0.00632415	0.00437106	0.0100759	0.0101398	0.00417315	0	0	0	0	0.00257425	0.00726372	0	0.00323773	0.00290231	0	0	0	0	0.00314278	0	0.00378632	0.00679416	0.00706976	0	0	0.00393083	0.00323418	0	0	0	0	0	0	0.0137014	0.00428258	0.0238088	0.00527918	0	0	0.00285736	0.00614516	0	0.00646412	0.0103485	0	0	0.00616252	0
LINC00710	0	0	0	0	0	0	0	0.0103902	0.00326805	0	0	0	0	0	0	0	0	0	0	0	0	0	0	0	0.00441609	0	0	0	0	0	0	0	0	0	0	0	0	0	0	0	0	0	0	0.00661119	0	0	0	0	0
LINC01411	0	0	0.318256	0.00815135	0	0	0	0	0	0	0	0	0.00832996	0	0	0	0	0.00781979	0	0	0	0	0	0.0171583	0	0.00631941	0	0	0	0	0	0.00415262	0	0	0.00554218	0	4.96298	0	0	0	0	0	0	0.0104589	0	0	0	0	0
LINC02857	0	0.4415	0	0.117236	0	0.437003	0	0.118204	0.66922	0.15274	0.0599044	0.0845155	0	0.188359	0	0	0.0754296	0.0562335	0.223719	0.146269	0.0466293	0	0.079052	0.0822588	0.100479	0.727104	0.411627	0.0376307	0.216003	0.0591151	0.0453137	0	0	0.116682	0.0398548	1.34538	0	0.0614248	0.0921642	0.131092	0.0997388	0	0.0447463	0.150424	0.963261	0.0563979	0.254136	0.107554	0.053115
LSAMP-AS1	0.0239331	0	0	0	0.0362684	0.059707	0.122918	0	0.0228586	0	0	0	0	0.0231617	0.0207623	0	0	0.0691479	0.0229247	0	0	0	0	0	0.0308887	0.0279402	0.05624	0	0	0	0	0.0183601	0	0.0358698	0	0	0.0851604	0	0	0.0268664	0.0613222	0	0	0	0	0.06935	0.0446429	0	0
LINC02463	0	0	0	0	0	0	0.0273536	0	0	0	0	0	0.122938	0	0	0	0	0	0	0.0250158	0	0	0	0	0	0	0	0	0	0	0	0	0	0	0	0.0340883	0	0	0	0	0	0	0	0	0	0	0	0.0245261	0
TSBP1-AS1	0.0191368	0.0723491	0.0500055	0.0172904	0.0348001	0.0381931	0.00786277	0.0406774	0.062144	0.0450534	0.0471197	0.0166196	0.023559	0.014816	0.0265623	0.00622991	0	0.0442323	0.0109983	0.0251677	0.0366778	0.0173264	0.0038863	0.0485274	0.0296381	0.0402136	0.0359754	0.0517993	0.0283173	0.133684	0.0311876	0.0322975	0	0.0344176	0.0195932	0.0979866	0.00907918	0.0301973	0.0226546	0.00429645	0.0424952	0.0632714	0.0131987	0.0295802	0.0315701	0.0609971	0.0713925	0.0493501	0.0156672
LINC02783	0.00849124	0.029427	0.00369801	0	0.00428923	0.00353058	0.00581468	0	0.00270334	0.0027765	0.0370239	0.00307263	0.00871118	0	0.00245542	0	0	0.00408884	0	0.00265886	0	0.00320331	0.011496	0.00897176	0	0.0495647	0	0	0	0	0.0131793	0	0.00415317	0	0.00289791	0	0.151071	0	0.00670142	0	0.00483479	0	0.00650717	0.00546879	0	0.00820157	0	0.00260681	0.00772416
LINC01396	0	0	0.032812	0	0	0	0	0	0	0.0492709	0.019324	0	0	0	0.0435732	0	0	0	0	0	0.0601668	0.0284226	0	0.0265351	0	0	0	0	0	0	0	0	0.0368505	0.0752789	0	0	0	0.0396289	0	0	0	0	0	0	0	0.0363857	0.0234227	0.0693898	0
NDFIP2-AS1	0	0.0290236	0	0	0	0	0	0	0.029329	0	0.0708845	0	0	0	0	0	0	0	0.0294139	0	0	0	0	0.389345	0	0	0	0	0	0.0932674	0	0	0	0	0	0	0.0364221	0	0.0363525	0	0.0262267	0.0282022	0.0352987	0	0	0	0	0	0
LINC02626	0	0	0	0.0579362	0.0583036	0	0	0.233658	0.0367466	0	0	0	0	0.0372338	0.0333766	0	0	0.111159	0.0368529	0.036142	0.0460871	0	0	0	0.0496554	0	0.0452046	0	0	0	0	0	0	0	0.0787828	0.0984993	0	0	0	0	0.0328597	0	0.132678	0.148675	0.0793383	0	0.035883	0	0.0524974
TMEM212-AS1	0	0	0	0	0	0.0386627	0	0	0	0	0	0	0	0	0	0	0	0	0	0	0	0	0	0	0	0	0	0	0	0	0	0	0	0	0	0	0	0	0	0	0	0	0	0	0	0	0	0	0
PABPC4-AS1	0.16814	0.113513	0.0313828	0.0723414	0.0728001	0.0898856	0.0740185	0.291755	0.0917664	0.0706873	0.110894	0.156453	0.11089	0.209212	0.270889	0.0390981	0.0465446	0.138798	0	0.0225641	0	0.163107	0.0243899	0	0.0930024	0.252375	0.0282221	0.0696611	0.0444289	0.0729551	0.0838838	0.0552804	0	0.216	0.0737784	0.215233	0.0854695	0.0758056	0.113742	0.0269639	0.102575	0	0.110445	0.0464103	0.123831	0.139203	0.156817	0.110612	0.0327751
LINC00472	4.39758	6.64515	1.42634	4.34143	5.56314	6.73689	7.77067	4.52319	8.27179	9.82296	8.83794	4.96587	3.28897	9.73933	10.1276	3.69166	2.0931	3.67061	3.1224	3.03689	2.51416	3.38467	2.9001	6.11266	3.94912	3.28047	7.81357	6.25043	2.82274	8.95208	3.62457	7.39296	3.36738	9.62705	1.65693	8.17816	0.538005	6.64202	3.11265	3.11124	3.38488	6.86308	4.80318	2.29502	6.00464	7.91962	7.56831	3.29962	2.35508
PPM1F-AS1	0.17063	0.202582	0.0813156	0.0652892	0.0768304	0.103367	0.0782957	0.0684827	0.265159	0.129651	0.257741	0.2137	0.121064	0.147873	0.338513	0.114966	0.0277789	0.0681897	0.0850696	0.0811294	0.065758	0.0704377	0.103671	0.0587407	0.100633	0.0681684	0.22554	0.207877	0.106065	0.110446	0.157518	0.172206	0.116464	0.107952	0.0852016	0.221106	0.0705021	0.109244	0.0914776	0.097734	0.0919779	0.108539	0.0819932	0.125658	0.145287	0.18693	0.0880486	0.101117	0.0395991
LINC02305	0	0	0	0	0	0	0	0	0	0	0	0	0	0	0	0	0	0	0	0	0	0	0	0	0	0	0	0	0	0	0	0	0	0	0	0	0	0	0	0	0	0	0	0	0	0	0	0	0
RFX3-AS1	0.440602	0.352371	0.586729	0.395539	0.719053	0.686994	0.809417	0.527452	0.56649	0.415586	0.854079	0.643876	0.495478	0.680602	1.07318	0.620638	0.525399	0.403931	0.486967	0.294504	0.253745	0.489061	0.387163	0.349152	0.503039	0.415455	0.537593	0.565183	0.344794	0.463232	0.650986	0.266504	0.372988	0.55876	0.190854	0.737546	0.160798	0.467961	0.431319	0.351929	0.383545	0.35018	0.584395	0.572998	0.1922	0.454216	0.521567	0.421403	0.289038
HEXA-AS1	0.410503	0.892844	0.0775422	0.253222	0.262323	0.25911	0.574067	0.127656	0.689671	0.606451	0.605088	0.34899	0.144607	0.579156	0.836659	0.193211	0.172507	0.507278	0.156335	0.116151	0.124415	0.167923	0.0652859	0.418056	0.229795	0.230956	0.412584	0.793675	0.219555	0.315457	0.178478	0.47427	0.145144	0.689367	0.0455739	0.436842	0.117324	0.132674	0.152229	0.149904	0.392843	0.708595	0.193299	0.172009	0.576241	0.472933	0.493566	0.127543	0.0674854
LINC01498	0	0	0.0110034	0	0	0	0	0	0	0.00413073	0	0.00457131	0	0	0.00365305	0	0	0	0	0	0	0	0	0.00444925	0	0.00491599	0	0	0	0	0	0	0	0	0	0	0.00499456	0	0	0	0.00359648	0	0	0	0.00434177	0	0	0	0
LINC00407	0.134593	0.127212	0	0.0675595	0	0.0559627	0	0	0	0.0440098	0	0.0487038	0	0.0434184	0.0778409	0	0	0.0648115	0.0429742	0.0842904	0	0	0	0	0	0.104752	0.0527131	0.0867419	0	0.0681326	0	0.068835	0.0658313	0	0	0.17229	0.106426	0	0	0.0503632	0.0383177	0.0412039	0.051572	0	0.0462583	0.0650009	0.0418433	0.0826405	0
LASTR	0.0189885	0.0358943	1.9103	0.0285941	0.0287754	0	0.0390093	0.0864905	0.163224	0.111761	0.0584433	0	0.0584412	0.0735061	0.0164728	0.0309082	0	0.054862	0.0545655	0.0178376	0.022746	0.0429805	0.134967	0.0601893	0.0980284	0.19951	0.0446208	0.0183564	0	0.0432549	0.0663127	0.0145669	0.0835878	0	0.0777655	0.121534	0	0.08989	0.0224791	0.0852633	0.113524	0.0174392	0.0218275	0.110066	0.0978923	0.0550223	0.0708394	0	0.0518195
LINC02039	0	0	0	0	0	0	0	0	0.0223336	0	0	0	0	0	0	0	0	0	0	0	0	0	0	0	0	0	0	0	0	0	0	0	0	0	0	0	0	0.0368983	0	0	0	0	0	0	0	0	0	0	0
LINC01133	0	0	0.20488	0.0314851	0.0792118	0	0.0107383	0.0476176	0	0.010255	0	0.0113488	0.241312	0	0.00906915	0	0	0.241635	0.0100137	0	0.0125229	0.0118315	0.0743064	0	0.0404774	0.231886	0	0.0202124	0	0.00793804	0.0121696	0	0.0153398	0	0	0.12044	0.0123996	0	0	0	0.0357148	0.0672085	0.0240344	0.0605973	0	0.0151463	0	0.00962833	0.0142647
LINC00877	0.0244188	0.025644	0.0673526	0.0449427	0.0616742	0.0778406	0.0306564	0.0453138	0.0440537	0.0585534	0.0396661	0.0294539	0.0292266	0.0393863	0.0211837	0.0309146	0.0262875	0.0313561	0.00779667	0.0305851	0.00975029	0.0307066	0.0578548	0.034401	0.0210104	0.129867	0.0350664	0.0498348	0.0250926	0.022662	0.0284256	0.0353841	0.0119436	0.0203321	0.0555582	0.0625161	0.0257448	0.0128441	0.0192717	0.0152287	0.0463457	0.0797385	0.0280697	0.0681502	0.0839249	0.0314478	0.0278355	0.0624716	0.0074043
GATA3-AS1	0.944504	3.31092	0.452995	2.15144	5.10017	2.08786	1.13596	1.19805	6.53737	2.71503	2.02387	1.18108	1.53624	3.11822	1.63355	0.885463	0.949854	1.7185	1.39715	1.71274	1.01683	1.42074	1.44465	2.39383	1.41188	0.767663	3.61016	3.49044	0.486511	4.2259	1.35	2.06824	1.48239	2.23984	0.526357	3.17565	0.00709029	2.59405	1.24551	1.01329	1.9248	1.38351	0.879567	0.300304	5.10345	2.42506	2.84899	0.891912	1.19905
LINC00560	0	0	0	0	0	0	0	0	0	0	0	0	0	0	0	0	0	0	0	0	0	0	0	0	0	0	0	0	0	0	0	0	0	0	0	0	0	0	0	0	0	0	0	0	0	0	0	0	0
LINC02300	0	0	0	0	0	0	0	0	0	0	0	0	0	0	0	0	0	0	0	0	0	0	0	0	0	0.0232345	0	0	0	0	0	0	0	0	0	0.050953	0.0236059	0	0	0	0.0169981	0	0	0	0	0	0	0	0
ERVE-1	2.57621	5.88749	0.629497	3.82758	4.95451	3.31161	5.21165	1.76164	12.6596	5.10731	4.74762	5.00626	2.27726	5.23852	5.62135	2.40078	1.8863	2.08097	2.01086	2.29536	1.77857	1.71376	1.43274	4.74791	2.29698	2.16956	8.25463	6.43524	2.20068	8.00381	2.38654	4.23928	2.43835	4.85584	0.885926	6.74025	0	2.61443	2.04288	2.59945	6.64703	4.90359	1.97236	1.3204	5.74843	3.78234	9.55128	2.09648	1.30814
SLC2A1-AS1	0.271467	0.30492	0.215892	0.396942	0.512739	0.368066	0.311175	0.125442	0.537347	0.856778	0.242182	0.486894	0.211901	0.327445	0.450524	0.0832519	0.0457421	0.369429	0.0866765	0.273493	0.108395	0.129127	0.0918827	0.328399	0.187876	0.0872676	0.397542	0.186364	0.0800487	0.549679	0.34349	0.609673	0.25401	0.571965	0.0805627	0.433116	0.0793295	0.17383	0.111781	0.141328	0.174731	0.303517	0.194468	0.0836185	0.361032	0.433211	0.381615	0.0615996	0.107367
LINC02605	0.0486256	0.154589	0.277225	0.0133133	0.0468921	0.0220561	0.0363253	0.0604047	0.177326	0.0303541	0.125851	0.0479881	0.0340126	0.0598925	0.0230091	0.0215862	0.0342633	0.0574731	0.0211713	0.0788991	0.0105905	0.12007	0.0403973	0.495091	0.0684627	0.237389	0.0155815	0.0299135	0.0245294	0.0738445	0.0360209	0.0678234	0.00648639	0.0198757	0.067889	0.141465	0.152051	0.0348772	0.0941959	0.0148869	0.101937	0.0365385	0.0355699	0.170822	0.059252	0.0320228	0.0288598	0.0569982	0.0542858
LINC02345	0.108129	0.00510995	0.0706369	0.0569895	0.00819299	0.0539509	0.0333204	0.0246258	0.0103275	0.0583382	0.00416003	0.0528222	0.0249592	0.0209288	0.00469017	0.0176005	0.0419053	0.0234306	0.00517867	0.0101575	0.0518103	0.0183562	0.0164692	0.00571241	0.0139554	0.0694283	0	0.0313589	0.0100001	0.0123156	0.0125871	0.0248852	0.0158662	0.00810294	0.0387477	0.0484449	0.0448878	0.0767811	0.0192009	0.0546218	0.0369403	0.0198613	0.0310738	0.0313383	0.00557442	0.00783304	0.00504239	0.0248968	0.0295083
PLS1-AS1	0.0382515	0	0	0	0	0	0	0	0	0	0.0294328	0	0	0	0	0	0	0	0	0	0	0	0.0388406	0	0	0	0	0	0	0.029045	0	0	0	0	0	0.0979299	0	0	0	0.0429397	0	0	0	0	0	0	0	0	0
LINC01848	0	0	0	0	0	0	0	0	0	0	0.0196597	0	0	0	0	0	0	0.03691	0	0	0	0	0	0	0	0	0	0.0246997	0.0472593	0	0	0.0196007	0	0.0382934	0	0	0	0	0	0	0.0218219	0	0	0	0	0	0	0	0
LINC01191	0.109769	0.148213	0.20488	0	0.308926	0.0586812	0.112752	0.0952352	0.104841	0.0615303	0.156859	0.0680931	0.0723936	0.0151759	0.0544149	0.0255249	0.121545	0.317146	0.0150206	0.0736542	0	0.408187	0.079614	0.115981	0	0.0366136	0.092123	0.303186	0.0580103	0	0.0365087	0.168417	0.0230098	0.0470047	0.0321105	0.0200733	0	0.0247446	0.129947	0.228842	0.147323	0	0.0540773	0.363584	0.194022	0.045439	0.0731266	0.144425	0
LINC02122	0	0.0216797	0	0	0	0	0.0235611	0	0.0219078	0.0225007	0.0176495	0.0249006	0	0	0	0	0	0	0	0	0	0	0	0	0	0	0	0	0	0.0174169	0	0	0.0336573	0	0	0.029362	0	0	0.0271541	0	0	0.0210661	0	0	0	0.0332327	0.042786	0	0
LMLN-AS1	0	0	0	0	0	0	0	0	0	0	0	0.0265086	0	0	0.0423673	0	0	0	0	0.0229388	0	0	0.0247949	0	0	0	0	0	0	0	0	0	0	0	0.0250012	0	0.0289629	0	0	0	0	0	0.0561393	0	0	0	0	0.0224898	0
NAALADL2-AS2	0	0.0120512	0.0166589	0.0192004	0.0193222	0.0159046	0.0523882	0	0.133959	0.0875532	0.0490547	0.0138417	0.0392423	0.0616977	0.0331836	0	0	0.0184195	0.0122133	0	0	0	0	0.121248	0	0.0148853	0.0449433	0.0246521	0	0.0968166	0	0.0293444	0.0187093	0.0191098	0.0130546	0.048965	0	0	0	0	0.0653395	0.0234203	0	0.0246359	0.0262932	0.0184733	0.0237837	0	0.017398
LINC02237	0	0.0360235	0	0.0143485	0.0144395	0.023771	0	0	0.00910066	0.0186939	0.00733171	0	0	0	0.0413302	0	0	0.0137649	0	0	0	0.0107838	0	0.0100677	0	0	0.0111954	0.00921125	0	0.00723511	0	0.00730969	0	0	0	0.0243943	0	0	0	0.0106963	0.00813803	0.026253	0	0	0	0	0.0088868	0	0
LINC02347	0.00466843	0.00882481	0.0121989	0	0	0	0	0.00708805	0	0	0	0	0	0	0	0	0	0	0.00447174	0.00438548	0	0	0	0	0	0.00545007	0	0	0	0	0	0	0	0	0	0	0	0	0	0	0	0.00857505	0	0.00902013	0.00481347	0.00676377	0	0.00859927	0
FOXD2-AS1	0.448376	0.189457	1.21988	0.373341	0.815367	0.388214	0.411797	0.720811	0.357711	0.419137	0.430242	0.423756	1.15268	0.43903	0.26084	0.6268	0.265762	0.396257	0.560857	0.515351	0.480232	0.799978	0.690957	0.183927	0.503797	0.314069	0.309892	0.453848	0.253682	0.208281	0.337731	0.141634	0.766283	0.616663	0.572486	0.641482	1.0386	0.499429	1.01164	0.491487	0.342401	0.436015	0.36382	0.377109	0.587401	0.527339	0.206631	0.514979	0.273514
LINC01264	0	0	0	0	0	0	0	0	0	0	0	0	0	0	0	0	0	0	0	0	0	0	0	0	0	0	0	0	0	0.0200991	0	0	0	0	0	0.0338838	0	0	0	0	0	0	0	0	0	0	0	0	0
GRM7-AS1	0.0261046	0	0	0.0786196	0	0.0651242	0	0	0	0	0.0200863	0	0	0	0	0	0.0505839	0	0	0	0	0.0295438	0.0265066	0.0551637	0	0.0609505	0.0613427	0.0252356	0	0.0198216	0	0.020026	0	0	0.0267271	0	0.0309623	0	0	0	0	0.0479493	0	0.100876	0.0269156	0	0.0243467	0	0.0356195
LINC01079	0	0	0.0298136	0	0	0	0	0	0	0	0	0	0	0	0	0	0	0	0	0	0	0	0	0	0	0	0	0	0	0	0	0	0	0	0	0	0	0	0	0.0256157	0.0194892	0	0	0	0	0	0	0	0
LINC02587	0.0759542	0.340996	0.024809	0.0285941	0.230203	0.497401	0.0195046	0.0576603	0.18136	0.130388	0.189941	0.0206135	0.0584412	0.0918826	0.0329456	0.0927247	0	0.301741	0	0.0178376	0.136476	0.107451	0.0578429	0.0200631	0	0.0665034	0.133863	0.110139	0.105367	0.346039	0.110521	0.203937	0.0835878	0.341509	0.0388828	0.218762	0	0	0.0224791	0.0213158	0.227048	0.122075	0.0218275	0	0.0195785	0.110045	0.283358	0	0.103639
TTTY20	0	0.24149	0	0	0	0.318706	0	0	0.536869	0	0	0	0	0.0494534	0	0	0	0	0	0	0	0	0	0	0	0	0	0	0	0	0	0	0	0.0765868	0	0	0	0	0	0	0	0	0	0	0.052688	0	0	0	0
LINC00408	0	0.0223378	0	0	0	0	0	0	0	0	0	0	0.0363692	0	0	0	0	0	0	0	0	0	0	0	0	0	0	0	0	0	0	0	0	0	0	0	0	0	0	0	0	0	0	0	0	0	0	0	0
KIZ-AS1	0.021852	0.0252432	0.0317224	0.0255935	0.00735881	0.0363434	0.0124699	0.0221185	0.0231899	0.00952698	0.0186823	0.0158147	0.033627	0.0375959	0.0379137	0.0118564	0	0.007015	0.0093028	0.00912334	0.00872535	0.0164873	0.00246539	0.0051308	0.00626727	0.00566904	0.0199693	0.0164302	0.0224549	0.00921809	0.0197847	0.0074505	0.00712539	0.0545845	0.0049718	0.0683767	0.0143991	0.00766261	0.0316175	0.0109023	0.0124422	0.00222989	0.011164	0.0140738	0.0150206	0.028142	0.0271739	0.0156533	0.00993896
LINC00670	0.0116437	0.0220103	0.0152128	0.0116892	0.0470532	0.00484134	0.00797345	0.0235714	0.011121	0.038073	0.0298644	0.0126401	0.0119453	0.0300491	0.0202021	0.0189528	0	0	0.0111531	0.010938	0.00929851	0.0131777	0.0236461	0.00820175	0.0100184	0.0135932	0	0.0225122	0.00717898	0.0117883	0.0135542	0.00595493	0.0113902	0.0698041	0.0158952	0.0248415	0.00460349	0.0122489	0.0091894	0.0174277	0.0364636	0.0926785	0.0223076	0.0974888	0.0200091	0.0337395	0.0180994	0.0142985	0.0158878
LINC00376	0	0	0	0	0	0	0	0	0	0	0	0	0	0	0	0	0	0	0	0	0	0	0	0	0	0	0	0	0	0	0	0	0	0	0	0	0	0	0	0	0	0	0	0	0	0	0	0	0
NCKAP5-AS1	0.00773525	0	0.0202126	0	0.0117221	0	0	0	0	0	0	0.0167944	0.0119034	0	0.00671043	0	0.0149889	0	0	0.00726641	0	0	0.0157088	0.00817299	0	0	0.00908847	0.00747775	0.0143076	0.0058735	0.018009	0.0118681	0	0.0115932	0	0.00990174	0.0091747	0.024412	0	0.0086833	0	0	0.0177835	0	0	0.0112071	0	0	0
EML6-AS1	0.0333376	0	0	0.0502017	0	0	0	0.0506162	0	0	0	0.0361905	0	0	0	0.0542646	0	0	0	0	0	0	0	0	0	0	0	0	0	0	0	0	0	0	0	0	0	0	0.0394658	0	0	0	0	0	0	0	0	0.0307039	0
LINC02676	0	0	0	0	0	0	0	0	0	0	0	0	0.111294	0	0	0	0	0	0	0	0	0	0	0	0	0	0	0	0	0	0	0	0	0	0	0	0.0428904	0	0	0	0	0	0	0	0	0	0	0	0
LINC00479	0.0438245	0	0.114516	0.122559	0.0379497	0.0234281	0.032154	0.171099	0.0298979	0	0.0240864	0.0271857	0.105976	0.00605887	0	0.0713345	0.109184	0.0180884	0.047975	0.0117624	0.0224985	0.0354274	0.0127141	0.00661494	0.0565611	0.0146177	0.0147118	0.0181567	0.0926408	0.00475381	0.0145758	0	0.0643054	0	0.0384597	0.00801413	0.0297028	0.0296373	0.0222345	0.0491958	0.0320825	0.0172495	0.0719667	0.0241931	0.00645515	0.0181412	0.0116781	0.0807249	0.0170852
RRM1-AS1	0	0	0	0	0	0.0477138	0	0.116154	0	0.0375228	0	0	0.0588634	0	0	0	0	0	0	0	0	0	0	0.0404162	0	0	0	0.0369781	0	0	0	0.0293444	0.0561279	0	0	0	0	0	0	0.0429397	0	0	0	0	0.0394399	0	0	0	0
ATP1A1-AS1	2.01917	1.97968	1.37181	4.15953	2.61925	1.67911	2.5497	1.53694	1.99538	1.86979	3.29791	1.70097	1.54118	2.12084	2.13469	2.32258	2.12848	1.50902	1.66075	1.63377	1.89628	1.54784	1.79877	1.84329	2.0848	0.521737	2.58751	2.12373	1.62339	1.95431	1.56072	2.95755	1.82509	2.09819	1.61527	1.68867	0.325709	1.59735	1.85491	2.587	1.66935	2.96708	1.62165	1.42529	2.15963	2.16092	1.86814	1.73568	2.07922
LINC02118	0	0	0	0	0	0	0	0	0	0	0	0	0	0	0	0	0	0	0	0	0	0	0	0	0	0	0	0	0	0	0	0	0	0	0	0	0	0	0	0	0	0	0	0	0	0	0	0	0
LINC02774	0.0441412	0.0278136	0	0.0110784	0.0557433	0.036707	0.0528978	0.0111699	0.119452	0.0216502	0.0962333	0.0239594	0	0.0355988	0.0319109	0.011975	0.0427672	0.0318834	0.00704691	0.0483768	0.0176253	0	0.00747017	0.0310928	0.00949497	0.00858864	0.0691512	0.0213359	0	0.0614481	0.00856401	0.050794	0.02159	0.0330784	0	0.0565043	0	0	0.0261277	0.00825855	0.0439834	0.033783	0.0422839	0.0142146	0.0227563	0.0319766	0.0274458	0.0338785	0
LINC01986	0	0	0	0	0	0	0	0	0	0	0	0	0	0	0	0	0	0	0	0	0	0	0	0	0	0	0	0	0	0	0	0	0	0	0	0	0	0	0	0	0	0.0206019	0	0	0	0	0	0	0
HECW2-AS1	0.00823585	0.00778417	0.419654	0.0992162	0.037442	0.780761	0.0761372	0.0625221	0.110125	0.403948	0.0633712	0.026822	0.114064	0.0956449	0	0.0134057	0.143631	0.0118976	0.0473331	0.0773667	0.00986557	0.111851	0.317782	0.0261058	0.0318882	0.365362	0.193533	0.0159234	0.0304671	0.143833	0.0766977	0.0442266	0.0362543	0.0864044	0.143348	0.368989	0.0683792	0.0519837	0.0584988	0.00924526	0.0773746	0.0983303	0.0378687	0.143216	0.127376	0.0835264	0.06145	0.197216	0.0674266
LINC02419	0.0154524	0.0511174	0.0302835	0.0349038	0.0702502	0.00963747	0.0714259	0	0.11069	0.0985275	0.0653948	0.0419371	0.023779	0.0149544	0.033513	0.0251524	0.0299428	0.0223227	0.00740069	0.0653214	0.0277653	0.0262324	0.00784521	0.0571441	0.00997165	0.0180396	0.0363114	0.0896282	0.0714546	0.152533	0.0629577	0.0355627	0.0566849	0.0926374	0.0237314	0.00989018	0	0.0853422	0.00914648	0.00867316	0.0527903	0.078054	0.0266441	0	0.095595	0.0223879	0.0360297	0.0142317	0.0316271
MIR3659HG	0	0.073153	0.0505611	0.0291375	0	0.0241359	0.059626	0.0293781	0.0554422	0.0379617	0.029777	0.0420106	0.0595519	0.205984	0.0335718	0.0314957	0.0374942	0.0279523	0.0370684	0.0181767	0	0.0437973	0.0392949	0.0408889	0.0249729	0	0.0227345	0.224464	0.03579	0.0293847	0.0675731	0.0445314	0	0	0.0396218	0.297226	0.0459003	0	0.0458126	0.0651629	0.0495778	0.0710827	0	0.0373861	0.0598517	0	0.0541393	0.0178209	0.0264022
LINC02243	0	0	0.0359873	0	0	0.017179	0	0	0.0131538	0	0	0	0	0	0	0	0	0	0	0	0	0.0155866	0	0.029103	0	0.016078	0	0	0	0	0.0160319	0	0	0	0	0.0176294	0.016335	0	0.0163038	0	0.0117625	0	0.0158312	0.0266098	0.0142	0	0	0.0126841	0
PDC-AS1	0.208974	0.0329189	0.204773	0.104895	0.10556	0.130334	0.196766	0.132201	0.116429	0.0341655	0.120597	0.0945239	0.133992	0.0842661	0.0906437	0.0566922	0.0674896	0.100628	0.116765	0.016359	0.0834419	0.118253	0.123779	0.0552	0.112378	0.243962	0.143227	0.202017	0.0644219	0.0925618	0.0608158	0	0	0.1566	0.106979	0.535007	0.0619654	0.0824386	0.164925	0.0390977	0.148733	0.0319872	0.180163	0.0672949	0.0718221	0.0756919	0.0974508	0.144349	0.0950478
LINC01743	0	0	0	0	0	0	0	0	0	0	0.0105641	0	0.0211273	0	0	0	0	0	0	0	0.016446	0	0	0	0	0	0.0161311	0	0	0	0	0	0	0.0205768	0	0.0175746	0	0	0	0	0	0.0126091	0	0	0	0	0	0	0
AGBL4-AS1	0	0	0.0305511	0	0	0	0	0	0	0	0	0	0	0	0	0	0	0	0	0.0439323	0	0	0	0	0.0603585	0	0	0	0	0	0	0	0	0	0	0	0	0	0	0	0.0199712	0	0	0	0	0	0	0	0
GRHL3-AS1	0.0618459	0.102295	0.101004	0.0465656	0.0234304	0.0578586	0.0635268	0	0.265812	0.0758347	0.0356907	0.0503539	0.0237929	0.134668	0.0670651	0.0251671	0.0599207	0.0446715	0.01481	0	0.018521	0.0174985	0	0.0653457	0.0399099	0.0541505	0.0908316	0.0896806	0.0285985	0.117401	0.0539953	0.0237223	0	0.0231729	0.0316604	0.197919	0.0183387	0.0243977	0.0183036	0.0347129	0.0132053	0	0.0177731	0.0298739	0.0797091	0.044802	0.0721014	0.0284801	0
MTUS2-AS2	0	0	0	0	0	0	0	0	0	0	0	0	0	0	0	0	0	0	0	0	0	0	0	0	0	0	0	0	0	0	0	0	0	0	0	0	0	0	0	0	0	0	0	0	0	0	0	0	0
TAPT1-AS1	1.70048	0.760601	1.22038	0.836731	0.849295	1.42803	1.64829	0.800003	1.53264	1.17941	1.96082	1.2688	0.626556	1.1172	1.81594	1.23192	0.584763	0.892654	0.642357	0.467975	0.390181	0.878229	0.569071	0.87052	0.612039	1.21348	1.45767	0.601982	0.735385	1.66947	0.624519	1.1759	0.871556	1.67992	0.666988	1.25087	0.409066	0.725627	1.03772	0.623752	0.687306	1.31098	0.627712	0.481269	1.05693	1.32554	1.40727	0.758809	0.692821
LINC01327	0	0	0	0	0	0	0	0	0	0	0	0	0	0	0	0	0	0	0	0	0	0	0	0	0	0	0	0	0	0	0	0.0189779	0	0	0	0	0	0	0	0	0	0	0	0	0	0	0	0	0
KCTD21-AS1	0.126048	0.0733138	0.278697	0.423422	0.293867	0.556347	0.587611	0.314055	0.246951	0.408985	0.248687	0.442081	0.213863	0.128241	0.171031	0.136781	0.194146	0.154076	0.263145	0.203419	0.313595	0.24873	0.324895	0.126351	0.12931	0.166018	0.372146	0.299943	0.269015	0.301855	0.406329	0.136367	0.398364	0.41658	0.367307	0.434407	0.126503	0.1887	0.252523	0.221315	0.0717697	0.249336	0.256349	0.0936706	0.216606	0.529135	0.557655	0.104183	0.264602
LINC02388	0	0	0	0	0.0169539	0	0	0.00849308	0	0.0219491	0	0	0	0	0.00970544	0.0182105	0	0	0.0160745	0	0.00670075	0	0.01136	0	0	0	0	0	0.0413869	0.00424749	0	0	0.00820805	0	0	0	0	0.0088269	0	0	0.00955514	0	0.00643016	0.0216163	0.00576762	0.00810451	0	0	0
PCOTH	0.374992	0.198062	0.187329	0.315559	0.484697	0.233877	0.21525	0.0502365	0.663643	0.519316	0.229134	0.27538	0.118806	0.298864	0.200927	0.14362	0.149602	0.22306	0.316935	0.259017	0.211386	0.187234	0.11199	0.20976	0.213518	0.128758	0.323966	0.383833	0.244803	0.259614	0.2311	0.465353	0.388405	0.31407	0.158091	0.409429	0.130816	0.295863	0.195849	0.284762	0.348532	0.324137	0.114103	0.10655	0.466245	0.207732	0.360026	0.182842	0.19564
ZNF346-IT1	0.302007	0.151117	0.255317	0.267518	0.134607	0.199437	0.164232	0.242754	0.220578	0.0348534	0.287059	0.154283	0.300717	0.103155	0.231172	0.0867505	0.172121	0.128318	0.136133	0	0.085122	0.120634	0	0.0750818	0.114641	0.103698	0.125238	0.154564	0.0328595	0.148383	0.144761	0.0545136	0.0782023	0.266255	0.0545663	0.204667	0.063213	0.0560656	0.105154	0.15954	0.151728	0.0489469	0.142948	0.1373	0.109902	0.283125	0.182257	0.114532	0.121202
LIN28B-AS1	0	0	0	0	0	0	0	0.0349472	0	0	0	0	0	0	0	0	0	0	0	0	0	0	0	0	0	0	0	0.0222512	0	0	0	0	0	0	0	0	0	0	0	0	0	0	0	0	0	0	0	0	0
BCRP3	2.78075	1.46418	0.942852	1.13741	1.80807	0.516093	1.55665	2.19865	0.418144	0.35395	1.35857	1.00798	0.570062	0.223484	0.834718	0.72045	1.12802	2.65489	1.10599	0.573962	0.351542	1.02363	0.698566	0.889567	1.44674	0.662746	0.231758	0.892959	1.02335	0.474898	1.32729	1.28806	0.649459	0.418207	0.709303	0.603527	0.439382	1.11596	0.660661	0.869501	0.378024	0.530213	1.06734	0.994624	0.649819	0.934019	0.399344	1.2185	0.610504
CT66	0.172381	0.036206	0.125122	0.201896	0.174151	0.16724	0.216414	0.174483	0.237816	0.187886	0.206328	0.0831701	0.0294743	0.444866	0.216006	0.0623532	0.0371144	0.0830075	0.0550393	0.0539776	0.114718	0.0650305	0	0.161899	0.123599	0.0447206	0.292554	0.129611	0.0708548	0.349044	0.0222962	0.191015	0.112418	0.172237	0.0392204	0.490358	0.181741	0.0302235	0.0226743	0.0645027	0.065434	0.316632	0.044034	0.0370073	0.217233	0.444001	0.125045	0.0705613	0.104539
SEMA6A-AS2	0.0549171	0.103811	0.215252	0.124046	0.249665	0.068502	0.423072	0.0416901	0.157355	0.0269355	0.169025	0.149042	0.0422547	0.0265735	0.0476412	0.402256	0.106415	0.158667	0.210413	0.36112	0.197352	0.155381	0.167288	0.11605	0.248071	0.192336	0.0322622	0.0796334	0	0.104249	0.063928	0.0210647	0.040291	0	0.140567	0.105447	0.358251	0.0866575	0.16253	0.0924718	0.281421	0.176527	0.0315638	0.159162	0.0566232	0.397827	0.153657	0.126447	0.149868
LINC01160	0.0961148	0.118097	0.113019	0.0868412	0.131088	0.0839237	0.0394909	0.0729652	0.0642598	0.0659987	0.0961428	0.0730381	0.088744	0.0279051	0.0667047	0.0469347	0.0931229	0.0138848	0.0920652	0.0632025	0.0230268	0.108778	0.107355	0.0913986	0.0992386	0.15709	0.0225859	0.00929153	0.035556	0.0145963	0.0671314	0.0221202	0.0282066	0.172863	0.098407	0.135338	0.102601	0.0454999	0.0910264	0.0971054	0.123134	0.132409	0.0883878	0.0928543	0.128831	0.236732	0.0717139	0.0708175	0.118033
DPYD-IT1	0	0	0.0431219	0	0	0.0411695	0	0	0	0	0	0	0.0507899	0	0.0572645	0	0	0	0	0	0.0790721	0	0.0335133	0	0.0425971	0.0385311	0.038779	0	0	0	0	0	0	0	0	0	0	0	0	0	0	0	0	0	0	0	0.0307824	0	0
FAM27C	0.0204665	0.0193441	0.0445668	0.0102732	0.0103384	0.0850979	0.00700759	0.10358	0.0390953	0.00669221	0.0839897	0.051842	0.0209966	0.0264092	0.0591832	0.0444186	0.0396588	0.0197107	0.0392084	0.019226	0.0326886	0.0231629	0.0346362	0.0144165	0.0352195	0.00796441	0.024047	0.0263803	0.0252375	0.0466217	0.055591	0.0261679	0.0600626	0.0204495	0.0139697	0.0698634	0	0.0968866	0.032305	0.0536082	0.0233067	0.0563898	0.0156843	0.0527259	0.0281365	0.00988416	0.0699904	0.0314162	0.00930881
LINC01926	0	0	0	0	0	0	0	0	0	0	0	0	0	0	0.02402	0	0	0	0	0	0	0.0313362	0	0	0	0	0	0	0	0	0	0	0	0	0	0	0.0328408	0	0	0	0	0.0254292	0	0	0.0285485	0	0	0	0
ZNF460-AS1	0.914615	0.576303	0.445184	1.18824	0.788126	0.671097	0.423684	0.789626	0.582368	0.580536	0.758951	0.603519	0.469153	0.850425	1.05792	0.408675	0.278006	0.569955	0.240492	0.185313	0.3652	0.446519	0.345986	0.795837	0.462912	0.293108	0.88498	0.780148	0.663424	0.994062	0.313143	0.976795	0.263147	0.994487	0.367226	0.275478	0.148896	0.424481	0.424605	0.865659	0.842419	0.46117	0.535986	0.415806	0.536232	1.06529	0.501779	0.346855	0.660698
TMEM30A-DT	0.479214	0.518813	0.387047	0.865954	0.963871	0.695573	0.957627	0.542383	0.83218	0.589743	0.703946	0.586434	0.73744	0.657708	0.808772	0.425471	0.320787	0.541234	0.350527	0.302841	0.375736	0.384575	0.300804	0.690454	0.528524	0.356013	0.59376	0.758064	0.402902	1.0387	0.496989	0.554781	0.447471	0.626812	0.454959	1.03726	0.0723406	0.494957	0.402271	0.586852	0.513468	0.800206	0.540844	0.404035	0.574955	0.984642	0.706983	0.465431	0.427997
SNAP25-AS1	0.0170303	0.00459896	0.0890024	0.0109908	0.0331816	0.103181	0.0249903	0.00738773	0.0209131	0.0262522	0.00561604	0.00792333	0.0374389	0.0729893	0.00211058	0.0237607	0.0094287	0.00702919	0.00932161	0.020569	0.0204003	0.0220275	0.0271741	0.0282764	0.0125599	0.215859	0.0171511	0	0.00900012	0.042489	0.0113284	0.0130647	0.0107097	0.0218779	0.0124546	0.267831	0.741611	0.0153562	0.0172808	0.00546218	0.00415578	0.011172	0.0251698	0.00470075	0.0426443	0.00352487	0.0408433	0.0201664	0
LINC00879	0	0	0	0	0	0	0	0	0	0	0	0	0	0	0	0	0	0	0	0	0	0	0	0	0	0	0	0	0	0.00534836	0	0	0	0	0	0	0	0	0	0	0	0	0	0	0	0	0	0	0
LINC01858	0	0	0	0	0	0	0	0	0.0178964	0	0.00480592	0	0	0	0	0	0	0	0	0	0	0	0	0	0	0	0	0.00603796	0	0	0	0	0	0	0	0	0.0148163	0.0098558	0	0	0	0	0.0143594	0	0	0	0	0	0
MIR4422HG	0	0.0196068	0.0271033	0	0.0628728	0.0258762	0	0	0.0396264	0.0203494	0.0957719	0	0	0	0	0	0	0	0.039741	0	0.0248495	0	0.021064	0.0219185	0	0.0484356	0	0	0	0.047255	0	0	0	0.0310909	0	0.0531093	0	0.0327342	0	0	0.0177174	0	0	0	0.0855561	0.0300553	0	0.0573172	0
ITGB2-AS1	0.0651436	0.133404	0.34754	0.0817476	0.189212	1.2595	0.0278809	0.280237	0.057034	0.0319513	0.0417709	0.170903	0.200493	0.105073	0.0282565	0.0441818	0.210386	0.227425	0.103998	0.203984	0.0130057	0.23961	0.259075	0.453132	0.119108	0.297865	0.478375	0.141694	0.0200823	0.0082441	0.164304	0.166582	0.0796564	0.0406809	0.316812	0.208473	0.585935	0.0342649	0.070692	0.0914097	0.125185	0.049857	0.0624026	0.251735	0.498159	0.094382	0.243027	0.309986	0.0962954
LINC02335	0	0	0	0	0	0	0	0	0	0	0	0	0	0	0	0	0	0	0	0	0	0	0	0	0	0	0	0	0	0	0	0.0154069	0	0	0	0	0	0	0	0	0	0	0	0	0	0.0290975	0	0	0
UPK1A-AS1	0	0.0157348	0.0652525	0.0501385	0.0756847	0.020766	0.0684011	0.126381	0.0636016	0.0653227	0.0384292	0	0.153711	0.0161112	0	0.135491	0.0645184	0.0480991	0.0318928	0.0469163	0.0797684	0.0753645	0.0338084	0.0351798	0.150403	0	0.0195602	0.0643745	0	0.0758458	0.0968972	0.0383138	0.0732839	0.149706	0.0681793	0.234416	0	0	0.0788323	0.0934411	0	0.0152895	0.0191368	0	0	0	0.201848	0.0306653	0.159011
LINC00900	0.0277696	0.070866	0.177781	0.104543	0.0841647	0.207834	0.045639	0.0505949	0.140571	0.0681016	0.0641025	0.0361753	0.0726468	0.0268746	0.0048181	0.0632821	0.0430483	0.100291	0.0797989	0.0339125	0.0498971	0.16657	0.0930512	0.0322753	0.0716804	0.778059	0.0587299	0.056375	0.0462281	0.0400633	0.0808155	0.0617796	0.0448222	0.0416198	0.110884	0.330591	0.401835	0.0525836	0.0493115	0.0966368	0.120959	0.0382558	0.0734193	0.10731	0.171794	0.0281634	0.0466193	0.115091	0.0416807
LINC02716	0.203929	0.346941	0.319727	0.460633	0.494458	0.254376	0.167578	0.216737	0.37007	0.800178	0.643349	0.35421	0.0941452	0.335506	0.442278	0.199165	0.276614	0.589195	0.15627	0.287354	0.0977132	0.161558	0.289898	1.37901	0.184237	0.142844	0.335447	0.315425	0.15088	0.356148	0.189913	0.547551	0.119693	0.213948	0	0.313255	0.507945	0.289615	0.168991	0.114462	0.73152	0.505684	0.0703255	0.118207	0.820033	0.443188	0.209216	0.112692	0.27826
LINC01830	0.0232601	0	0	0	0.0352486	0	0	0	0	0	0	0	0	0	0	0	0	0	0	0	0	0	0	0	0	0	0	0.0224858	0	0	0	0	0	0	0	0	0	0	0	0	0	0.0213623	0	0	0	0	0	0	0
LINC00448	0	0	0	0	0	0	0	0	0	0	0	0	0	0	0	0	0	0	0	0	0	0	0	0	0	0	0	0	0	0	0	0	0	0	0	0	0	0	0	0	0	0	0	0	0	0	0	0	0
VIPR1-AS1	0.01528	0.00962799	0.0166364	0.0153397	0.00771847	0.0254131	0	0.0425324	0.00729699	0.00249815	0.00391909	0.0110584	0.0156758	0.00739375	0.0110463	0.0124358	0.0148043	0.00735786	0.0170756	0.0119615	0.0030506	0.00576436	0.0258588	0	0.00657358	0.0178383	0.00598436	0.00492378	0.00942095	0.0077349	0.0177872	0.00195366	0.0112105	0.00763363	0.0026074	0.0391192	0.00906171	0.00803712	0.0060296	0.00285879	0.0043501	0.0093555	0.0263467	0.00492054	0	0.00368968	0.0118759	0.0258003	0.0173745
LINC02275	0.639768	0.194874	0.209959	1.75786	0.404345	0.378213	0.844025	0.649104	0.333034	0.202254	0.179645	0.325864	0.587906	0.20247	0.273558	0.616925	1.53348	0.381074	0.903245	0.529784	0.87896	0.456395	0.341744	0.205034	1.00962	0.212384	0.427501	0.266734	1.09923	0.405206	0.698859	0.293081	0.889816	0.213583	0.670547	0.44635	0.539447	0.569358	0.760962	0.857731	0.429878	0.233913	0.728448	0.246054	0.353269	0.369009	0.271478	0.404919	0.806763
KCNMA1-AS2	0	0	0	0	0	0	0	0	0	0	0	0	0	0	0	0	0	0	0	0	0	0	0	0	0	0	0	0	0	0	0	0	0	0	0	0	0	0	0	0	0	0	0	0	0	0	0	0	0
LINC02523	0	0.00844358	0	0	0.0135379	0	0.00458816	0	0	0	0.00343697	0	0	0	0.00774994	0	0.0259663	0	0.00855713	0	0	0.00505524	0	0	0	0	0	0	0	0.0101751	0.00519968	0.00342665	0	0	0	0.00571781	0	0	0.00528786	0	0.00762992	0.00820461	0	0.0172609	0	0.0129431	0.00416597	0	0
SCAMP1-AS1	4.06947	8.02067	3.85015	9.45343	8.29343	5.4815	6.12976	4.65361	7.49843	5.60757	5.30782	3.80839	4.29611	6.54717	5.8625	4.88084	6.69774	4.1717	4.75402	5.74463	3.46805	6.31078	3.5247	3.91739	4.88994	2.37972	6.16982	8.26783	4.16658	5.8043	4.56525	7.01429	4.80087	5.28	3.8943	6.76919	1.46292	5.22111	3.44484	4.85841	5.29231	5.48745	4.17699	3.45337	6.13013	5.08273	6.35786	3.7956	5.7644
PPFIA2-AS1	0.0326952	0.0185413	0.00854343	0.00984687	0.0198186	0.00815661	0.0537341	0.0496409	0.0124909	0	0.040252	0.0709863	0.0301879	0.0506262	0.056727	0.0425752	0	0.00944634	0.0187906	0.0245708	0.0391649	0.0148011	0.0199192	0	0.0421972	0.00763387	0.0614639	0.0505709	0.0725702	0.0148956	0.0304479	0.0200655	0.00959498	0.00980039	0.0200849	0.016741	0.0155118	0.0103184	0.0154821	0.014681	0.0111697	0.0180165	0.0300667	0.0126344	0	0	0.0365922	0.0481797	0.0267674
LAMC1-AS1	0.359197	0.365612	0.2888	0.124823	0.0418715	0.413586	0.227052	0.251707	0.34307	0.162625	0.276386	0.17997	0.0850386	0.508059	0.527336	0.134925	0.160622	0.199576	0.0793991	0.103823	0.132392	0.0625415	0.196392	0.262747	0	0.612877	0.259714	0.213686	0.204429	0.188823	0.128657	0.105983	0.12163	0.455524	0.113158	2.05142	0.131089	0.218	0.163548	0.0620339	0.141592	0.0761282	0.063523	0.160159	0.655245	0.440351	0.412318	0.22903	0.0754033
MIR4432HG	0	0	0	0	0	0	0	0	0	0	0	0	0	0	0	0	0	0	0	0	0	0	0.00670266	0	0	0.0154124	0	0	0	0	0	0.00506392	0	0	0.00675842	0	0	0	0	0	0	0.00606241	0	0	0	0.00956373	0	0.0121591	0
VASH1-AS1	0.208256	0.46833	0.609861	0.356859	0.587655	0.53746	0.49422	0.806838	0.212624	0.338133	0.348115	0.701621	0.519391	0.291891	0.573142	0.479254	0.236562	0.477207	0.295783	0.357537	0.352693	0.568914	0.291673	0.295917	0.417073	0.285042	0.278438	0.360993	0.464901	0.261736	0.459775	0.247907	0.410955	0.764165	0.632314	0.257391	0.264045	0.566588	0.484575	0.354701	0.3128	0.408909	0.313686	0.360756	0.310982	0.75952	0.368371	0.390222	0.401749
DIAPH2-AS1	0.0343915	0.0433405	0.0449335	0.00863147	0.0086862	0.0214495	0.00588771	0.0522164	0.0328475	0.0112455	0.00882091	0.0124449	0	0	0.0149175	0.0186601	0	0.0331215	0.0164713	0	0.00686616	0	0.0116404	0.0121126	0.0147955	0.0401497	0	0.0277056	0	0.013057	0.00667244	0.00439721	0	0.00859073	0.0176059	0.0366866	0.0271943	0	0.0135712	0.00643444	0.0146865	0.021057	0.00658889	0.011075	0.02955	0.00830458	0.0213837	0.0105582	0.00782117
IGF2BP2-AS1	0.0116267	0.010989	0.010127	0.268458	0.0646035	0.00966851	0.0955413	0.0823791	0.00370156	0.00380173	0.00596413	0.0294505	0.0417474	0.00750128	0	0.0946253	0.165216	0.016796	0.055684	0.131064	0.0789216	0.0438615	0.0236114	0	0.0650245	0	0	0.00374654	0.107527	0.00294277	0.0947408	0	0.0796145	0.0290424	0.0674556	0.0297661	0.00459675	0.0917326	0.192695	0.0565572	0.0165501	0.00355934	0.0935546	0.0224645	0	0	0.00361457	0.0571102	0.290849
LINC01283	0	0	0.0219999	0	0	0	0	0	0	0	0	0	0.0259119	0	0	0	0	0	0	0.0316357	0	0	0.0341955	0	0	0.117946	0	0	0	0	0	0	0	0	0	0.0431091	0.0599157	0	0	0.0189022	0	0	0	0	0	0	0	0	0
ZNF433-AS1	0.296608	0.278217	0.369912	0.375592	0.548232	0.414827	0.246967	0.296814	0.427084	0.27112	0.292199	0.263447	0.352701	0.324017	0.243666	0.267002	0.243833	0.311623	0.236759	0.257522	0.166884	0.353487	0.257825	0.235045	0.211705	0.272818	0.295695	0.234601	0.128844	0.400959	0.26942	0.232713	0.178046	0.363716	0.248467	0.477479	0.197223	0.230474	0.273989	0.2699	0.230297	0.227006	0.211804	0.26918	0.419348	0.488335	0.24939	0.246273	0.254483
LINC01611	0	0	0.0700077	0	0	0	0.0183465	0	0	0	0	0	0	0	0	0	0	0	0	0	0	0	0	0	0	0	0	0	0	0.0135622	0	0	0	0	0	0	0.084739	0	0	0	0	0	0	0.0690204	0	0	0	0	0
LINC00555	0.0299435	0	0.0391219	0	0	0	0	0	0.0571983	0.0587461	0.0230402	0	0.0460786	0	0	0	0	0.0432565	0	0.0281286	0.107606	0.0338884	0.0304046	0	0.0386458	0	0	0	0.0553854	0.0227366	0	0	0	0.0897556	0.0306576	0.0766601	0	0	0.0354478	0	0	0.0550006	0	0	0	0	0	0.027578	0
SLC1A2-AS1	0	0	0	0	0	0	0	0	0	0	0	0	0	0	0	0	0	0	0	0	0	0	0	0	0	0	0	0	0	0	0.0198539	0	0	0	0	0	0	0	0	0	0	0	0	0	0.0175853	0	0	0	0
LUADT1	0	0	0	0	0	0	0	0	0.0279047	0	0	0	0	0	0	0	0	0	0	0	0	0	0	0	0.0377074	0	0	0	0	0	0.0340103	0	0	0	0	0	0	0	0	0	0	0	0	0	0	0.0423295	0	0	0
LINC00391	0	0	0	0	0	0	0	0	0	0	0	0	0.0110449	0	0	0	0	0	0	0	0	0	0	0	0	0	0	0	0	0	0	0	0	0	0	0	0	0	0	0	0	0.00659172	0	0	0	0	0	0	0
LINC01965	0.0480497	0.0252303	0.00697535	0.072356	0.0647243	0.266381	0.120647	0.0162119	0.101983	0.0733201	0.0944841	0.139098	0.00821571	0.103336	0.199155	0.0347608	0.0206906	0.0308502	0.0153417	0.00501526	0	0.00604223	0	0.0394869	0.0275618	0.0872583	0.370097	0.129028	0.187627	0.182424	0.00621487	0.106487	0.0235017	0.440089	0.00546617	0.143517	0	0.00842454	0.025281	0.0179796	0.123114	0.274582	0.00613705	0.0722083	0.0550472	0.116026	0.229049	0.0245855	0.0145697
MALINC1	0.908247	0.974835	0.613438	1.32713	1.2189	0.883296	1.49823	0.894003	1.50337	0.985326	1.11935	1.19069	0.82912	1.43764	1.42893	1.2466	0.909805	0.867294	1.16858	0.990577	1.10641	0.945151	0.59789	0.817325	1.01326	0.73683	1.03549	1.25377	1.082	0.978948	1.06176	1.05694	1.11247	1.32086	0.82352	1.28086	1.37397	1.09918	0.93397	0.90724	1.24246	1.3219	1.14579	0.639487	0.809486	1.46644	1.13423	0.889664	0.945227
LINC02190	0	0	0	0	0	0	0	0	0	0	0	0	0	0	0	0	0	0	0	0	0	0	0	0	0	0	0	0	0	0	0	0	0	0	0	0	0	0	0	0	0	0	0	0	0	0	0	0	0
RASGRF2-AS1	0.0227016	0.0965545	0.0593204	0.051278	0.0860053	0.0849519	0.081615	0.0517014	0.238506	0.12248	0.0698713	0.0616108	0.0698688	0.131819	0.0984695	0.018476	0.0879796	0.0655897	0.163088	0.0319884	0.0543875	0.0899235	0.0345768	0.0359794	0.0439488	0.0927587	0.106692	0.164594	0.0419903	0.198233	0.0924928	0.0435384	0.0499663	0.119084	0.0116215	0.247008	0.0807782	0.0716448	0.0940613	0.0637098	0.106639	0.0416986	0.104383	0.0438629	0.0585171	0.21379	0.116451	0.0209082	0.0929284
ZFY-AS1	1.44654	1.66579	0	0	2.82201	1.74215	4.11599	3.10507	1.15927	0.880749	1.66317	0	0	0.901096	0.836595	6.36007	7.31364	0	6.705	4.10783	0	3.29305	2.44803	0	4.87122	0	1.73867	1.71985	4.88992	1.28776	5.63233	1.30103	5.53818	0.971864	3.45575	0	0.118326	3.51572	0	0	2.66972	0	2.86691	1.79904	1.76578	1.80672	0	0	6.48857
CFTR-AS1	0	0	0	0	0	0	0	0.0909259	0	0	0	0	0	0	0	0	0	0	0	0	0	0	0	0	0	0	0	0	0	0	0	0	0	0	0	0	0	0	0	0	0	0	0	0	0	0	0	0	0
GAS5	11.4052	11.5687	15.6965	31.4841	26.5081	20.3282	13.7258	11.8764	10.6147	17.1127	11.6029	11.8194	19.2786	13.5986	8.86017	12.2518	19.8826	13.3694	10.6035	16.0521	9.76737	17.5982	11.6919	7.976	11.2528	15.2169	15.4604	14.8523	11.3806	12.7813	16.5608	19.034	10.1674	12.2534	14.2672	22.9469	8.26615	10.9858	9.98501	11.3669	11.4563	23.7244	10.0433	16.6208	14.3941	13.2553	14.7472	13.0052	19.3174
LINC02174	0	0.0226206	0.0312693	0	0	0	0	0.0363375	0	0	0	0	0.0368296	0	0	0.0389567	0	0	0.0458495	0	0	0	0	0	0	0	0	0.0231364	0	0	0	0	0.0702359	0	0	0	0	0.0377657	0	0.0268664	0	0	0.0275113	0	0	0.034675	0	0	0
LINC00967	0.0528608	0	0	0.0099501	0.0400528	0.00824213	0.0339359	0.040129	0	0.00648172	0.00508425	0.00717306	0.122017	0.0255785	0.0286609	0.0430215	0.0768229	0	0.031646	0.0310355	0.0395755	0.0149563	0.00670936	0.0349076	0.144975	0	0.0155271	0.00638763	0.0122218	0	0.0153836	0.00506898	0.0193912	0.0396126	0	0.0169165	0.0705348	0.0104266	0	0.0222523	0.0169302	0	0.0379774	0	0	0.0765862	0.0123253	0.0121712	0.00901602
TANK-AS1	0	0	0	0	0.0398736	0	0	0	0	0	0	0	0	0	0	0	0	0	0	0	0	0	0	0	0	0	0	0	0	0	0	0.0403704	0	0.0394354	0	0.0336817	0	0	0	0	0	0	0	0	0	0	0	0.0242335	0
LINC02652	0.0969598	0.137463	0	0.146008	0.0734668	0.72567	0.298785	0.0736067	0.648247	1.04624	0.223819	0.42103	0.0746035	0.0938347	0.420569	0	0.0939416	0.0700344	0	0.0455415	0	0	0	0.409787	0	0.0565969	0.740494	0.046866	0.0896716	0.515362	0.0564346	0.855395	0	0.726593	0	0.434407	0.0575015	0	0	0.0544217	0.165622	0.31167	0.055728	0	0.449874	0.351196	0.361722	0.0893001	0
LINC00667	4.15236	2.85838	4.2086	4.60501	4.11863	6.40058	6.18016	3.23834	4.74126	4.20402	4.75966	4.02821	3.45671	4.75792	4.06825	3.75028	4.11756	3.3801	3.8116	4.55858	3.16031	5.9559	4.79208	3.53174	3.8518	3.89061	4.3411	4.55268	3.64335	4.12135	4.27783	4.18062	4.77623	4.25526	4.16786	5.49363	2.18289	4.35773	3.29045	4.59204	3.77924	5.04515	3.72339	5.45501	4.14391	5.6759	6.08095	5.51751	3.532
SHANK2-AS1	0	0	0	0.0176999	0	0	0	0.00892301	0.00561315	0.0115301	0	0.0191398	0	0	0.00509837	0.00956618	0.0227762	0.0254699	0.00562939	0.0055208	0	0	0.00596751	0	0.00758501	0.027444	0	0.00568136	0	0.00892501	0.00684132	0.00450851	0.00862355	0.0264245	0.00601716	0.0376152	0	0.00927373	0.0139147	0.0065973	0.00501942	0.00539748	0	0	0.00605959	0.00851478	0.00548124	0.0108255	0.00801913
LINC02423	0	0	0	0	0	0	0	0	0	0	0	0	0	0	0	0	0	0	0	0	0	0	0	0	0	0	0	0	0	0	0	0	0	0	0	0	0	0	0	0	0	0	0	0	0	0	0	0	0
DSCAM-IT1	0	0	0	0	0	0	0	0	0	0	0	0	0	0	0	0	0	0	0	0	0	0	0	0	0	0	0	0	0	0	0	0	0	0	0	0	0	0	0	0	0	0	0	0	0	0	0	0	0
FAM66C	0.394694	0.582383	0.445189	0.478903	0.821879	0.85715	1.26293	0.383699	0.659026	0.693572	0.745046	0.838446	0.537462	0.739213	1.05923	0.39749	0.29162	0.508647	0.405263	0.408115	0.360549	0.533461	0.49592	0.696049	0.626674	0.28177	1.15435	0.705464	0.43593	0.825785	0.624728	0.919252	0.633314	0.783056	0.366312	0.763311	0.636538	0.586969	0.521031	0.411193	0.448657	1.18917	0.293765	0.47183	0.515282	1.13135	0.881886	0.494274	0.282839
HOXA10-AS	0.536122	1.18739	0.805004	0.795274	1.11559	0.968181	0.772614	0.704648	1.56673	1.23235	0.991284	0.929466	0.664936	0.921526	1.09679	0.599141	0.372131	1.54897	0.636169	0.526178	0.431335	0.860324	0.471253	1.20901	0.950117	0.308272	0.639314	0.680719	0.310814	1.10582	0.838331	0.619994	0.681	1.05536	0.630834	0.921867	0.54098	0.707091	1.03253	0.664708	0.826935	0.683451	0.469106	0.386518	0.965299	0.892682	1.32095	0.655902	0.753372
KRT7-AS	0.320517	0.421159	0.898811	0.447337	0.355401	1.32618	0.313169	0.439162	0.791451	0.452446	0.974464	0.560109	0.19248	0.325318	0.318743	0.127248	0.166631	0.451728	0.23962	0.102811	0.0280933	0.27427	0.174634	1.13986	0.0605367	0.803121	0.275553	0.158702	0.144597	0.985368	0.273006	0.257877	0.0688254	0.714705	0.120059	1.5711	0.0185445	0.197372	0.249872	0.14041	0.24704	0.430779	0.14378	0.211464	0.572286	0.826813	0.539538	0.309597	0.117336
NRG1-IT3	0	0	0	0	0	0	0	0	0	0	0	0	0	0	0	0	0	0	0	0	0	0	0	0	0	0	0	0	0	0	0	0	0	0	0	0	0	0	0	0	0	0	0	0	0	0	0	0	0
LINC02349	0	0	0	0	0	0	0	0	0	0	0	0	0	0.0133006	0	0	0	0	0	0	0	0	0	0	0	0.0160446	0	0	0	0	0	0	0	0	0	0.0175928	0	0	0.0162699	0	0	0	0	0	0	0	0	0	0
LINC00927	0.00722435	0	0.00471941	0.0108789	0.00547392	0.00901145	0.0074207	0.016453	0.00345	0.00708673	0.00833822	0.0078426	0.0111172	0.00699151	0.0125344	0	0	0	0.00691997	0	0.00432696	0.00408807	0.00733561	0.00381659	0	0	0.0297087	0.00349193	0.0133626	0.0137139	0.00420487	0.0221685	0.00530028	0	0	0	0	0	0.00427618	0.00405489	0.00308508	0.0165872	0	0	0.00744879	0	0.00336893	0.00998046	0
LARGE-IT1	0	0	0	0	0	0	0	0	0	0	0	0	0	0	0	0	0	0	0	0	0	0	0	0	0	0	0.027868	0	0	0	0	0	0	0	0	0	0	0	0	0	0.0202576	0	0	0	0.0244555	0	0	0	0
LINC01433	0.0189885	0.0717886	0.024809	0	0.0287754	0	0	0.0288302	0.018136	0.0186268	0.0292217	0.0618406	0.0876617	0	0	0	0	0	0	0	0	0	0	0.0200631	0	0.0221678	0	0.0183564	0	0	0	0.0291339	0	0	0	0.0486137	0	0	0.0224791	0	0	0	0	0.0366888	0.0391569	0.0275112	0	0	0
DLGAP1-AS5	0.00919737	0.0434648	0.0060083	0.0138499	0.0139378	0.0172088	0.0188947	0.00698215	0.0483144	0.00902216	0.0460002	0.0199689	0.0141534	0.0934598	0.0159577	0	0.00891107	0.00664329	0	0.00431996	0.00550867	0	0.00466951	0.00971785	0	0.0107373	0.0810478	0.0711296	0.017012	0.0174593	0	0.0176393	0	0	0	0.0765269	0	0	0.00544403	0.0103246	0.0510592	0.00422347	0.00528622	0	0.0331909	0.0199881	0.0643351	0.0042354	0
LINC01870	0	0	0.0443382	0	0	0	0	0	0	0	0	0	0	0	0	0	0	0	0	0	0	0	0	0	0	0	0	0	0	0	0	0	0	0	0	0	0.040251	0	0	0	0.0289839	0	0	0.0655694	0	0.0491674	0	0	0
LINC01109	0.0128871	0.0081202	0	0.0194061	0.00650972	0.0321499	0.00441244	0	0.0656453	0.0126416	0.00330534	0.00932661	0.00661043	0.00831447	0	0	0	0	0	0	0	0	0	0	0.0110882	0.0200597	0.0454246	0	0	0.12721	0.00500054	0.0164771	0	0.00643817	0	0.0879812	0	0	0	0	0.0110066	0	0	0	0.0132874	0.0124474	0.00400641	0	0
KLRK1-AS1	0.271248	1.02107	1.0754	0.330994	0.623663	0.711695	0.288227	0.234319	1.50082	0.605562	0.492994	0.309691	0.37423	0.479751	0.255596	0.213147	0.271866	0.283751	0.134389	0.219661	0.0952358	0.629846	0.194697	0.504017	0.193147	0.698842	0.769276	0.384285	0.155705	0.529111	0.190542	0.502277	0.130383	0.413542	0.344751	1.42479	0.149768	0.22877	0.249137	0.199495	0.515258	0.506822	0.118269	0.433731	1.24889	0.325234	0.632454	0.185211	0.204202
LINC02250	0	0.00502174	0	0	0.00805156	0	0	0.00806689	0.0050746	0	0.00408822	0	0	0	0.00460921	0	0	0.00767539	0.00508927	0.0049911	0	0.0120262	0	0.00561381	0	0	0	0.00513626	0.00982751	0	0	0	0	0.00796306	0.00543984	0.00680123	0	0	0	0	0	0	0.00610749	0	0.0054782	0	0.00495534	0.00978681	0
OXCT1-AS1	0.557601	0.399809	0.125607	0.608036	0.563329	0.567621	0.842676	0.214083	1.04677	0.804751	0.961661	0.660981	0.226845	0.980016	0.678328	0.281676	0.0993552	0.509233	0.29468	0.192664	0.222646	0.253876	0.260317	0.623016	0.479769	0.127199	1.06179	1.32591	0.272662	0.939257	0.335738	0.698184	0.460819	0.547531	0.111555	0.812225	0.0456113	0.525904	0.220034	0.266205	0.914151	0.706352	0.353637	0.260055	0.522058	0.87287	0.567873	0.247921	0.0961985
LINC02573	0	0	0	0	0	0	0	0	0	0	0	0	0.0707179	0	0	0	0	0	0	0	0	0	0	0	0	0	0	0	0	0	0	0	0	0	0	0	0	0	0	0	0	0	0	0	0	0	0	0	0
LINC01091	0.103784	0.236386	0.111145	0.271576	0.268141	0.140069	0.181752	0.136909	0.211249	0.188593	0.138768	0.0997368	0.172799	0.0708013	0.129885	0.138469	0.151654	0.154843	0.177637	0.151834	0.140625	0.184851	0.153755	0.0970736	0.147121	0.170817	0.103949	0.271382	0.147908	0.077513	0.176268	0.185339	0.144797	0.117297	0.14284	0.132852	0.0242158	0.153029	0.114805	0.139423	0.143858	0.112504	0.146681	0.111769	0.133322	0.12818	0.182483	0.167666	0.127684
POTEF-AS1	0	0	0	0	0	0	0	0	0	0	0	0	0	0	0	0	0	0	0	0	0	0	0	0	0	0	0	0	0	0	0	0	0	0	0	0	0	0	0.0271071	0	0	0	0	0	0	0	0	0	0
LINC02416	0.0490186	0.0231651	0.032022	0	0	0.0305722	0.0251754	0	0.0234089	0	0	0.0266067	0	0.0237193	0.0212621	0.0398945	0.0949854	0.0354063	0	0.0690713	0	0.0554766	0	0.0258963	0	0.0572258	0	0	0	0	0	0.0188022	0	0.0734666	0	0	0.0290702	0	0	0	0.0209328	0.045019	0	0	0	0.0710195	0.0228588	0.0451462	0
ALDH1L1-AS2	1.99572	0.363451	0.674123	2.22097	1.23924	0.364303	2.87494	1.53721	0.29754	0.491812	1.09366	0.5337	1.22845	0.890326	0.895214	2.32148	1.82984	2.76349	2.27531	1.77416	2.71133	0.958548	1.01817	0.31887	2.86471	0.17616	0.93794	0.95523	2.0978	0.565496	2.39684	0.716957	2.1713	0.503378	1.06153	0.753941	0.560021	2.14298	1.2562	2.81952	0.619439	1.05055	2.35564	0.818231	0.391469	2.27085	0.208832	1.58252	2.16523
LINC00563	0	0.0268054	0.0123514	0	0	0.0235843	0.00971052	0	0.0270875	0.018547	0.0072741	0	0	0	0	0.0153879	0	0	0.0181105	0	0	0	0	0	0	0.0110364	0	0.00913888	0	0	0	0.00725226	0	0	0	0.0121013	0.0224256	0	0	0	0.00807409	0	0.010867	0	0	0	0	0	0
LINC00571	0.839075	0.296075	0.540829	0.690729	0.712063	0.823356	1.22962	0.628488	0.406045	0.548727	0.559547	0.66798	0.654215	0.573835	0.757025	0.965157	0.715401	0.533339	0.750141	0.641084	0.616469	0.443156	0.829278	0.531935	0.678637	0.496311	0.407491	1.08152	0.869124	0.458729	0.455818	0.961246	0.67306	0.435956	0.687268	0.25778	0.451165	0.794421	0.648967	0.640502	0.611529	0.606216	0.630155	0.518791	0.530621	0.567316	1.29385	0.638839	0.564824
LINC02818	0.0749859	0.0354367	0.293913	0.0564591	0.227268	0.420909	0.115536	0.0569253	0.537145	0.0367787	0.0865474	0.162806	0.230785	0.217707	0.260205	0	0	0.270813	0.179566	0.140882	0.134736	0.127298	0.0761407	0.237688	0	0.218852	0.044052	0.181224	0	0.341628	0.0436449	0.11505	0.220059	0.393348	0.191935	0.191976	0.04447	0.118325	0.221925	0.168353	0.160109	0.44764	0.129295	0.217326	0.425235	0.271604	0.349682	0.138124	0.0511589
SSBP3-AS1	0.126096	0.0762754	0.144978	0.106334	0.0382173	0.113248	0.103618	0.336952	0.0674434	0.0494775	0.159121	0.0547547	0.217328	0.0829815	0.153146	0.10673	0.0390946	0.0801499	0.0628072	0.0426431	0.0906286	0.131292	0.0717011	0.0746097	0.143213	0.0647715	0.100746	0.112146	0.14927	0.118726	0.135043	0.0580402	0.111015	0.249462	0.0619694	0.213065	0.0538419	0.0955081	0.125391	0.0566202	0.0560017	0.106543	0.144948	0.126691	0.119612	0.226537	0.0705627	0.130071	0.110116
JARID2-AS1	0.116352	0.302419	0.0380042	0.306616	0.26448	0.217701	0.119514	0.22082	0.250038	0.171203	0.335728	0.126309	0.268572	0.168903	0.0757025	0.0946947	0	0.0420206	0.250761	0.327899	0.348439	0.230441	0.118144	0.338074	0.112625	0.135833	0.273413	0.168718	0.269015	0.331304	0.169304	0.111573	0.256091	0.217978	0.119127	0.14894	0.0345009	0.321299	0.103305	0.0979591	0.0993734	0.160288	0.167184	0.337214	0.119967	0.252861	0.108517	0.13395	0.238142
ARRDC1-AS1	3.47093	4.4859	3.18745	3.36481	5.61278	3.99757	3.36593	2.90433	5.74053	4.3512	4.93189	2.7387	3.13138	4.75957	4.13181	2.59924	2.71825	3.90878	3.39374	2.92721	2.1453	3.27561	3.10777	4.55197	2.81948	1.83185	4.5928	3.91819	1.66142	4.39116	2.73021	4.41516	2.26176	4.3212	2.78733	4.76246	1.3942	2.92225	2.80277	2.42743	3.42379	3.91592	2.31999	2.18546	5.84265	4.88419	3.78018	2.25712	3.1019
DIAPH3-AS1	0	0	0	0	0	0	0	0	0	0	0	0	0	0	0	0	0	0	0	0	0	0	0	0	0	0	0	0	0	0	0	0	0	0	0	0	0	0	0	0	0	0	0	0	0	0	0	0	0
LINC02722	0	0	0	0	0	0	0	0	0	0	0	0	0	0	0	0	0	0	0	0	0	0	0	0	0	0.0282467	0	0	0	0.0183721	0	0	0	0	0	0	0	0	0	0	0	0	0	0	0	0	0	0	0
LINC02398	0.0921231	0	0.0802408	0	0.0930693	0	0	0.13987	0	0.0301227	0	0.0333356	0.0472546	0.0891539	0.0266393	0.0499838	0.119007	0.0443605	0.0294139	0.0865394	0	0.0695067	0.0311806	0.0324455	0	0	0	0.0890564	0.0567989	0	0.0714926	0	0	0.0460232	0.06288	0	0.0364221	0.0484558	0.109057	0.0689426	0	0.0846065	0.247091	0	0	0	0.0286398	0.0848455	0
LINC01845	0.0131561	0	0	0	0	0	0	0	0	0	0	0	0	0.0190981	0	0	0	0	0	0	0	0.0148894	0	0	0	0	0	0	0	0.00499481	0	0	0	0	0	0	0	0	0	0	0	0.00604132	0	0	0	0	0	0.00605838	0
LINC02547	0	0	0.0104546	0	0	0	0	0	0	0	0	0	0	0	0	0	0	0	0	0	0	0	0.00406253	0	0.00516368	0	0	0	0	0	0	0	0	0	0	0.00512149	0	0	0.00473637	0	0	0.00367447	0	0	0	0	0	0	0
ST7-AS1	0.819744	1.38402	0.86963	1.21332	1.59262	1.97514	1.51132	0.936118	2.42912	2.84538	1.95157	1.17132	0.711596	2.35963	1.71403	0.832526	0.692403	1.03239	0.952985	1.09256	0.688208	1.14184	0.704312	3.18323	1.02181	0.515305	1.6958	2.14031	0.842362	4.81996	1.48439	2.29508	0.925263	1.72213	0.738865	1.58746	0.182824	1.07241	0.472775	1.08538	1.50796	1.76311	0.716794	0.907003	1.6832	2.45655	1.58136	0.92276	0.72657
MIR4280HG	0	0	0	0	0	0	0	0	0	0	0.00302817	0	0	0	0	0	0	0	0	0	0	0	0	0	0	0	0	0	0	0	0	0	0	0	0.00402933	0	0	0	0	0	0	0	0	0	0	0	0	0	0
LINC00837	0	0	0.00711601	0.00820167	0	0	0.00559454	0	0	0	0	0.0029563	0	0	0.00236246	0	0	0	0.00260852	0.0025582	0	0	0	0.00287736	0.0070294	0	0.00319966	0	0	0	0	0.00208913	0	0	0	0	0	0	0	0	0.00697761	0	0	0	0.00280786	0	0.00253987	0.00250812	0
SNCA-AS1	0	0.00418367	0	0	0.00670784	0.0110428	0	0.0201618	0	0.0173684	0	0	0.00681162	0	0	0	0	0	0.00423993	0.00415814	0	0.0150288	0	0	0.00571286	0.0206702	0.0156024	0	0	0.00672212	0	0	0	0.00663411	0.00906397	0.0113324	0	0	0.00524011	0	0.00756102	0	0	0.00855253	0	0	0	0.00407674	0
LINC00398	0.116865	0.0690351	0.0763439	0.109989	0.0885494	0.127553	0.0750261	0.088718	0.125571	0.114639	0.101163	0.0951499	0.0899194	0.113099	0.0633639	0.190225	0.226455	0.0633092	0.307839	0.0686139	0.279982	0.115729	0.088999	0.0308697	0.282805	0.0511621	0.0171638	0.0564876	0.135101	0	0.153046	0.0560329	0.257222	0	0.164522	0.112198	0	0.207461	0.242109	0.262378	0.0873356	0.134163	0.15113	0.0846757	0.105434	0	0.0408734	0.16145	0.239193
FLJ42969	0.00679415	0.0449508	0.0266302	0.0511552	0.0926632	0.050849	0.0697881	0.020631	0.181696	0.0999709	0.0470502	0.0663802	0	0.0591766	0.0766222	0.0221181	0.039496	0.0392595	0.0325395	0.0510589	0.00813859	0.0384463	0.0344939	0.0861437	0.00876871	0.0555219	0.103776	0.0394079	0	0.0464302	0.0316358	0.0312726	0.0199386	0.0305482	0.0347809	0.104365	0.0241754	0.0214419	0.0241292	0.0228806	0.0406191	0.062398	0.0156199	0.039382	0.0140105	0.0492179	0.069703	0.00625743	0.0185412
LINC01710	0	0	0	0.0511027	0	0.0846615	0.0348583	0	0.0648247	0.0998684	0.0783365	0	0	0.0656843	0.147199	0.110477	0	0.0490241	0.0325061	0.127516	0	0.115221	0	0.0358564	0.0875971	0	0.119618	0.0328062	0.12554	0	0.0395043	0.0520675	0	0.0508615	0	0	0	0	0	0	0.0289839	0	0	0	0.0349902	0	0	0.031255	0
ARMCX3-AS1	0	0	0	0	0	0.0336918	0.0277443	0	0	0	0	0	0	0	0	0	0	0	0	0	0	0	0	0	0	0	0.0317354	0	0	0	0	0	0	0	0	0	0	0	0.0319753	0	0	0	0	0	0.0556987	0	0.0251914	0.0497529	0
LINC01945	0	0	0	0	0	0	0	0	0	0	0	0	0	0	0	0	0	0	0	0	0.0188738	0	0	0	0	0	0	0	0	0	0	0	0	0	0	0	0	0	0	0	0	0	0	0	0	0	0	0	0.0214989
ATP1B3-AS1	0.351995	0.598843	0.873793	0.848088	1.22686	0.219534	0.542343	3.74102	0.672384	0.621521	1.02921	2.10165	1.89584	1.63512	1.00769	0.630248	0.204623	0.101699	0.606896	0.495991	0.126494	1.31462	0.464641	0.148766	0.499723	2.95869	4.50795	1.05486	0.651073	0.614734	0.327801	0.0540062	1.13629	1.21337	0.180195	0.765989	0.0834995	2.33284	2.12517	0.316109	0.180379	0.12931	0.364159	0.544086	0.94362	3.62086	1.08336	1.1995	0.192118
LINC01493	0	0	0	0	0	0	0	0	0	0	0	0	0	0	0	0	0	0	0	0	0	0.0104893	0	0	0	0	0	0	0	0	0	0	0	0	0	0	0	0	0	0	0	0	0	0	0	0	0	0	0
ERVK9-11	0.658577	0.524965	0.860448	0.914058	0.649309	0.539412	0.778355	1.28904	0.439549	0.385284	0.369374	0.47806	0.42736	0.691103	1.23213	0.975119	0.95327	0.704942	0.893041	1.14042	0.978992	0.992293	0.56398	0.339539	0.476191	0.222316	0.619964	0.540772	0.645764	0.545255	0.849768	0.410874	0.721855	0.749201	0.950495	0.589106	1.40227	0.820103	0.765549	0.708119	0.399832	0.550188	1.01699	0.260627	0.470417	1.23582	0.421819	1.00483	1.6565
OVOL1-AS1	0.48303	0.127831	0.328167	1.97846	0.790546	0.385611	0.575543	1.32008	0.276806	0.398016	0.223002	0.985809	1.24876	0.411366	0.251421	1.28944	2.50845	0.697788	2.46145	1.92391	1.41181	1.1152	0.765131	0.204146	1.47125	0.135337	0.204311	0.168102	1.46525	0.278747	1.55191	0.148221	1.64434	0.347492	1.18692	0.519386	1.60417	0.762206	1.16652	2.2123	0.709577	0.283916	0.866185	0.335983	0.0398429	0.195952	0.414462	1.67272	1.76636
ENTPD3-AS1	1.64488	2.00671	1.48333	4.15967	3.3529	1.51653	3.98981	1.70339	1.91256	2.22301	3.15039	2.13016	1.94657	2.35319	2.23349	2.75745	2.8409	2.39557	2.56031	2.15402	1.89541	1.98299	1.67929	1.78047	2.40559	0.761851	2.67838	2.57531	2.64563	1.75129	2.35705	2.30083	2.28242	1.73506	2.11886	1.88815	0.37641	2.29933	1.7885	2.28301	3.49305	2.43431	2.12201	1.44226	2.0785	2.40258	1.83426	1.95542	3.18977
SEMA3F-AS1	0.210934	0.262994	0.328364	0.432528	0.210834	0.403068	0.276597	0.906268	0.171459	0.176099	0.307343	0.160777	0.366035	0.199793	0.303683	0.109578	0.269592	0.233401	0.163357	0.19815	0.0967689	0.218407	0.195955	0.137516	0.173769	0.110027	0.200378	0.190897	0.166025	0.207875	0.28734	0.130831	0.111951	0.511202	0.26651	0.551516	0.175663	0.325766	0.180641	0.216635	0.203153	0.144262	0.165087	0.173429	0.277644	0.416147	0.154873	0.396809	0.226581
LINC01938	0	0	0	0.0204726	0	0	0	0	0.00649246	0	0	0.00737937	0	0	0	0.0110647	0	0.00981992	0	0	0	0	0	0.00718233	0	0	0.00798683	0.00657136	0	0	0.00791302	0	0	0	0	0.00870153	0	0	0	0	0	0	0	0	0	0	0	0	0
ELDR	0	0	0	0.00677663	0	0.00561339	0.0138675	0.00683258	0.00859627	0.00441445	0.00346268	0	0.00692511	0	0.0117119	0	0	0	0	0	0	0	0	0.00475484	0	0.0105073	0.0105749	0	0	0	0.0104772	0	0.00660328	0	0	0.00576058	0.0373633	0	0	0.00505173	0.0038435	0.020665	0	0.00869502	0.00463998	0	0.0125914	0	0.00614046
LINC02533	0	0.00550579	0.00761087	0.0175441	0.00882766	0	0	0	0.00556374	0	0	0.00632378	0.00896424	0	0	0.00948197	0	0	0.00557983	0	0	0	0	0.00615493	0	0	0	0	0	0	0	0	0.00854764	0	0.00596419	0	0	0.0183842	0	0	0.00497523	0	0	0	0	0	0	0.00536508	0
FLVCR1-DT	0.829862	0.400261	0.838327	0.940462	1.08255	1.04048	1.79711	0.337725	0.890659	0.4364	1.29683	1.19808	0.803084	1.25435	0.868352	0.828578	1.43399	0.278078	0.88504	0.896096	0.230584	0.338884	0.608092	0.971738	1.07104	0.144822	0.43726	1.14546	0.775395	1.74097	1.80757	1.24043	0.928958	0.423134	1.04674	0.941824	0.0710312	1.01925	0.744403	0.403361	0.434759	0.883938	0.260611	0.570288	1.05412	0.471015	0.981437	1.53255	0.712091
KCNQ2-AS1	0	0.0634178	0	0	0	0	0	0	0	0	0.0129072	0	0	0	0	0	0	0	0	0	0	0	0	0	0	0	0	0	0	0	0	0	0	0	0	0	0	0	0	0	0	0	0	0	0	0	0	0	0
LINC02701	0.0813961	0.253876	0.41475	0.968312	0.653746	0.538116	0.242464	0.593199	0.462564	0.147714	0.548018	0.843856	0.169097	0.350539	0.155347	0.0529964	0.749193	0.605565	0.60814	0.841089	0.653269	0.773807	0.165299	0.378411	1.39719	0.750692	0.26778	0.696376	0.255945	0.475902	0.506923	0.39651	0.250815	0.731955	0.395852	0.630371	0.0868888	0.847708	0.41916	1.18327	0.135561	0.657843	0.729811	0.275222	0.310522	0.224065	0.106281	0.0674694	0.15549
LINC01285	0.0314246	0.0643527	0.109486	0.102529	0.055558	0.0783964	0.0806968	0.0556638	0.050023	0.030826	0.0201499	0.0625421	0.0402983	0.152059	0.0772403	0.0937766	0.182679	0.0529623	0.0702348	0.0983999	0.106655	0.0829844	0.0319086	0.166015	0.0405574	0.0611435	0.0676906	0.0405047	0.019375	0.139191	0.103646	0.032143	0.0230553	0.0549473	0.0536234	0.147496	0.198786	0.0247936	0.0434014	0.0587936	0.0536782	0.0817718	0.0722458	0.0910758	0.0324009	0.0455289	0.0928102	0.0964738	0.150076
MIR9-3HG	0.269619	0.824761	0.511736	0.205747	0.502446	0.334043	0.260106	0.362339	0.90652	0.428891	0.42333	0.324335	0.672817	0.225668	0.354008	0.225364	0.148263	0.334228	0.436249	0.455214	0.281509	0.484514	0.336665	0.381119	0.218661	0.370057	0.678522	1.09893	0.208917	0.532565	0.307497	0.282304	0.363545	0.267574	0.128698	0.652956	0.0496974	0.396704	0.524061	0.470357	0.84175	0.314544	0.345529	0.292152	0.362521	0.422305	0.543703	0.357379	0.124288
CEP83-DT	0.282617	0.443516	0.153272	0.393462	0.549491	0.578679	0.38889	0.153827	0.845437	0.936317	0.697517	0.347324	0.172321	0.619264	0.504226	0.147555	0.165325	0.207987	0.143016	0.0951748	0.102201	0.193118	0.16785	0.54088	0.151407	0.292585	0.382181	0.469095	0.0789052	0.67213	0.229672	0.556338	0.148664	0.311686	0.0982722	0.566549	0.0505976	0.201945	0.170441	0.185564	0.378005	0.568089	0.147111	0.175151	0.643273	0.602607	0.372998	0.142423	0.232833
LINC00339	6.3015	11.9821	8.51238	15.3254	10.0282	9.21674	9.02178	8.72084	7.76736	8.84368	13.0515	8.72753	7.33718	7.75342	7.28884	7.56427	8.06842	6.90124	9.57036	7.12443	8.45025	8.52018	6.99311	6.38314	8.93657	4.75247	7.53494	10.0271	8.02831	8.41933	12.7451	15.0087	7.81446	10.4473	10.8862	6.87669	5.73238	6.57039	11.5859	7.71027	7.66018	11.1479	8.65389	9.9846	10.5796	10.7322	8.26096	7.35306	10.5767
MAP3K5-AS1	0.104832	0.0495413	0.136966	0.0789309	0.0794314	0.0980732	0.0538405	0.198957	0.0500626	0	0.161327	0.113803	0.241981	0.101453	0.0909429	0.0426595	0.0507843	0.340742	0.0502075	0.172336	0.251152	0.118643	0.106446	0.110764	0.101474	0.122384	0.123171	0.101342	0	0.159201	0.122033	0.0201053	0.269191	0.117838	0.321995	0.100645	0.24868	0.0413553	0.0310256	0.0294201	0.0671509	0.120348	0.210884	0.101275	0.189155	0.113913	0.0733293	0.217238	0.178803
LINC01138	0.51757	1.07049	0.72013	0.784449	0.692655	0.762985	0.400454	0.545994	0.609892	0.524195	0.628403	0.514433	0.599935	0.73507	0.53355	0.607231	0.481922	0.762251	0.482887	0.593543	0.338175	0.600973	0.590381	0.440329	0.511836	0.588533	0.714732	0.581565	0.416501	0.857454	0.602495	0.592998	0.522739	0.856302	0.554	1.13147	0.904882	0.620488	0.545075	0.54705	0.599918	0.382742	0.641311	0.629886	0.634142	0.657355	0.614367	0.656213	0.398969
KIAA1671-AS1	0.802122	1.68619	1.71654	0.583116	0.96405	0.914291	1.29271	0.67192	1.53222	0.922504	1.80902	1.06594	0.383074	0.856573	1.59566	0.562775	0.964742	1.09882	0.914043	0.753505	0.331326	1.34605	0.842561	1.6658	1.32082	0.758824	1.05619	1.84496	0.511606	0.913597	1.22352	1.14581	0.608785	1.24364	1.0478	1.54017	0.574114	0.763799	0.818596	0.99358	1.50008	0.88909	0.922046	1.62999	1.04093	1.02188	0.941583	0.968025	0.679339
LINC01892	0	0	0	0	0	0	0	0	0	0	0	0	0	0	0	0	0	0	0	0	0	0	0	0	0	0	0	0	0	0	0	0	0	0	0	0.0207876	0	0	0	0	0	0	0	0	0	0	0	0	0
ZFAS1	8.17821	13.9146	14.6785	24.8793	21.0222	19.7107	14.3281	10.9656	14.3315	18.9158	11.3324	10.8254	14.5736	18.2733	10.5857	11.5831	16.1102	11.4478	9.43315	13.9904	8.73629	13.8568	11.4017	11.5525	9.35177	17.9102	17.3321	14.3859	10.1719	15.0855	14.4382	19.2924	9.16898	13.4333	13.8527	24.1099	27.9315	10.1489	8.33341	8.78975	11.7976	20.6686	7.67131	15.0377	16.9376	14.2169	15.0899	11.7058	17.4633
RASSF8-AS1	3.91631	2.45093	2.74516	7.37427	3.62739	3.21803	4.67842	5.39592	3.70556	3.49928	3.81155	3.53326	4.543	3.63244	4.9462	5.00019	5.4307	3.47232	5.30533	4.30668	5.78644	4.5	3.14957	3.33002	5.26903	2.02985	3.76552	2.54217	4.3291	4.02386	4.21835	3.23391	4.56115	4.9428	3.7306	3.45136	3.43848	4.37519	5.24625	4.18731	3.72532	4.14331	6.64193	2.66576	3.06105	3.56436	3.45104	3.81208	5.86546
CCDC183-AS1	2.01354	1.46272	1.15956	4.22658	2.01741	2.11725	2.70641	2.36655	2.00791	1.65959	1.6603	2.78802	2.64614	1.90033	2.81505	2.71771	2.79462	2.09945	3.32077	2.01135	3.6811	1.2681	1.01383	2.37364	2.84929	0.796508	2.444	1.73738	1.95966	2.44289	3.74512	1.39574	2.49875	2.72683	2.20354	2.05915	1.07241	4.27142	3.40807	1.85558	1.43547	1.83397	2.84381	0.771663	1.44126	1.59928	2.0228	2.161	4.27636
LINC01643	0	0	0.0228427	0	0	0	0	0	0	0	0	0	0	0	0	0	0	0	0	0	0	0	0	0	0	0	0	0	0	0	0	0	0	0	0	0	0	0	0	0	0	0	0	0	0	0	0	0	0
LINC00466	0	0	0	0	0	0	0	0	0	0	0	0	0	0	0	0	0.0114491	0	0	0	0	0	0	0.00624285	0	0	0	0.0114236	0	0	0	0	0	0	0	0	0	0	0	0	0	0.0054264	0	0	0	0	0	0	0
FABP6-AS1	0	0	0.0119667	0.00689621	0	0	0	0	0.00437398	0	0.00704758	0.0149145	0.00704732	0	0	0.00745434	0.00887407	0	0.00438664	0	0	0	0.00465012	0.00483875	0.00591053	0.0160391	0.0107615	0.00442714	0	0	0	0	0.00671981	0	0	0	0.0488862	0.00722645	0	0	0	0	0	0	0.00472187	0	0	0	0
LINC02322	0	0.0370094	0	0	0	0.0488432	0	0.0594515	0.0373989	0.0384109	0	0	0	0.0757896	0	0	0	0	0	0	0	0.0443156	0	0	0.101074	0	0.046007	0	0	0.0594649	0	0.0300389	0.0574563	0	0	0	0	0	0	0	0	0.0359619	0	0	0.0807467	0	0.03652	0	0.0534293
LINC00598	0.106348	0.0854383	0.0555786	0.0480435	0.0322321	0.0862261	0.223939	0.121101	0.0660227	0.0312966	0.0777385	0.132766	0.106375	0.0668982	0.276775	0.0432765	0.0721263	0.0998602	0.0662137	0.0799218	0.108283	0.0541616	0.0377951	0.0674198	0.0754905	0.0124154	0.10621	0.149071	0.118025	0.068639	0.061899	0.0530298	0.101432	0.0398473	0.00544421	0.1021	0.0126138	0.159423	0.0755384	0.0477529	0.127161	0.0439519	0.0916859	0.0308221	0.0164478	0.107856	0.114064	0.0636654	0.0653
PWRN1	0.260154	0.341653	0.114492	0.210311	0.311242	0.508967	0.272851	0.548829	0.358326	0.0322356	1.07463	0.597537	0.0632115	0.315374	1.39213	0.133725	0.180419	0.11868	0.199355	0.0977545	0.108252	0.0588858	0.0750773	0.118631	0.0671524	0.121485	0.675683	0.23561	0.10637	0.426269	0.331532	0.247894	0.172785	0.283195	0.0644868	0.760684	0	0.263594	0.401991	0.113742	0.280664	0.0628757	0.591803	0.164025	0.166589	0.864931	0.727907	0.37832	0.0373662
LINC00456	0	0	0	0	0	0	0	0	0	0	0	0.041525	0	0	0	0	0	0	0	0	0	0	0	0.0202081	0	0.022328	0.0224716	0	0	0	0	0	0	0	0	0	0	0	0	0	0	0	0	0	0	0	0	0	0
SNTG2-AS1	0.0248778	0.0705404	0.130014	0.187313	0.0754001	0.0310319	0.051108	0	0.190087	0.0244039	0.114854	0.108027	0.535967	0	0	0.0404944	0.0482069	0.107816	0.0238297	0.02337	0.0596014	0.168933	0.0757829	0.0525714	0.0963239	0	0.02923	0.0240497	0	0.0566705	0.0868796	0.0572547	0.109513	0.186429	1.09526	0.159228	6.25556	0	0.029451	0.0279269	0.0212476	0.022848	0.0857918	0.0961356	0.179555	0	0.0928102	0.0458251	0.0339457
ZDHHC20-IT1	0.0902387	0.0852898	0.235799	0.0452956	0.0455828	0.225123	0	0.319687	0.172375	0	0.115724	0	0.138864	0.14555	0.260944	0.0489614	0.0582865	0.130359	0.0576245	0.226051	0.0720635	0.0680849	0.0305428	0.0317818	0.116464	0.175579	0.21205	0.116313	0.111274	0.159879	0	0.0461507	0.0882738	0.4959	0.0307969	0.115513	0.178385	0.0474646	0.0356089	0.101299	0	0.110501	0.20746	0.0581183	0.15507	0.130741	0.168324	0.0277033	0.0820868
FOXC2-AS1	0.0414891	0	0.32524	0.0624767	0.0628728	0.0517523	0	0.188978	0	0.203494	0.031924	0	0.127691	0.200759	0.0719846	0.067533	0.241185	0	0	0.155898	0	0.0939103	0.042128	0	0.160641	0.0968712	0	0.0802159	0	0.0630067	0.0482967	0	0	0.124364	0	0.106219	2.26365	0.0654685	0	0.0931482	0.0708698	0.342935	0.047692	0	0.042778	0	0.0386952	0.076423	0.0566116
HLX-AS1	0	0.0222188	0.0921416	0.141599	0.0712484	0.175939	0.0482939	0.107076	0.179621	0.0922408	0.0180884	0.331757	0.0361754	0.182003	0.346689	0.114794	0	0.0679197	0.225176	0.0220832	0.112639	0.0798154	0.16709	0.124192	0.18204	0	0.193344	0.181804	0.0869639	0.0714001	0.0820959	0.0721361	0.310448	0.246629	0.192549	0.300921	0.139413	0.111285	0.139147	0.0527784	0.281087	0.431799	0.108091	0.136263	0.0969534	0.136236	0.109625	0.194858	0.0962296
LINC01293	0.052271	0.0395234	0.0136587	0	0	0	0.0107383	0	0	0	0	0	0.482624	0	0.0272074	0.0170166	0.101288	0.0151022	0.0200275	0	0.0375686	0	0.0212304	0.0220916	0	0.0244091	0.0122831	0.0303186	0.0386735	0	0.0121696	0.0240596	0	0.0156682	0.0321105	0.0133822	0.0123996	0	0.0247518	0.0117355	0	0.00960121	0	0	0	0.045439	0.0390008	0	0
TP73-AS2	0	0	0	0	0	0	0	0	0	0	0	0	0	0	0	0	0	0	0	0	0	0	0	0	0	0	0	0	0	0	0	0	0	0	0	0	0	0	0	0	0	0	0	0	0	0	0	0	0
DPYD-AS2	0.0135883	0	0.0177535	0	0.0411837	0	0	0.020631	0.0908478	0.0266589	0.0104556	0.0147512	0	0.0263007	0.0235761	0	0	0	0.0130158	0	0	0	0	0.0287146	0	0	0.0159655	0	0	0.0309535	0	0	0	0	0	0	0	0	0	0	0.0232109	0	0	0.0262547	0.0280209	0	0	0	0
LINC02596	0.112844	0.091419	0.042124	0.339855	0.171005	0.0402168	0.066235	0.269234	0.400318	0.0158135	0.0620204	0.192502	0.198458	0	0.111879	0.2624	0.468564	0.11644	0.339711	0.272583	0.308969	0.310156	0.229164	0.11923	0.208057	0	0.0568223	0.0779198	0.149089	0.0856845	0.0750629	0.0494673	0.0709631	0.0483215	0.264081	0.061907	0.0191205	0.22894	0.267175	0.144771	0.220292	0.0148053	0.111185	0.12459	0.0664857	0.140136	0	0.10393	0.30795
LINC00486	0	0.0259526	0	0	0	0.034251	0	0	0.0262258	0	0	0	0.169019	0	0.0238206	0	0	0	0	0	0	0	0	0	0	0	0	0	0	0.0208497	0	0	0	0	0	0	0	0	0	0.0308239	0	0	0	0	0.0283116	0	0	0	0
CRYZL2P-SEC16B	0.109715	0.0335024	0.163194	0.177924	0.102316	0.155805	0.150841	0.169142	0.0870557	0.0463616	0.0727318	0.0897863	0.083119	0.0865766	0.143501	0.134627	0.0784983	0.0682748	0.139045	0.136363	0.107162	0.087874	0.0668429	0.0463696	0.117638	0.0433517	0.11701	0.102799	0.156105	0.0615201	0.113963	0.0647441	0.0743027	0.146727	0.0725835	0.149087	0.206209	0.101213	0.0679389	0.119372	0.049015	0.0759599	0.20373	0.0717492	0.0696145	0.0929295	0.102327	0.0917203	0.124371
KLHDC7B-DT	0.109925	0.270131	0.660654	0.198638	0.266531	0.0274236	0.0225826	0.0333798	0.0419961	0.17253	0.118416	0.047733	0.0338318	0.234041	0	0.0715715	0.170406	0.190559	0.0842351	0.185873	0.0263355	0.422986	0.24556	0.418126	0.141872	0.307992	0	0.0637596	0.040665	0.116855	0.153555	0.269851	0.0322595	0	0.382659	0.112571	0.156458	0.104075	0.182185	0.123398	0.262877	0.0605738	0.050544	0.467264	0.158677	0.12741	0	0.222731	0.119994
LINC02583	0	0	0	0	0	0	0	0	0	0	0	0	0	0.00761501	0	0	0	0	0	0	0	0	0	0	0	0	0	0	0	0	0	0	0	0	0	0	0.00933288	0	0.00931505	0	0	0	0	0	0	0	0	0	0
MIR202HG	0	0	0	0	0	0	0	0.024446	0	0	0	0	0.0247771	0	0	0	0	0	0	0	0	0	0.0326979	0	0.0207803	0	0	0.015565	0	0	0	0	0	0	0	0	0.0190972	0.0254069	0	0	0	0	0	0	0	0	0	0.0296581	0
FLJ12825	0.409607	0.0634661	0.289514	0.262903	0.137373	0.448113	0.586277	0.300757	0.109028	0.102098	0.43401	0.685214	0.0464994	1.34518	0.538834	0.081975	0.130117	0.402565	0.0643196	0.0820024	0.20109	0.16719	0.0272731	0.145445	0.0649979	0.254772	1.00592	0.460885	0.180094	0.527717	0.453367	0.169992	0.177354	0.800082	0.144375	0.644668	0.0278755	0.148342	0.0278223	0.267594	0.381379	0.373103	0.0733286	0.343815	0.59542	0.150795	0.469702	0.278298	0.0870428
SAMD12-AS1	0.330875	0.540169	0.255449	0.0905912	0.501411	0.412725	0.355317	0.205513	0.603312	0.560625	0.38189	0.277557	0.277728	0.553092	0.56103	0.195846	0.0582865	0.282446	0.158467	0.197795	0.162143	0.340425	0.183257	0.444945	0.213518	0.983243	0.353417	0.378017	0	0.479638	0.227598	0.369206	0.0662054	0.338114	0.354164	0.596816	0.12487	0.189859	0.356089	0.118182	0.282593	0.359129	0.121018	0.319651	0.790859	0.217901	0.799539	0.08311	0.0820868
LINC02319	0	0.0358429	0.049547	0.114212	0	0.0473037	0.0389534	0.0575777	0	0.0372003	0.0291798	0.041168	0	0.0367004	0	0.0617279	0	0	0	0	0	0.0429189	0	0.0801375	0	0	0.0445569	0.109981	0	0.0863859	0	0	0	0	0	0.0970881	0	0	0	0	0	0.0696569	0	0	0.0782017	0.0549435	0.0353689	0	0
CEROX1	0.115234	0.0896944	0.270117	0.122489	0.32871	0.48618	0.139255	0.195543	0.301049	0.20613	0.312945	0.191323	0.250347	0.357521	0.205815	0.0827517	0.0591074	0.347625	0.0844077	0.0923309	0.0649586	0.145759	0.189279	0.168309	0.0612395	0.189922	0.203091	0.180203	0.0689587	0.229043	0.0907434	0.122202	0.129302	0.193026	0.176974	0.299357	0.0361795	0.0641776	0.08827	0.0684836	0.193944	0.199213	0.136359	0.242296	0.457785	0.368283	0.0474152	0.134225	0.198858
LINC01093	0.0332956	0.110144	0.0870033	0.100277	0.0252282	0	0.0684011	0.101105	0.0159004	0.0326614	0.0256195	0	0	0	0	0.0270982	0.0322592	0.0480991	0	0	0.0598263	0.0942056	0.084521	0.0351798	0	0	0	0.0160936	0	0	0	0.0127713	0	0	0.102269	0	0.0789832	0	0.0394162	0.0373764	0.0568741	0	0	0.0321661	0	0	0	0.0153327	0.0454317
LINC01584	0	0	0	0	0	0	0	0	0	0	0	0	0	0	0	0	0	0	0	0	0	0	0	0	0	0	0	0	0	0	0	0	0	0	0	0	0	0	0	0	0	0	0	0	0	0	0	0	0
ITFG2-AS1	0	0	0	0	0.0911656	0	0.0617942	0	0	0.0590131	0	0	0	0	0	0.195846	0.116573	0	0	0	0	0	0.0610856	0	0.0776429	0.0702316	0	0	0	0.0456798	0	0.230754	0	0	0	0.0770085	0	0.189859	0.213653	0	0	0.0552506	0	0.116237	0.0620281	0.0871603	0	0	0
ACSL3-AS1	0.0985848	0.116473	0.128804	0.111341	0.037349	0.061486	0.0759482	0.0374201	0.306016	0.0725301	0.132749	0.0802661	0.0758538	0.0238518	0.0213809	0.0802348	0.095516	0.0356041	0.0472156	0.0926095	0	0.0278933	0.100103	0.208328	0.127236	0.0863182	0.0868736	0.142955	0.0911744	0.243285	0.114761	0.0378144	0.0361643	0	0	0.378589	0.0876978	0.116673	0.0875303	0.0276669	0.0841991	0.0226353	0.028331	0.0476202	0.279531	0.142833	0.206879	0.181594	0
LINC01572	0.0306366	0.0579128	0.0654996	0.0461344	0.0506476	0.0938011	0.0829644	0.06343	0.0691627	0.0683023	0.100723	0.0362819	0.0942905	0.0539076	0.0797329	0.0226673	0.0215876	0.0281641	0.0373492	0.0340124	0.0133451	0.0252166	0.0197963	0.0617979	0.0503241	0.0650293	0.0621753	0.0726956	0.0206063	0.0444109	0.0648428	0.0341857	0.0245205	0.0793106	0.0741407	0.0463477	0.00991029	0.0307641	0.0428626	0.025012	0.0570895	0.0460422	0.0480232	0.0914826	0.0516901	0.060528	0.0597446	0.0436071	0.0646053
CFLAR-AS1	0.125204	0.060612	0.151613	0.114963	0.046277	0.114275	0.053325	0.0973666	0.0437499	0.0299559	0.105738	0.0729322	0.0657901	0.0768388	0.211934	0.0596485	0.118348	0.0749953	0.0409514	0.0516361	0.0548707	0.120963	0.0868222	0.0258126	0.0315301	0.0926915	0.0681719	0.109228	0.0790782	0.0997072	0.0533225	0.0163987	0.0268854	0.233418	0.0406457	0.218907	0.199212	0.019275	0.0650721	0.0205682	0.0391223	0.0532874	0.0666962	0.053103	0.0755673	0.123883	0.102532	0.0815631	0.0583358
MIMT1	0.0264436	0.0249933	0.00863731	0.0298652	0.0100182	0.0577237	0.0407434	0	0.0568268	0.0843045	0.0356075	0.0143533	0.0203464	0.0383869	0.0458803	0.0107608	0	0	0.00633236	0.031051	0.00791906	0.00748186	0.00671271	0.0628651	0.0426609	0.0231533	0.0233022	0.0191725	0.0122279	0.0250988	0.00769563	0.0405721	0.0194008	0.0792647	0.0406113	0.0338499	0.0156822	0.0417272	0.00782613	0.00742114	0.0282311	0.0303575	0.0227978	0.0255465	0.0681628	0.0957806	0.0493257	0.0182659	0.0360821
MIR4290HG	0.00486581	0.00459896	0.019072	0	0.0294948	0	0.00499806	0.00738773	0.0185894	0	0.00374402	0	0.0224633	0.00941797	0	0.00792023	0	0	0.0279648	0	0	0.0165206	0	0.0154235	0.00627994	0	0	0.0188153	0.0180002	0.0369469	0.0226568	0.00373278	0.00713979	0.00729264	0.00996371	0	0	0	0.00576026	0	0	0.0044688	0.00559329	0.00940149	0	0	0.00453815	0.00448142	0
TOB1-AS1	0.615868	0.948811	0.482789	0.899588	1.33461	0.914178	0.702194	0.504937	1.13526	1.09953	0.739258	0.702002	0.947731	0.822506	0.662499	0.581431	0.763773	0.702853	0.595819	0.821527	0.929548	0.460025	0.569071	0.507562	0.691524	0.194126	0.803206	0.756116	0.580967	0.748222	0.666738	0.722864	0.741024	0.996876	0.435083	0.607038	0.233752	0.767739	0.707207	0.774313	0.741659	1.26698	0.863694	0.24989	0.920753	0.936903	0.528444	0.555871	0.739507
DANT1	0	0	0	0	0	0	0	0	0	0	0	0	0.0456653	0	0	0	0	0	0	0	0	0	0	0	0	0	0	0	0	0	0	0	0	0	0	0	0	0	0	0	0	0	0	0	0	0	0	0	0
OOEP-AS1	0	0	0.0373475	0	0	0	0	0	0	0	0	0	0	0	0	0	0	0	0	0	0	0	0	0	0	0	0	0	0	0	0	0	0	0	0	0	0.0339048	0	0	0	0	0	0	0	0	0	0	0	0
DENND6A-DT	0.00906818	0.0128563	0.0355435	0.0136554	0.006871	0	0	0	0.0259832	0.0177909	0.0104663	0.0147663	0.0069773	0.0307157	0.031467	0.00738028	0	0.0131	0.00434306	0.00425928	0.0054313	0	0.00920784	0.00958136	0.00585181	0	0.0106546	0.0131495	0	0.0137712	0.0211122	0.0104349	0	0.00679548	0.00464222	0.011608	0	0.00715466	0	0	0.0232348	0.00416414	0.00521197	0.00876056	0	0	0.0126863	0.0125277	0.00618674
LINC02803	0.100723	0.0761593	0.131597	0.0606699	0.0305273	0.125639	0.0413842	0.0917562	0.0577206	0.0395217	0	0.0218685	0.0309996	0.0389907	0	0.06558	0.0390351	0.0873032	0.0192959	0.0756946	0.0241308	0.0683958	0.0204549	0	0	0.0940698	0	0.019474	0.0372608	0.0458884	0.07035	0	0.0886769	0.211342	0.0618751	0.103147	0.0477866	0	0.119238	0.0226136	0.0860253	0.111006	0.0463128	0.0778449	0.145393	0.116744	0.0939404	0.0742129	0.0274872
LINC00489	0	0	0	0	0	0	0	0	0	0	0	0	0	0	0	0	0	0	0	0	0	0	0	0	0	0	0	0	0	0	0	0	0	0	0	0	0	0	0	0	0	0	0	0	0	0	0	0	0
LINC01111	0.246714	0.571676	0.020796	0.239688	0.265329	2.49173	0.547713	0.0241667	2.24996	0.616746	0.520516	0.561573	0.036741	1.07058	0.400439	0.129543	0	0.0459877	0.0304928	0.0448569	0.00953335	0.0270211	0.0727298	0.655894	0.184886	2.6851	1.92626	0.130791	0.161926	5.84966	0.0185288	0.543374	0.0350335	0.906516	0.0651865	2.34313	0.0849556	0.0879081	0.0753718	0.0446697	0.469006	0.138874	0	0.123017	0.828783	0.853259	1.09854	0.0732981	0.0217187
LINC02649	0.377408	1.13904	0.0784467	0.303536	0.558929	0.839893	0.273128	0.130231	1.62618	1.07279	0.897595	0.330558	0.0725969	0.900658	0.896646	0.125656	0.0997254	0.142497	0.0739446	0.0765469	0.0308243	0.131051	0.126289	0.820189	0.0830271	0.425577	0.574446	0.642624	0.118991	0.648044	0.0848714	0.93438	0.0692231	0.919166	0.0614741	0.757608	0.208559	0.148885	0.0812335	0.0962873	0.395594	0.433268	0.108458	0.223735	1.59191	0.47845	0.723986	0.106648	0.0351116
WNT5A-AS1	0.21176	0.15011	1.34877	0.358741	0.361016	3.56594	0.435031	0	0.379224	0.207726	0.32588	1.09194	0.244401	0.794123	0.436298	0.0861721	0.359045	0.114716	0.329612	0.198925	0.15854	0.419403	0.456921	0.251712	0.375792	2.07043	0.777518	0.435011	0.244803	0.401983	0.55464	0.365514	0.388405	0.634752	0.433621	2.57517	0.251166	0.208844	0.282023	0.208	0.565186	0.340344	0.152138	0.920594	0.955233	0.0767011	0.641876	0.292547	0.216709
LINC02391	0.198525	0.0625458	0.237764	0.373689	0.651834	0.619087	0.339868	0.276301	0.268617	0.340801	0.445539	0.466948	0.280043	0.800528	0.459262	0.188502	0.12823	0.525783	0.348628	0.139869	0.118905	0.16851	0.218381	0.48944	0.277573	0.36696	0.75808	0.255889	0.153002	0.376859	0.250358	0.291903	0.242753	0.19836	0.118568	0.72003	0.117734	0.0783167	0.313358	0.371428	0.494538	0.379848	0.209189	0.511441	0.409386	0.191753	0.416602	0.091421	0.180591
ZNF451-AS1	0.0888075	0.0508709	0.0703209	0.068892	0.0611725	0.0537096	0.0608141	0.118492	0.0257032	0.0184791	0.0414142	0.046743	0.0745428	0.0572968	0.0653687	0.039424	0.0417179	0.0660898	0.0592883	0.0480325	0.0612496	0.048731	0.0300584	0.0284343	0.0659918	0.0408423	0.0600766	0.0494295	0.0597324	0.0347382	0.0814504	0.0330318	0.0276417	0.104867	0.0468404	0.113681	0.0925659	0.0594515	0.0637166	0.0513565	0.0528641	0.0420165	0.0989915	0.0727956	0.0443959	0.074081	0.0451785	0.0718777	0.0293763
FLJ20021	2.12765	4.16444	3.34894	6.88722	7.79408	2.73757	3.78587	2.82342	4.56029	2.77735	2.93911	2.87353	2.52651	2.31849	2.73232	3.0542	5.09675	4.88876	3.80322	3.44657	2.56874	3.0147	2.44961	4.3014	3.20007	1.03658	3.07071	3.51442	2.38606	3.99438	3.41287	3.32869	3.73655	2.43556	3.32763	2.98091	3.23893	4.2562	3.29225	3.12188	2.71862	3.44652	2.04134	2.16877	3.43746	4.1506	1.57813	2.26817	4.16045
LINC02379	0	0	0	0	0	0	0	0	0	0	0	0	0	0	0	0	0	0	0	0	0	0	0	0	0	0	0	0	0	0	0	0	0	0	0	0	0	0	0	0	0	0	0	0	0	0	0	0	0
ATG10-IT1	0.0271766	0	0	0	0	0	0	0	0	0	0.0209112	0	0	0	0.0235761	0	0	0	0	0	0	0	0	0	0	0	0	0	0	0	0	0	0	0.040731	0	0.0347882	0	0	0	0	0	0	0	0	0	0	0	0	0
KCND3-IT1	0	0	0	0	0	0	0	0	0	0	0	0	0	0.034065	0	0	0	0	0	0	0	0	0	0	0	0.041093	0	0	0	0	0	0	0	0	0	0	0	0	0	0	0	0	0	0	0	0	0	0	0
IGBP1-AS1	0.146513	0.115398	0.191423	0.220628	0.0370045	0.0913781	0.050165	0.259525	0.0699676	0.0239537	0.24426	0.0265086	0.225462	0.283582	0.211837	0.158989	0.0473174	0.105827	0.11695	0.0229388	0.0585017	0.110544	0.0247949	0.0258007	0.0315156	0	0.0286907	0.0708179	0.0451667	0	0.113702	0	0	0.146391	0.0500024	0.0625161	0.260666	0.0385322	0.0578152	0.0548234	0.0417112	0.0224264	0.0561393	0.141543	0.10071	0.212272	0.227745	0.112449	0.0333194
DENND5B-AS1	0.0303555	0.0573815	0.0925408	0.121896	0.153337	0.0378646	0.0935417	0.10754	0.0966423	0.138961	0.0856431	0.0988599	0.140138	0.0587543	0.0702235	0.0988213	0.0588212	0.0584691	0.0678453	0.0475261	0.0969661	0.137419	0.0821948	0.106911	0.065296	0.0590633	0.071332	0.0978167	0.0187159	0.169029	0.0706727	0.0465741	0.0593891	0.121321	0.0828785	0.142478	0.0240029	0.0958002	0.0958283	0.0908693	0.0864199	0.102222	0.0581566	0.0586515	0.0730301	0.02932	0.0660599	0.0838725	0.138066
GEMIN7-AS1	0.330215	0.411979	0.379663	0.974624	0.660541	0.626089	0.44773	0.481308	0.618164	0.414623	0.4167	0.41583	0.325217	0.498532	0.572931	0.537501	0.537492	0.400706	0.404867	0.508729	0.61707	0.358771	0.254828	0.418682	0.647799	0.138781	0.45006	0.446911	0.415335	0.551623	0.738043	0.638372	0.542681	0.296946	0.459802	0.422701	0.266332	0.625283	0.422189	0.696891	0.214342	0.497366	0.668069	0.331773	0.476663	0.535836	0.357255	0.681248	0.64883
CASC17	0	0	0.0083982	0	0	0	0.0198078	0	0.0122786	0	0.00494597	0	0	0	0.00557627	0	0	0	0	0	0	0	0	0	0	0	0	0.0124278	0	0.0097616	0	0	0	0	0	0	0	0	0	0	0.00548991	0.00590342	0	0.0124197	0	0	0.00599503	0	0
ZIM2-AS1	0.0617017	0.0874767	0.028791	0.0796406	0.0734668	0.098955	0.140338	0.0468406	0.109444	0.0907895	0.0949533	0.0861197	0.128861	0.0682434	0.152934	0.0717384	0.0341606	0.0318338	0.0506589	0.0414014	0.0580731	0.0349154	0.0716022	0.0372534	0.0284406	0.0463066	0.139813	0.0894715	0.0244559	0.0903557	0.0615651	0.10143	0.0776034	0.105686	0.049636	0.0959081	0.0731837	0.0904089	0.036522	0.0742114	0.0451697	0.161907	0.0709266	0.068124	0.0272651	0.108551	0.106872	0.0568274	0.00601368
LINC01562	0.0167815	0.0475835	0.073085	0.0421176	0.0508616	0.034888	0.0574587	0.0679446	0.0213708	0.0219491	0.0258252	0.0182176	0.0344324	0.00541354	0.0145582	0.0819473	0.0108394	0.072728	0.0321489	0.0315287	0.0603067	0.0379848	0.0738398	0.0118208	0.00721955	0.0391825	0.0197173	0.0270381	0.0310402	0.0382274	0.0390701	0.0214564	0.0656644	0.0167675	0.0687268	0.0143211	0.0729826	0.0353076	0.0132442	0.0502354	0.0382205	0.0256871	0.0707317	0.0216163	0.0288381	0.00810451	0.0469543	0.0309116	0.0534293
LINC02287	0	0	0.0374824	0.0144003	0.0144916	0.0357854	0.00982278	0.0290385	0.0639348	0.0281421	0.0147164	0	0.0147159	0	0.00829591	0	0	0	0.00915996	0.00898326	0	0	0	0	0	0.011164	0	0.0184891	0	0.108919	0	0.0293444	0	0.0716618	0	0.0612062	0.0226848	0	0	0	0.00816743	0.0263478	0	0.0184769	0.00985996	0.013855	0.0267567	0	0.026097
LINC02771	0	0	0	0	0	0	0	0.0559739	0.0704224	0	0	0.0400213	0	0.0356781	0	0	0	0	0	0	0	0	0	0.0389526	0	0	0	0	0.0681904	0.0559864	0	0	0	0	0	0.141576	0.0437268	0	0.0436432	0	0	0.0338583	0.0423781	0.142463	0.0380117	0	0.0343837	0.0339539	0
DLGAP1-AS1	3.91706	9.59729	5.7092	2.93507	17.9412	4.40762	3.8879	2.9593	14.6766	6.9201	6.37633	5.93134	3.66698	4.55141	2.84175	2.78371	3.25297	4.99557	2.57161	2.44522	1.99587	4.70352	3.89439	8.39039	2.92129	6.73823	7.52032	3.39159	2.16311	10.1307	2.51044	3.18824	2.85076	4.45721	2.28526	5.36023	1.34234	3.75027	5.10603	2.61147	3.82877	4.57911	1.66231	4.4827	11.3837	10.4394	4.26901	2.29313	3.47455
LINC00592	0.0253544	0.0838737	0.0662525	0	0.0768446	0.0474396	0	0	0.0847564	0.0373072	0.00975455	0	0	0.0858803	0.0219953	0.0206351	0.147391	0	0.0121431	0.0119088	0	0.0143474	0.0128725	0.0937624	0.0163615	0.0295995	0.014895	0.0122552	0.0234486	0.0962602	0.0147573	0	0	0	0	0.0324557	0.0150363	0	0	0.0426929	0	0	0	0.0244943	0.0914975	0.0183671	0.0354706	0.0116757	0
LINC00683	0.0161141	0.032999	0.0315802	0.0525752	0.0488387	0.0335004	0.0386214	0.0326211	0.025651	0.0395177	0.0309976	0.0233241	0.0619929	0.00779735	0.0139791	0.0174862	0.0416332	0.00387975	0.0385878	0.0126145	0.025737	0.0364741	0.0327245	0.00851298	0.0450606	0.0438948	0.0126221	0.0649068	0.024838	0.0326284	0.0312635	0.0226633	0.019704	0.00805032	0.030247	0.0515682	0.00955635	0.0423792	0.0286143	0.0391929	0.0642257	0.0123327	0.015436	0.0570805	0.0553823	0.0194554	0.0125241	0.0197881	0.0293167
PAX8-AS1	0.44714	0.318107	0.796157	0.38285	0.733862	0.52956	0.229646	0.360277	0.59897	0.475834	0.466398	0.304035	0.334105	0.629565	0.692477	0.379677	0.419145	0.17023	0.235797	0.17211	0.14599	0.530712	0.499101	1.1163	0.290628	0.64167	0.458981	0.25592	0.250805	2.0549	0.207639	0.193181	0.344633	0.895148	0.488378	0.742847	0.175187	0.341324	0.444297	0.314393	0.298482	0.323188	0.473168	0.484993	0.526774	0.687588	0.426062	0.258686	0.3392
LINC01656	0	0	0	0	0.0318356	0	0	0	0	0	0	0.0684173	0	0.0203309	0.0182247	0	0.040708	0	0.0201228	0	0	0	0	0	0	0	0.0493662	0	0	0	0	0	0	0.0314857	0	0.0537837	0	0	0	0	0	0	0	0	0	0	0	0.0193484	0
LINC00987	0.583583	0.779293	0.888378	0.628861	0.665303	1.12865	1.13289	0.690956	0.598291	0.824561	0.90632	0.790452	0.420188	0.906746	1.60704	0.461885	0.435734	0.518204	0.564123	0.588447	0.378392	0.739239	1.24494	0.452556	0.456058	1.68135	0.886975	0.760834	0.821953	0.711437	0.274229	0.599661	0.549926	1.01908	0.400161	1.59687	2.97828	0.37173	0.532405	0.37263	0.539579	1.11619	0.412347	0.848264	0.618274	0.977381	0.704074	0.818548	0.416411
LINC02284	0.0156442	0.0147862	0.0408792	0.070674	0.118537	0	0.0642777	0.09501	0.0149419	0.0306924	0.0361126	0.033966	0	0.04542	0.0135716	0	0	0	0.0149851	0.0440881	0	0.0708212	0.0635406	0	0	0	0.0367621	0.0604938	0.0868097	0.0237578	0.0728447	0	0.0688661	0.0234468	0.0320346	0.0600776	0.0185554	0	0.03704	0.0351232	0.0534455	0.0287355	0.0719326	0	0	0.0226658	0.0875444	0.0864501	0.0426929
LGALSL-DT	0.329502	0.190319	0.215252	0.358355	0.49933	0.159838	0.451277	0.333521	0.0874192	0.269355	0.295793	0.298084	0.225358	0.24802	0.333489	0.17878	0.0354717	0.423112	0.31562	0.292335	0.10964	0.248609	0.315989	0.0967081	0.236258	0.0427412	0.215081	0.247748	0.270875	0.333595	0.170475	0.337034	0.241746	0.219485	0.131196	0.164029	0.347395	0.317744	0.108354	0.143845	0.218883	0.201745	0.105213	0.212216	0.245367	0.265218	0.136584	0.151736	0.174846
NCBP2-AS1	0.0470997	0.0445166	0.153843	0.0709255	0.0356876	0.0881263	0	0.286044	0.0449851	0.0231012	0.0362411	0.0511304	0.144959	0.0911633	0.245157	0	0.0456335	0.0680405	0.0451152	0.044245	0.0282099	0.0266525	0.0239125	0.0248825	0.121576	0.109971	0.110679	0.0227659	0.174237	0.0536454	0.0822419	0	0	0.282363	0.0723344	0.0301457	0.0558644	0.0371609	0.111515	0.0264362	0	0.0216284	0.216566	0.0910038	0.048563	0.0682394	0.131784	0.0650683	0.160668
PHKA1-AS1	0	0	0.0289162	0	0	0	0.0227337	0.100809	0	0.0217105	0.0340594	0	0	0	0.0959995	0	0	0.0319722	0	0	0.0265116	0	0	0	0	0	0	0.0213954	0	0.0336106	0.0257636	0.0509356	0.0324753	0	0.0226599	0.0283309	0.0262507	0.0349238	0	0	0.0189026	0	0	0	0	0.0320657	0	0.0203837	0
HOXD-AS2	1.42631	2.32851	1.37948	4.60246	2.24565	1.38634	1.7695	2.26398	3.09607	1.65352	2.13795	1.42771	1.66754	1.39826	1.53462	1.26635	3.39195	2.00693	1.65897	1.94888	1.74183	1.44651	1.48589	1.64402	1.9245	0.746057	1.71935	2.30103	1.02787	1.87067	2.00535	1.66969	2.13364	2.10992	1.64997	1.79022	5.48163	2.35297	1.87489	1.72588	2.24651	1.52258	1.72472	0.769488	2.11998	2.30801	1.67578	1.76572	3.52588
KIAA2012-AS1	0	0.00404435	0.00559066	0	0	0.0160126	0.00879064	0.0129936	0	0.00419751	0	0.00464521	0	0.0248466	0.0037121	0	0.00829164	0	0.00409873	0	0.00512576	0	0.00434492	0.00452117	0	0.00999092	0.0050276	0.00413658	0	0.00324913	0	0.00328263	0	0	0.00876213	0	0	0.00675216	0.00506561	0	0.00365462	0	0	0.0248032	0.00882392	0	0.00399087	0	0
SPCS3-AS1	0.0650902	0	0	0.0653444	0	0	0	0	0	0	0	0.0706605	0	0	0.0376444	0	0.336342	0.219403	0.249391	0	0.207921	0.147331	0.0220309	0.0458491	0	0	0	0	0.0802634	0	0.479879	0.0332891	0.222855	0.065036	0	0	0	0	0.154111	0	0	0.0398529	0.299287	0	0.0223708	0.0943046	0.0202357	0.21981	0.0888152
LINC01139	7.67235	12.2243	7.61654	9.36207	11.7964	10.741	12.5068	7.68747	22.5265	10.5671	8.3683	8.2261	3.76328	16.6251	9.868	7.19036	18.3043	4.78918	10.6813	8.50157	4.38382	6.2468	7.5282	8.05194	7.64609	6.76545	13.8507	12.7112	6.41872	14.5545	6.52553	9.27459	8.554	8.16928	11.2055	12.8965	6.86336	6.72596	4.86246	6.10911	13.944	10.0515	8.3641	4.99129	11.1691	13.1744	11.2114	6.50316	7.64897
LINC00840	0.040228	0.0570327	0.0700786	0.0504814	0.213366	0.0501793	0.0688689	0.101796	0.217724	0.0591925	0.175404	0.0873412	0	0.103817	0.0697966	0.0218268	0.0259838	0.0871705	0.0963327	0.107071	0.0160628	0.0379399	0.245085	0.0850091	0.0865321	0.195681	0.0866535	0.466666	0.0620069	0.0509096	0.039024	0.046291	0.0393521	0.0602918	0.0274582	0.0686601	0.190856	0.042319	0.0158743	0.0526849	0.0801683	0.0738914	0.0924848	0.129544	0.0345648	0.106853	0.0875444	0.0432251	0.0548909
MAPT-AS1	0.00817481	0	0.0213612	0.664746	0.0619408	0	0.100764	0.124117	0	0	0	0.0798695	0.352235	0	0	0.14637	0.205929	0.0236188	0.336706	0.168945	0.773603	0.111022	0.11621	0	0.200462	0	0.00960492	0.0395134	0.0756033	0	0.0761293	0	0.0839664	0	0.225984	0.0104644	0.00969605	0.257992	0.232261	0.229418	0.0768011	0	0.28191	0	0	0.0118439	0	0.38398	0.479642
SP2-AS1	0.475854	0.677106	0.642212	0.551207	0.523005	0.684885	0.687525	0.333455	0.854042	0.877153	0.740343	0.66417	0.6518	0.759094	0.725818	0.61284	0.699161	0.551448	0.52092	0.334031	0.344515	0.674662	0.515041	0.541458	0.418431	0.750876	0.694268	0.571225	0.512627	0.575736	0.566108	1.14328	0.46805	0.540768	0.615695	0.709537	0.471371	0.585854	0.550946	0.534176	0.750307	0.845241	0.396724	1.00025	0.555337	0.674279	0.67303	0.654985	0.44238
LINC02485	0	0.0382543	0	0.203161	0	0.0168287	0	0	0.0128856	0	0	0.146459	0	0	0.0234078	0.0439206	0	0.0194897	0.0129229	0	0.0969661	0	0	0	0	0	0.0158515	0.0130422	0.0249545	0	0.0628202	0.0206996	0.0197964	0	0	0	0	0.0638668	0	0.0151449	0.0115227	0	0.0155084	0	0.027821	0.0195467	0.0251657	0.0248511	0.0552266
LINC02736	0	0.023338	0	0	0.0748375	0.0616007	0	0.03749	0.0707508	0	0.0379991	0	0	0	0.0428416	0	0	0	0	0	0	0	0	0	0	0	0.0290119	0	0	0.0749967	0.0287438	0	0	0	0	0	0	0	0	0	0	0.045355	0	0	0.0254593	0.0357748	0	0	0
RPS6KA2-IT1	0.0228584	0.0216048	0.11946	0.0344215	0	0.142565	0.140878	0.0347057	0.109161	0.0896918	0.158297	0.0744437	0.0703514	0.110608	0.218129	0.0372073	0.132881	0.0660428	0.0437906	0.0644188	0.0547633	0.0776098	0.0928417	0.024152	0.0295016	0.133428	0.134286	0.132585	0.0845608	0.0520703	0	0.105214	0	0.308331	0	0.204824	0.0813363	0.0721397	0.0270603	0.10264	0.0780914	0.12596	0.0525518	0.176664	0.0235686	0.0662358	0.213191	0.105263	0.0623803
C10orf55	1.40036	0.811056	0.330156	0.697631	1.62749	1.51694	1.38435	0.279758	1.92076	2.81451	1.31246	1.10872	0.162027	2.13983	2.41596	0.317061	0.285636	1.41456	0.206751	0.17309	0.119819	0.262157	0.208478	3.58778	0.57074	0.153649	1.93606	1.45044	0.321341	2.77822	0.625091	2.12029	0.401692	1.76741	0.215603	1.40845	0.106151	0.722731	0.255523	0.549607	0.737395	1.963	0.139187	0.284812	2.01382	1.94499	1.46809	0.286069	0.150852
FRMPD3-AS1	0	0	0	0	0	0	0	0	0	0	0	0	0	0	0	0	0	0	0	0	0	0	0	0	0	0	0	0	0	0	0	0	0	0	0	0	0	0	0	0	0	0	0	0	0	0	0	0	0
HRAT17	0	0	0.362767	0	0	0	0	0	0	0	0	0	0.0610392	0	0	0	0.0512409	0	0	0	0	0	0	0	0	0	0	0	0	0	0	0	0	0	0	0	0.0313644	0	0	0	0	0	0	0.0255465	0	0	0	0	0
MIR122HG	0.0117098	0	0.0344232	0.00440833	0.0266177	0	0.0300702	0.0133342	0.00279602	0	0.00450509	0.00317798	0.0180197	0	0.00761881	0.0142953	0.0397086	0.0296031	0.0140206	0.0275002	0.0210404	0.0298182	0.0237803	0.00618624	0.0264477	0.00683519	0.00343959	0.00283	0.0108296	0	0.051117	0.00898311	0.0257734	0.0219376	0.0149863	0.00374737	0.0208333	0.00923886	0.0311903	0.05258	0.0150016	0	0.0235559	0.0339377	0.0060368	0	0	0.0323543	0.015978
ITIH4-AS1	0.0335064	0.0316688	0	0	0	0.0417949	0.0688341	0.0508724	0	0	0.0257816	0	0	0.0324264	0	0	0	0.0484035	0.0320946	0	0.0401366	0	0	0	0	0	0	0.032391	0	0	0	0	0	0	0	0	0.0397415	0	0	0.037613	0.028617	0	0	0	0	0	0	0	0
SALRNA3	0	0	0	0	0.0785757	0.0161694	0.0133151	0.0393626	0.0123808	0	0	0	0.0199478	0	0.0337362	0	0	0	0	0	0.0465836	0.0146706	0	0	0.0334602	0.0302663	0.0456916	0	0	0	0.0150898	0	0	0.038856	0	0.0497802	0	0.0204549	0	0	0	0.0119051	0.0298017	0	0.0133655	0	0.0604494	0	0
LINC02540	0	0	0	0	0	0	0	0	0	0	0	0	0	0	0	0	0	0	0	0	0	0	0	0	0	0	0	0	0	0	0	0	0	0	0	0	0	0	0	0	0	0	0	0	0	0	0	0	0
LINC01765	0	0.101908	0	0.0811815	0.0816963	0.0336232	0.0553757	0.0409259	0.20596	0.105767	0.165927	0.087786	0.12444	0.156519	0.070152	0.0438758	0	0.116819	0.0258195	0.0253214	0	0.0915195	0.109481	0.142403	0.0695782	0.0314683	0.0633416	0.104232	0	0.143273	0.0313781	0.165428	0	0.0403992	0.0551961	0.103515	0	0.085069	0.0319102	0.0302589	0.138131	0.173291	0.0309852	0	0.138963	0.195268	0.17598	0.0744774	0.0367802
LINC01361	0.0417245	0.0157745	0.0436114	0.050265	0.139105	0.052046	0.0600019	0.05068	0.031881	0.0573015	0.0706313	0.0634133	0.0770495	0.0646075	0.0796324	0.0271665	0.0646811	0.0241102	0.0239799	0.0313564	0.0199924	0.0755545	0.0338937	0.0264514	0.0538507	0.0292263	0.0882429	0.0564697	0.0463058	0.0316821	0.0194283	0.0448122	0.061224	0.112562	0.0341756	0.0427286	0.0296934	0.06584	0.0296367	0.028103	0.0570175	0.0843042	0.0287776	0.0644945	0.0172083	0.0483614	0.0389148	0.0307427	0.0113866
LINC01297	0	0	0	0	0	0	0	0	0	0	0	0	0.0415271	0	0	0	0	0	0	0.00281668	0	0	0	0	0	0	0	0	0	0	0	0	0	0	0	0	0	0	0	0	0.00256088	0	0	0	0.00309157	0	0	0	0
LINC01846	0	0	0	0	0	0	0	0	0	0	0	0	0	0	0	0	0	0	0	0	0	0	0	0	0	0	0	0	0	0	0	0.0155963	0	0	0	0	0.0241135	0	0	0	0	0	0	0	0	0	0	0	0
LINC00520	0.0107514	0.0203236	0.337129	0.00809507	0	0	0	0.00816191	0	0.0158199	0.00413637	0.00583576	0.0413622	0	0	0.0175004	0	0.0077658	0	0	0	0	0	0.0738391	0.0138761	0.00627577	0	0	0	0.00816374	0.0125156	0.0082479	0	0.0322274	0	0	0	0	0.0063639	0.00603458	0.0183651	0.0394968	0.0123589	0	0	0	0	0.0346573	0
LINC01742	0	0	0	0	0	0	0	0	0	0	0	0	0	0	0	0	0	0	0	0	0	0	0	0	0	0	0	0	0	0.0160025	0	0	0	0	0	0	0	0	0	0	0	0	0	0	0	0	0	0	0
MUC20-OT1	0.862581	0.912652	0.872505	1.05884	1.22967	1.151	0.906109	1.53801	0.865514	0.337869	1.19434	1.09968	0.976733	0.55749	1.73342	0.957251	1.01424	1.02555	0.721067	0.514296	0.516184	0.670675	0.635327	0.68732	0.982239	0.53818	0.928657	0.736449	0.588396	0.622423	0.506873	0.26192	0.549536	1.90481	0.599034	1.23124	1.60288	0.827119	1.23659	0.516652	0.545307	0.241045	1.18691	0.338558	0.681573	1.3467	0.866217	0.975213	0.822967
LINC01727	0.0485689	0	0.0158641	0.228556	0.0552012	0	0.11225	0.129048	0	0	0	0.0527253	0.112111	0.00587543	0	0.13835	0.247049	0	0.168644	0.176797	0.232719	0.0618386	0.0184938	0	0.0705197	0	0.0142664	0.035214	0.606394	0.00921978	0.0706727	0	0.133625	0.0181982	0.0994542	0	0.0360044	0.0862202	0.301859	0.252162	0.0622224	0.00557575	0.649027	0.0586515	0	0	0.00566228	0.067098	0.381063
LINC01213	0.804098	1.41729	0.0567879	0.490888	1.25147	0.677709	0.580399	0.461945	1.12086	0.255821	0.668883	0.660581	1.23739	0.336511	0.169678	0.848987	0.547453	0.941842	0.957569	0.796191	0.702885	0.713271	0.684079	0.82664	0.645112	0.431307	0.408548	1.07145	0.562766	0.330035	0.73365	0.400125	0.605886	0.553714	0.178005	1.3075	0.515531	0.617274	0.617455	1.2198	0.705323	0.47902	0.399705	0.0839805	0.560188	0.346351	0.385109	0.420326	0.415151
C5orf34-AS1	0.115691	0.0656075	0.0604612	0.139371	0.175319	0.115447	0.047534	0	0.287291	0.113487	0.071215	0.150709	0.0712124	0.134354	0.160581	0.0753253	0.0896715	0.0334255	0.0221633	0.173886	0.138584	0.052373	0	0.0977901	0.0298627	0.0540243	0.108744	0.0447358	0.171191	0.158122	0.215478	0.0532509	0.203709	0.242748	0.0236899	0.088856	0.0274439	0.219068	0.0547829	0.155844	0.177856	0.0212502	0.21278	0.0447064	0.262427	0.134093	0.04316	0.106551	0.0631437
LINC01067	0	0	0.026042	0	0	0	0	0	0	0	0	0	0.0306728	0	0	0	0	0	0	0	0	0	0	0	0	0	0	0.0192687	0	0	0	0	0	0	0.0204076	0	0	0	0	0.0223752	0.0170237	0	0	0	0	0	0.01859	0	0.0543949
LINC00942	0.0328548	0.0155265	0.0214628	0.0577205	0.0165961	0.0204911	0.00562463	0.0415693	0.0313798	0	0.0294937	0.0713329	0.0505587	0.0370952	0.0190013	0	0.0530535	0.0474623	0.0419607	0.0411513	0.00655936	0.0495778	0.0500412	0.0115714	0.0141344	0.0319631	0.0193012	0.0741092	0.0202568	0.0166315	0.0382457	0.0210036	0.104453	0.0574481	0.0448511	0.0210284	0.0194844	0.00864065	0.0324119	0.0430285	0.018707	0.00502902	0.0314724	0.0211602	0.0112918	0.031734	0.0204282	0.0302593	0.0074717
LINC02733	0	0	0.153608	0.025292	0.0254523	0	0	0	0.0481249	0	0.0516941	0	0.0258461	0	0	0.0546778	0.130183	0	0.0160881	0.0473331	0.0402385	0.076034	0.0511631	0.0709847	0.021677	0.0196078	0.019734	0	0	0	0.0195516	0.0128847	0	0.0251726	0.0343925	0	0	0	0	0.0188542	0.0286897	0.0154253	0	0.0324519	0	0.0243341	0	0	0.0916705
KCNK15-AS1	0.0215906	0.0408129	0.141043	0.0325123	0.0490777	0.0269315	0.0221774	0.0163904	0.0824849	0.0741274	0.0415324	0.0117191	0.28241	0.0731314	0.0187301	0.0351436	0.0209185	0.0311899	0.0310213	0.0202819	0.0258629	0.0244351	0.0767307	0.0798433	0.0139327	0.151233	0.0507353	0.0417437	0	0.0983644	0.0125666	0.0662523	0.0158403	0.0323589	0.0221055	0.152007	0.0512167	0.0340692	0.0255594	0.0363551	0.0461	0.0297434	0	0.0834325	0.0890453	0.0156405	0.0201366	0.0198849	0.0147301
GDF5-AS1	0	0	0.0199445	0	0.0115666	0	0	0	0	0	0	0	0.0469821	0	0	0	0	0.0110262	0	0	0	0.0345529	0	0	0	0	0.0179358	0.0147571	0	0	0	0.00585534	0	0	0	0.048852	0	0.0120441	0	0.00856813	0	0.00700988	0	0	0.0157396	0	0	0	0
LINC02865	0	0	0	0	0	0	0	0	0	0	0	0	0	0	0	0	0	0	0	0	0	0.0183788	0	0	0	0	0	0	0	0	0	0	0	0	0	0	0	0	0	0	0	0.0149143	0	0	0	0	0	0	0
ATP2A1-AS1	0.158911	0.257479	0.563544	0.136741	0.240815	0.254856	0.139911	0.172338	0.325235	0.289498	0.192146	0.147866	1.08297	0.153789	0.137857	0.110856	0.175959	0.295154	0.108725	0.0639768	0.0271938	0.0770773	0.115256	0.239863	0.234394	0.10601	0.026673	0.153621	0	0.0861884	0.184986	0.139323	0.133243	0.034024	0.0929718	0.290598	0.0538522	0.14329	0.241872	0.12742	0.329611	0.0625479	0.0260956	0.131589	0.187255	0.197344	0.14821	0.104541	0.216833
LINC02029	0.00884102	0.00835616	0.0924083	0.0133133	0	0.011028	0.0181626	0	0.0168882	0.00867261	0.00680277	0	0.013605	0	0	0	0	0	0	0.0249155	0.0105905	0.0100058	0	0.0840721	0	0.0103213	0.0103877	0	0	0.0268525	0	0.020347	0	0	0	0	0.0104862	0.0139509	0	0.0099246	0.0151018	0.00811966	0	0.0170822	0.0273471	0	0.00824567	0.0081426	0
LINC02436	0.0157185	0.0148565	0	0	0	0.0196069	0.0215277	0.00795511	0.0200171	0.0154191	0.0241894	0.0113758	0	0.0304238	0.0818162	0.017057	0	0	0.0100375	0.00984389	0.0125526	0	0	0.0332161	0.0202868	0	0.00615612	0.0101302	0.00969135	0.0397845	0	0.00803892	0.00768814	0.0785273	0.00536447	0.020121	0	0.0661423	0	0.00588168	0.00447495	0.0673681	0	0	0.0162069	0.0303646	0.0195467	0	0
LINC02571	0.0493844	0.23338	0	0	0.0374187	0.0308003	0	0	0.117918	0	0.0189995	0	0	0.0955854	0.149945	0	0	0.071341	0.0236518	0	0	0	0.0250725	0	0	0.0576528	0.116048	0	0.0456723	0.0749967	0	0.0757699	0	0.0740149	0.025281	0.15804	0.0292871	0	0	0	0.0421781	0.0226775	0.0283839	0	0	0.0357748	0.0460588	0	0
GDNF-AS1	0.0114193	0.00539653	0.175306	0.120371	0.0692198	0.0427325	0.0498512	0.177713	0.00817999	0.030805	0.0285567	0.0402889	0.114222	0.0580193	0.0173362	0.19517	0.088511	0.0247447	0.0929748	0.0160908	0.0786543	0.0581571	0.0666724	0.00904917	0.0405297	0.0166641	0.0100628	0.0386372	0.0844878	0.00650317	0.0797584	0.00657021	0.0544571	0.0427869	0.125685	0.0694339	0.00338609	0.0180194	0.125046	0.0192284	0.0243825	0.0419504	0.0590698	0.0330959	0.0117741	0.0289532	0.0159755	0.0920257	0.105176
ANKRD33B-AS1	0	0	0.0993787	0	0	0	0	0.0769909	0.0242161	0	0.0195091	0.0825726	0.0780335	0	0.0219953	0	0	0	0	0	0	0.0573896	0.0257449	0	0	0	0	0	0.0468972	0	0	0	0	0.076	0	0.0324557	0.0300726	0	0	0	0	0	0	0	0	0	0.0236471	0	0
LINC01194	0	0	0	0	0	0	0	0	0	0	0	0	0.11974	0	0	0	0	0	0	0	0	0	0	0	0	0	0	0	0	0	0	0	0	0	0	0	0	0	0	0	0	0	0	0	0	0	0	0	0
LINC00861	0.0624293	0.0284101	0.28699	0.128828	0.0700784	0.051915	0.0522509	0.105318	0.0154587	0	0.0498157	0.0702819	0.0355813	0.0223767	0.00601758	0.0301091	0.125452	0.177031	0.0442955	0.102086	0.0221579	0.193645	0.24652	0.0268735	0.0537152	0.167358	0.0135835	0.0156466	0.0171072	0	0.0672897	0.0212855	0.0203566	0.017327	0.234366	0.0562361	0.337324	0.0109457	0.0958031	0.0467205	0.0355463	0.0382237	0.0930261	0.250181	0.0214563	0.0368498	0.0237214	0.287487	0.0315498
KU-MEL-3	0	0.0258454	0.0357271	0	0	0.170547	0.0842648	0.0830356	0.0261174	0	0.0631224	0	0.04208	0.0529274	0	0	0.105975	0	0.0261929	0	0	0	0.0555324	0.0288925	0.0352922	0	0.0321289	0	0.0505792	0	0	0	0	0.0409835	0.0839916	0.0350039	0.0648674	0.172599	0.0323717	0.0306966	0.0700644	0	0	0.0528348	0	0	0.0255036	0	0.0373122
LINC01400	0	0	0	0	0	0	0.0143556	0	0	0	0.0107537	0	0	0	0	0	0	0	0	0	0	0	0	0	0	0	0	0	0	0	0	0	0	0	0.014309	0	0	0.0220533	0	0	0	0	0	0	0	0	0	0	0
SOX1-OT	0	0	0	0	0.0368008	0	0	0	0	0	0	0	0	0	0	0.0395285	0	0	0.0232613	0	0	0	0	0	0.0313421	0	0	0	0.0898361	0	0	0	0	0.0363963	0.0248636	0	0	0	0	0.0272608	0	0	0	0	0	0	0	0	0
AGAP11	0	0	0	0	0	0	0	0	0	0	0	0	0	0	0	0	0	0	0	0	0	0	0	0	0	0	0	0	0	0	0	0	0	0	0	0	0	0	0	0	0	0	0	0	0	0	0	0	0
LINC02262	0	0	0.0470528	0	0	0	0	0	0	0	0	0	0	0	0	0	0	0	0	0	0	0	0	0	0	0	0.021157	0	0	0	0	0.0138138	0	0	0	0	0	0.0284142	0	0	0.0153792	0	0	0	0	0.0260888	0	0	0
LINC01040	0	0	0.0259638	0	0	0	0	0.0301721	0	0	0	0	0	0	0	0	0	0	0	0	0.0238048	0	0	0	0	0	0	0	0.0735145	0	0	0	0	0	0	0	0	0	0	0.022308	0	0	0	0	0	0	0	0	0
LINC01734	0	0	0	0	0	0	0	0	0	0	0	0	0	0	0.0075636	0	0	0	0	0	0	0	0	0	0	0	0	0	0	0	0	0	0	0	0	0	0.0103412	0	0	0	0	0	0	0	0	0	0	0	0
TEX41	0.322569	0.198545	0.0849781	0.336182	1.00296	0.0482398	0.272653	0.579165	0.121724	0.150884	0.181249	0.170793	0.77366	0.0901643	0.125048	0.566545	0.366178	0.248864	0.497565	0.459894	0.525377	0.416793	0.264172	0.0872955	0.377747	0.0574614	0.136316	0.138497	0.356036	0.205556	0.529994	0.125414	0.497823	0.283221	0.242072	0.093384	1.42926	0.535356	0.546265	0.520957	0.147133	0.0516622	0.582968	0.106989	0.0498433	0.576863	0.0737773	0.354561	0.452137
SIAH2-AS1	0.120045	0.0283655	0.117632	0.31635	0.227397	0	0.277443	0.136698	0.515952	0.088319	0.230924	0.130319	0.0923662	0.174264	0.286388	0.0488504	0.116309	0.173419	0.143735	0.0845771	0.0719001	0.135861	0.0304736	0	0.193667	0.140145	0.246831	0.348148	0.055511	0.273457	0.349357	0.0920922	0.176147	0.0449796	0.122908	0.230502	0.213577	0.236785	0.213169	0	0.25632	0.220501	0.103495	0.115973	0.24755	0.173925	0.111962	0.110562	0.122851
PTGER4P2-CDK2AP2P2	0.0381412	0.0720989	0.0276848	0.0063817	0.0256887	0.137443	0.0478841	0.0128688	0.0890483	0.045729	0.0358697	0.0230029	0.00652153	0.0861278	0.0367645	0.0344909	0	0.0244885	0.00405936	0.0199053	0.0152296	0.00479625	0.0215159	0.0358219	0.0328174	0.0989494	0.0348551	0.0614526	0.0156775	0.0707942	0.0147999	0.0585197	0.00621846	0.0190547	0.0130169	0.113922	0.0955044	0	0.0150508	0.014272	0.0180975	0.058382	0.0194861	0.0409415	0.0611741	0.01228	0.0869557	0.0156125	0.00578261
CEBPB-AS1	0.234911	1.15266	0.352629	0.368796	0.363561	0.448885	0.497994	0.622265	0.801985	0.284368	0.542261	0.504604	0.453791	0.420821	0.355546	0.431186	0.493938	0.332134	0.512266	0.39909	0.562792	0.65051	0.294355	0.332701	0.483802	0.180884	0.311242	0.671611	0.295835	0.246685	0.354912	0.226222	0.37403	0.367056	0.455441	0.492645	0.841806	0.473213	0.372764	0.460077	0.870831	0.491163	0.471121	0.424913	0.324664	0.557589	0.433523	0.552393	0.320535
DUXAP8	0	0	0	0	0	0	0	0	0	0	0	0	0	0	0	0	0	0	0	0	0	0	0	0	0	0	0	0	0	0	0	0	0	0	0	0	0	0	0	0	0	0	0	0	0	0	0	0	0
LINC02353	0	0	0	0	0	0	0	0	0	0	0	0	0	0	0	0	0	0	0	0	0	0	0	0	0	0	0	0	0	0	0	0	0	0	0	0	0	0	0	0	0	0	0	0	0	0	0	0	0
LINC01289	0	0	0	0	0	0	0	0	0	0	0	0	0	0	0	0	0	0	0	0	0	0	0	0	0	0	0	0	0	0	0	0	0	0	0	0	0	0	0	0	0	0	0	0.00688903	0	0	0	0	0
LINC00664	0.00224741	0.0552281	0.0851529	0.0135371	0.0170287	0.0280336	0.0230849	0.0307101	0.00643954	0.0044092	0.0138343	0.0121987	0.214423	0.0217498	0.0409428	0.0219491	0.00435491	0.00324663	0.0129163	0.0147784	0.0188449	0.030522	0.0114101	0.0142476	0.00580114	0.0472266	0.00264058	0.0282438	0.0249418	0.0119455	0.0287779	0.0344818	0.00329771	0.0168416	0.00460202	0.0172612	0.0346532	0.0177317	0.0159632	0.00504572	0.0230336	0.0144483	0.0361679	0.0217117	0.0069517	0.00976835	0.0272489	0.0206987	0
LINC02088	0	0	0	0	0	0	0	0	0.0203884	0	0	0	0.0328496	0	0	0	0	0	0	0	0	0	0	0.0225548	0	0	0	0.0206362	0	0	0	0	0.031323	0	0	0	0.0253192	0	0	0.0239631	0.0182318	0.0392101	0	0	0	0	0.0398186	0	0
LINC02607	0	0	0	0.00913385	0	0	0.0186912	0	0.0173797	0	0	0	0	0	0	0.00987307	0.0117535	0.0525739	0.01162	0	0.0145316	0	0.0246358	0	0.00782834	0.0070811	0	0.0117273	0.0224384	0	0.0282432	0	0	0.00909074	0.0124204	0	0	0	0	0	0.0310827	0	0	0	0	0	0.0113142	0.0111727	0.00827639
LINC01229	0.0494459	0.0467341	0.0502463	0.190283	0.0249769	0.0822365	0.0395031	0.100098	0.0209893	0.0431146	0.0253642	0.131211	0.566447	0.0159507	0.0714915	0.09837	0.127751	0.0317466	0.110513	0.144508	0.138204	0.118138	0.0669432	0.0116098	0.0638161	0.0513108	0.0451858	0.116844	0.0508102	0.0500601	0.07035	0.0252881	0.137046	0.0576388	0.0843751	0.0632947	0.00651636	0.0520161	0.0910547	0.0801755	0.0656921	0.0151372	0.195777	0.0530761	0.0226587	0.0318394	0.0307441	0.0758995	0.119944
SPATA42	0	0	0	0.0327797	0	0	0.0223597	0.0330504	0.0207908	0.0213534	0.0334992	0	0	0	0.0188841	0	0	0	0.020851	0	0	0	0	0	0	0.0254128	0.0255763	0.0420869	0	0	0	0	0	0	0	0	0.0258189	0	0	0	0	0	0	0	0	0.0315383	0	0	0
CAPS2-AS1	0	0	0	0	0.00851292	0	0	0.00852912	0	0	0.00432247	0	0.00864463	0	0.01462	0.0457195	0	0	0.00538089	0	0	0	0	0	0	0	0.0132007	0	0	0.00426552	0.00653933	0.00430949	0	0	0.00575155	0	0.00666295	0	0	0.00630608	0	0.0103185	0	0	0.0057921	0.00813891	0	0	0
RFPL1S	0.0232156	0.00997382	0.0496339	0.0603845	0.00959485	0.0605496	0.0368538	0.0384525	0.0262048	0.0186328	0.029231	0.0297846	0.0876897	0.0592321	0.0256325	0.0549655	0.0122689	0.0335374	0.0525613	0.0416344	0.0758442	0.0812112	0.0385743	0.0111497	0.0381343	0.0936272	0.0223175	0.016322	0.0507486	0.0288458	0.0491362	0.0194288	0.0433557	0.00948939	0.0475385	0.0864519	0.0500651	0.0399639	0.0574649	0.052122	0.0144203	0.0310129	0.0339647	0.0326226	0.0152326	0.0275199	0.0452729	0.0777513	0.0662349
LINC01277	0.138531	0.151077	0.0974584	0.409192	0.145337	0.126276	0.13135	0.315495	0.106867	0.109759	0.127092	0.219795	0.254174	0.118597	0.203377	0.216818	0.495576	0.146243	0.219456	0.205212	0.312739	0.205022	0.0865626	0.101333	0.295693	0.0746423	0.137725	0.108165	0.206959	0.137554	0.198475	0.14306	0.195453	0.199638	0.190931	0.109126	0.031598	0.269043	0.208149	0.311019	0.131968	0.156588	0.324609	0.0617683	0.104379	0.208427	0.109325	0.31406	0.334428
LINC02474	0	0	0	0	0	0	0	0	0	0.00950431	0	0	0	0	0	0	0	0	0	0	0	0	0	0	0	0	0	0.00936635	0.0179212	0	0	0	0	0	0	0	0	0	0	0	0	0	0	0	0	0	0	0	0
LINC02613	0.299435	0.275937	0.381439	0.574905	0.397045	0.186753	0.68435	0.284143	0.228793	0.124836	0.0921606	0.268174	0.495345	0.282539	0.383151	0.231515	0.319125	0.291982	0.258137	0.225029	0.134508	0.338884	0.167225	0.174009	0.492734	0.0174785	0.1935	0.36907	0.886166	0.431995	0.304996	0.212481	0.241655	0.258047	0.107301	0.182068	0.0266367	0.531561	0.239273	0.184874	0.210986	0.233753	0.301177	0.260349	0.0694659	0.15184	0.418906	0.241307	0.214503
LINC01720	0	0	0	0	0	0	0	0	0	0	0	0	0	0	0	0	0	0	0	0	0	0	0	0	0	0	0	0	0	0	0	0	0	0	0	0	0	0	0	0	0	0	0	0	0	0	0	0	0
RPL34-DT	0.315671	0.145073	0.0870271	0.209331	0.267712	0.32151	0.472989	0.171486	0.307031	0.210226	0.296376	0.342685	0.138155	0.358748	0.407004	0.296983	0.224473	0.196633	0.202505	0.198599	0.228963	0.216322	0.13233	0.217257	0.254166	0.0608572	0.54103	0.265967	0.278551	0.290272	0.212389	0.419901	0.242222	0.247407	0.11564	0.248382	0.0377849	0.242205	0.212563	0.237324	0.264661	0.321832	0.189756	0.156678	0.235897	0.281125	0.275506	0.173373	0.21339
PELATON	0.129596	0.209252	0.486798	0.333387	0.30277	0.175126	0.227411	0.163971	0.0928334	0.10594	0.0997184	0.21103	0.19943	0.109742	0.0749509	0.184579	0.292978	0.48364	0.175859	0.253628	0.0452786	0.207783	0.701824	0.251039	0.132414	1.05906	0.101512	0.276665	0.339589	0.21731	0.150861	0.190553	0.110928	0.137581	0.364889	0.0622101	0.377877	0.0170416	0.198166	0.284898	0.166028	0.228126	0.0744859	1.04333	0.267245	0.070411	0.0352535	0.303369	0.147361
LINC02685	0	0	0	0.0160856	0	0	0.0109723	0	0	0.0104785	0	0	0	0	0	0	0	0	0	0.0100346	0.0127958	0	0.0325396	0	0	0	0	0	0	0	0	0	0.0783706	0	0	0	0.0126698	0.0168559	0	0	0	0	0	0	0	0	0	0	0
TSC22D1-AS1	0.210566	0.296717	0.285114	0.357438	0.336498	0.372491	0.361792	0.366202	0.427821	0.322976	0.544979	0.336644	0.253332	0.348277	0.252415	0.168256	0.148372	0.25994	0.315376	0.215785	0.288921	0.316299	0.357643	0.222482	0.306349	0.272638	0.265395	0.310886	0.162872	0.415704	0.294139	0.217337	0.370765	0.44182	0.152871	0.509677	0.181636	0.314143	0.231144	0.189099	0.16676	0.284804	0.15403	0.177532	0.371056	0.465931	0.239234	0.278556	0.271644
FAM181A-AS1	0	0	0.0124357	0	0	0	0	0	0	0	0	0	0.00732353	0	0	0.00774651	0	0	0	0	0	0	0	0	0	0	0	0	0	0	0	0	0	0	0	0.00609201	0.0112894	0.00750969	0	0	0	0.00437078	0.00547061	0.00919528	0	0	0	0.00438312	0
RPP38-DT	0.138991	0.094877	0.131152	0.220928	0.315942	0.15411	0.0951789	0.164133	0.154876	0.128768	0.172304	0.0754427	0.0712955	0.0747284	0.107179	0.0502755	0.134664	0.0892387	0.0887565	0.181342	0.0369987	0.131085	0.117609	0.12238	0.0996584	0.0991602	0.145161	0.104505	0.0571303	0.128991	0.134831	0.071084	0.0453214	0.0810105	0.102776	0.0790753	0.0549518	0.0731077	0.0822703	0.0346724	0.158279	0.0283667	0.0621332	0.0895171	0.111462	0.0894995	0.180043	0.113787	0.136971
LINC02457	0	0	0	0	0	0	0	0	0	0	0	0	0	0	0	0	0	0	0	0	0	0	0	0	0	0	0	0	0	0	0	0	0	0	0	0	0	0	0	0	0	0	0	0	0	0	0	0	0
SH3PXD2A-AS1	0.00596978	0.00564238	0.0233991	0.0539379	0	0.00744654	0.0429243	0.0181278	0.0171053	0	0.0137804	0	0.0826796	0	0.00517886	0	0	0	0.0171548	0.0448636	0.0143022	0.0540503	0.066679	0.00630762	0.0462285	0.090601	0	0.00577106	0.0220842	0.0317307	0.020848	0.00457969	0.00875969	0.00894722	0.0305608	0.0076418	0.0566456	0.0188403	0.0706717	0.0201044	0.00509866	0	0	0.0230691	0	0.0086492	0	0.0109964	0.00814573
SLC6A12-AS1	0.0865033	0.0981111	0.0678114	0.312628	0.131088	0.215804	0.177709	0.367745	0.0826197	0.0509133	0.25293	0.0939061	0.133116	0.234403	0.135077	0.168965	0.167621	0.074978	0.0994305	0.0812603	0.0207241	0.0978999	0.0702685	0.0365595	0.0223287	0.0201973	0.345564	0.0501742	0.0640009	0.551741	0.100697	0.145993	0.12693	0.674164	0.0531398	0.332194	0.205201	0.1365	0.122886	0.0582633	0.118209	0.127113	0.198873	0	0.249734	0.200526	0.112949	0.191207	0.259673
LINC00173	0.24355	0.121154	0.586166	0.42466	0.242814	0.0559627	0.125085	0.953643	0.0489717	0.0440098	0.12329	0.160027	0.532593	0.0372158	0.0722809	0.177352	0.149033	0.37961	0.190314	0.186643	0.107484	0.587542	0.175714	0.0203157	0.13235	0.0149646	0.0527131	0.1487	0.118549	0.0194665	0.231286	0.0196671	0.178685	0.192116	0.124679	0.106656	0.304076	0.34386	0.31867	0.287789	0.0930573	0.0294313	0.22839	0.185753	0.03965	0.157859	0.0657537	0.324659	0.174906
LINC01204	0.00251616	0	0.0854733	0.00378898	0	0.00627718	0	0	0	0.00493646	0	0	0	0.00487013	0.0021828	0	0.00487568	0	0	0	0	0	0	0.0132928	0	0.00293744	0	0	0	0.0114634	0	0	0.00369206	0.0037711	0	0	0.00596878	0	0	0.00282455	0	0.00231086	0	0	0.00518867	0	0	0	0
LINC00507	0.0549677	0.0173177	0.0159593	0.0183941	0	0.0304734	0.0250941	0.00927301	0.0991665	0.0299559	0.0281968	0.0397812	0.0657901	0.017732	0.0370885	0	0.0118348	0.00882298	0.0117004	0.0229494	0	0.0207365	0.0124032	0.0322658	0.0157651	0.0142602	0.0574079	0.15351	0	0.0649256	0.0142193	0.0515389	0	0.0366147	0	0	0	0.00963749	0.00723024	0.0205682	0.0678119	0.0392644	0.0140413	0	0.0503782	0.0353951	0.0512662	0.0168751	0.00833368
LINC02424	0	0	0.0136803	0	0	0	0.0215106	0.0158976	0	0	0	0	0	0	0	0	0	0	0.0200592	0.0098361	0	0.0118502	0	0	0.0405414	0	0	0.0202444	0.0581021	0	0.0243776	0.00803256	0.0153641	0	0	0	0	0	0.0123955	0	0	0	0	0	0	0	0	0.0192871	0.0142873
MIR34AHG	0.0882334	0.333578	0.115279	0.088578	0.0445699	0.293493	0.0302105	0	0.0280907	0.144254	0.0226305	0.0957842	0.135778	0.256169	0.0765436	0.0478734	0.113982	0.127463	0	0.0276285	0.035231	0.0998579	0.0895923	0.155378	0.0759175	0.0343355	0.172782	0.0852962	0	0.0669971	0.034237	0.0676877	0	0.30856	0.0903376	0.150594	0.174421	0	0.0348176	0.0330158	0.100478	0.135057	0.0338083	0.113654	0.0909746	0.127835	0.0548612	0	0.160525
IQCF5-AS1	0	0	0	0	0	0	0	0	0	0	0	0	0	0	0	0	0	0	0	0	0	0	0	0	0	0	0	0	0	0	0	0	0	0	0	0	0	0	0	0	0	0	0	0	0	0.00958764	0	0	0
ANK3-DT	1.9822	2.5076	0.278902	0.275531	0.600769	0.570587	0.877079	0.46301	2.59224	3.79914	1.2671	0.297946	0.328496	1.35758	1.13757	0.248192	0.531831	0.616755	0.730264	0.0572942	0.219179	0.138052	0.247721	0.966635	0.196791	1.28165	1.97067	1.32661	0.225625	2.22294	0.709984	1.75458	0.626459	1.41686	0.187336	2.92774	0.0361703	0.240604	0.216607	0.718893	0.677182	0.532137	0.630985	0.589218	1.25771	1.89985	1.47898	0.337036	0.166443
SEPTIN7-DT	0.744898	0.753453	0.700042	0.91508	1.0199	0.664272	1.42961	0.813507	0.998534	0.717889	1.09857	0.872485	0.74911	0.8442	0.915462	0.999775	0.563441	0.925056	1.10469	0.813305	0.853163	1.00943	0.706609	0.676589	1.01198	0.423366	0.905921	1.30124	0.900412	0.699575	1.06489	0.774457	0.896466	0.866692	0.799458	0.982804	0.426258	1.3404	0.966917	1.01957	1.02685	0.858151	1.1492	0.732254	0.518764	0.913559	1.06953	0.938809	0.615195
LINC00513	0.22932	0.170298	0.25681	1.27029	0.198579	0.0715117	0.916971	0.646609	0.0938674	0.0964076	0.195357	0.355635	0.264667	0.126816	0.0355246	0.573237	0.872854	0.414096	0.674663	0.238501	0.569016	0.481987	0.216219	1.10764	0.676493	0.0382449	0.10585	0.50671	0.5908	0.453972	0.44809	0.106809	0.564821	0.0245495	0.377338	0.0524192	0.106855	0.736642	0.930768	0.799858	0.223836	0.0977827	1.045	0.55385	0.0928887	0.0949271	0.0840231	0.678869	1.31867
LINC01567	0.0182112	0.00430312	0.0416386	0.0137118	0.0137987	0.00567905	0.0140296	0.0345625	0.00434841	0	0.00350318	0	0.0210183	0.00881214	0.0118489	0.00741074	0	0.00657702	0.00436099	0	0.00545372	0	0.0184917	0.0240523	0.0117519	0	0	0	0.0168423	0.0103711	0.00529985	0	0	0.0272941	0	0.0116559	0	0.0215526	0.0107794	0	0	0.00418133	0.010467	0	0	0.0131925	0	0.029352	0.0186368
ZNF571-AS1	0.113194	0.112473	0.132723	0.109266	0.167137	0.209983	0.143102	0.207116	0.121973	0.136662	0.131763	0.110278	0.192055	0.0842661	0.181287	0.122833	0.0618655	0.1174	0.0973045	0.0681625	0.0591047	0.154386	0.103149	0.122667	0.112378	0.111816	0.122766	0.137484	0.102001	0.101377	0.158797	0.14918	0.110729	0.14355	0.148582	0.159759	0.072293	0.183197	0.116822	0.136842	0.158649	0.0826336	0.230208	0.157021	0.146637	0.277537	0.113693	0.155041	0.0910875
PLUT	0	0.0169386	0.0117074	0.0134936	0	0	0	0	0.0171169	0	0.0137898	0	0	0	0	0	0	0	0	0.0168352	0	0	0	0	0	0	0	0	0	0.00680404	0	0	0	0	0	0	0	0	0	0	0.00765317	0	0	0	0	0	0	0	0
PLBD1-AS1	2.55374	1.76304	2.64021	2.77549	2.38927	2.79766	4.37951	2.39382	2.52392	2.52687	2.93893	2.79639	1.94783	3.48149	5.29769	3.03627	1.89333	1.44358	2.36106	2.14863	2.52706	2.94045	1.91661	2.44016	2.72271	1.58139	3.8615	4.29343	2.66984	2.10771	2.37821	3.66263	2.99776	3.92726	1.43237	3.55325	0.895518	2.34775	2.9706	2.74209	3.35698	2.93681	3.72686	1.93078	1.8317	1.86605	2.60959	2.49516	2.30284
LINC00364	0	0	0	0	0	0	0	0	0	0	0	0	0.0333335	0.0209631	0	0	0	0	0	0	0	0	0	0	0	0	0	0	0	0	0	0	0	0	0	0	0	0	0	0	0	0.0397877	0	0	0	0	0.0202026	0	0
LINC02248	0	0	0	0	0	0	0	0	0	0	0	0	0	0	0	0	0	0	0	0	0	0	0	0	0	0	0	0	0	0	0	0	0	0	0	0	0	0	0	0	0	0	0	0	0	0	0	0	0
HIPK1-AS1	0.111471	0.198558	0.0392107	0.154947	0.149432	0.0855665	0.110097	0.104151	0.159699	0.0420567	0.102266	0.0605051	0.0395855	0.0954306	0.171089	0.0628077	0.033231	0.0867093	0.0492804	0.0523572	0.0821715	0.0485218	0.0609471	0.0860693	0.0940669	0.0400414	0.0604485	0.136772	0.055511	0.0846416	0.0698715	0.0690691	0.0692007	0.0899591	0.0307271	0.137203	0.00508517	0.0811835	0.0609054	0.149197	0.124498	0.0551253	0.0739249	0.041419	0.0884107	0.136656	0.11596	0.114511	0.0936007
LINC00960	0.166426	0.137636	0.973043	0.369655	0.119796	0.108987	0.965862	0.138976	0.38149	0.330592	0.0960429	0.456187	0.249702	0.599955	0.342894	0.379255	0.0644981	0.144252	0.135502	0.242325	0.0697754	0.729864	0.101393	0.487967	0.617531	0.791734	0.112436	0.84465	0.107741	0.0821404	0.547297	0.293647	0.146522	0.330496	0.809375	1.11845	0.809323	0.715625	0.364485	0.0793999	0.565009	0.16431	0.0956539	0.209014	0.0686385	0.440049	0.741169	0.218422	0.0738033
LINC02390	0	0	0.0617568	0	0	0	0	0	0.0225729	0	0.0363705	0	0	0	0	0	0	0	0	0.044403	0	0.0534953	0.0239979	0	0	0	0	0.0228472	0	0.0179456	0	0.0362613	0	0.0708428	0.0241976	0	0.028032	0	0	0	0	0	0	0	0	0.0684831	0	0.0435338	0.0322484
SLC16A12-AS1	0.115087	0.0725169	0.375911	7.07661	0.523211	0.215335	0.295538	0.291226	0.0549601	0.0940789	0.221386	0.395631	0.737925	0.111378	0.0998395	1.09276	2.63894	0.277093	0.716548	1.80186	1.83814	0.195374	0.253196	0	0.767427	0.0447854	0.405662	0.166884	0.886969	0.0582583	1.2504	0.191291	1.04138	0.0862434	0.687351	0.196428	0.113753	0.696148	0.9537	0.818219	0.114675	0.176161	1.0363	0.741219	0	0.277903	0.0536685	1.71359	1.41332
HHLA3	7.72223	10.6973	7.81107	6.91518	10.6683	8.28151	11.125	6.84072	13.2822	6.39583	8.48368	8.94744	5.45002	9.55916	8.59706	7.51009	7.61826	10.0917	7.7496	6.62338	7.01882	7.39128	6.11456	10.1962	7.75794	4.48862	11.1983	9.19272	4.74782	9.5808	8.44719	9.0398	6.2933	7.58053	6.7975	12.9213	2.23522	8.20338	7.1416	8.10942	8.78768	8.90249	5.1916	5.52457	10.6311	11.3922	8.16183	5.62591	8.52708
G2E3-AS1	0.00792991	0	0	0.0119413	0	0	0	0.0120399	0	0	0	0	0.0366089	0	0	0	0	0	0	0	0	0	0.00805203	0	0	0	0	0	0	0	0	0	0.0116359	0	0	0	0	0.0125131	0	0	0	0	0	0	0	0	0	0.00730346	0
FAM87B	0.0339882	0.038549	0.373015	0.071654	0.0412048	0.110229	0.0977536	0.12385	0.0584321	0.0600134	0.115071	0.110691	0.0627635	0.0657855	0.0235882	0.0331942	0.0131721	0.0589195	0.0130225	0.0574707	0.0325711	0.0846254	0.062121	0.0287293	0.0526393	0.0634862	0.047921	0.0459995	0.0251467	0.0516156	0.0395651	0.0312886	0.0698211	0.10188	0.0765573	0.104418	0.0725635	0.0107265	0.0402361	0.0610462	0.04064	0.0749161	0.0703255	0.131341	0.0210265	0.0689404	0.0697388	0.0813883	0.0371014
LINC01322	0.035578	0	0.464836	0.685765	0.172528	0	0.124253	0.248482	0.00679614	0	0.0328508	0.0617963	0.284696	0	0	0.185316	0.510163	0.0205585	0.361237	0.381006	0.178996	0.354335	0.187855	0.00751827	0.174488	0.00830697	0	0.0275149	0.223745	0	0.190512	0.0163761	0.167056	0	0.356979	0	0.557022	0.37053	0.244285	0.247619	0.194473	0.00653502	0.744329	0.151233	0	0.0412372	0	0.334227	0.660225
LEMD1-AS1	0	0.00449808	0.00621787	0	0	0.0474908	0.00488843	0.00722568	0	0.00933685	0	0	0	0.0046057	0.00825713	0	0.00922188	0	0.00911714	0	0.00570081	0.00538608	0	0	0	0.0277795	0.0223666	0.00920132	0.00880271	0.00361365	0.0110799	0	0.00698319	0.00713268	0	0.03046	0.0169341	0.0525678	0.00563392	0.00534237	0.00406463	0	0	0	0.00490694	0.0068951	0.00443861	0.0175325	0.00649374
LINC01499	0	0	0	0	0	0	0	0	0	0	0	0	0	0	0	0	0	0	0	0	0	0	0	0	0	0	0	0	0	0	0	0	0	0	0	0	0	0	0	0	0	0	0	0	0	0	0	0.00930494	0
FAM135A-AS1	0.113768	0.0358429	0	0.114212	0.114937	0.0473037	0.0779067	0.0575777	0.14488	0.148801	0.0875394	0.041168	0	0.110101	0.0986952	0.0617279	0	0.109567	0	0	0.13628	0.0858378	0.0385067	0.160275	0.0978879	0	0.0891138	0.146641	0	0.115181	0	0.0581843	0	0.0568367	0	0	0	0.0598408	0	0.0425706	0.0323889	0	0	0	0	0.0549435	0	0.0349268	0.0517452
ELOA-AS1	0.569882	0.241454	0.667542	1.0949	0.818934	0.625062	0.726667	0.581804	0.628756	0.366258	0.551903	0.639984	0.635043	0.532496	0.639284	0.67172	0.437906	0.45421	0.715279	0.655331	0.659111	0.756162	0.409052	0.436026	0.836953	0.263825	0.681122	0.417932	0.490697	0.798295	0.686265	0.527633	0.605531	0.48596	0.553293	0.704339	0.268041	0.604672	0.581586	0.606639	0.394414	0.839219	0.711556	0.303751	0.739549	0.754484	0.678128	0.533911	0.656938
CASC23	0	0	0	0	0	0	0	0.0128564	0	0	0	0	0	0	0	0	0	0	0.00811093	0	0	0	0	0	0	0	0	0	0	0	0	0	0.012425	0	0	0	0	0	0	0	0	0	0	0	0	0	0	0.00779876	0
NTM-IT	0	0	0	0	0	0	0	0	0	0	0	0	0	0	0	0	0	0	0	0	0	0	0	0	0	0	0	0	0	0	0	0	0	0	0	0	0	0	0	0	0	0	0	0	0	0	0	0	0
PPP1R12A-AS1	0.642516	0.812284	0.342202	0.979864	1.03569	0.908658	1.27372	0.503297	1.21952	0.694508	0.944689	0.870766	0.516411	0.92677	0.96212	1.02586	0.777153	0.307424	0.701686	0.807327	0.77456	0.708639	0.373994	0.514562	0.850375	0.406101	1.28865	0.969275	0.71155	0.978853	0.943265	0.775458	0.732613	0.742163	0.682979	0.754369	0.174745	0.684524	0.499009	0.6937	0.964697	1.13132	0.68683	0.608859	0.514791	1.174	0.843529	0.595527	0.653344
SUV39H2-DT	0.331207	0.939127	0.65775	0.89775	1.74666	0.512291	0.421858	0.543098	1.24004	1.03967	1.06017	0.460225	0.530065	0.833382	0.747047	0.495986	0.949854	0.555017	0.393392	0.510256	0.365006	0.554766	0.309403	0.965861	0.70104	0.262929	0.684901	1.05019	0.245048	1.07638	0.400974	0.6098	0.524871	0.81409	0.311977	0.695312	0.188563	0.439012	0.329356	0.431288	0.905203	0.693536	0.426412	0.358367	0.90155	0.959724	0.543669	0.353848	0.70501
LINC02693	0.738804	0.805385	1.21399	0.566505	0.746393	0.902717	0.945113	1.08731	0.610396	0.497974	0.774244	0.785628	0.955563	0.948936	0.969902	1.27389	0.658717	0.689695	1.20117	0.912593	0.899477	1.22942	1.13831	0.51562	0.969118	1.09885	0.73669	0.572536	0.891464	0.812225	1.13088	0.623562	1.42326	0.803856	0.93122	0.814216	0.505344	1.43283	1.06063	1.12616	0.548411	0.872783	1.26434	1.16184	0.693214	0.527539	0.807417	1.18555	0.917385
IBA57-DT	0.103237	0.0585452	0.296741	0.155461	0.219025	0	0.233295	0.28214	0.374689	0.182287	0.238309	0.0224144	0.158867	0.0799279	0.143295	0.168042	0.120028	0.0894823	0.15822	0.038792	0.0247332	0.0934708	0.0838617	0.0218159	0.213185	0.0241045	0.169817	0.159681	0.0763817	0.313559	0.0480707	0.0475187	0.151484	0.247563	0.105699	0.264304	0.0489794	0.0977431	0.0733288	0.0231781	0.176345	0.0948139	0.0474688	0.119682	0.127733	0.179488	0.115542	0.057049	0.0845199
PITRM1-AS1	0.0938868	0.0372126	0.14245	0.0319246	0.10556	0.113334	0.118215	0.183932	0.0896717	0.0623892	0.0699113	0.0986337	0.125836	0.0439649	0.120858	0.0542273	0.105636	0.0568769	0.02901	0.0483657	0.039907	0.109684	0.0768812	0.0895999	0.0351792	0.106071	0.0854025	0.0790503	0.0952324	0.119583	0.105767	0.0557611	0.0399959	0.0953217	0.0775208	0.112429	0.111358	0.0908019	0.118316	0.0611964	0.0569066	0.0723189	0.0626653	0.105331	0.124908	0.109698	0.146882	0.125521	0.0619877
MRGPRF-AS1	0.0123865	0.0292681	0.0647334	0.102588	0.14078	0.139056	0.0572543	0.169257	0.0414065	0.0243012	0.0142963	0.0605095	0.0857748	0.0599365	0.0322364	0.131053	0.0240019	0.053681	0.0237293	0.116358	0.0519316	0.154203	0.0377319	0	0.0479591	0.0216906	0.0218302	0.0299355	0.0229109	0.0235132	0.0504664	0.00950226	0.0727009	0.0649752	0.0380458	0.0554951	0	0.117273	0.146635	0.0556186	0.0211581	0.119447	0.0711921	0.035899	0.0383141	0.0807569	0.0404335	0.0456321	0.0845067
LINC01894	0	0	0	0	0.0355611	0.146356	0.0482082	0.0356288	0	0	0	0.0764236	0	0	0.061072	0	0	0	0	0	0	0.0531159	0.0714832	0	0	0.0273953	0	0	0	0	0.0546335	0	0	0	0.0720779	0.0300388	0.0278332	0.0740583	0	0	0.0200421	0.064655	0.0269747	0.0906811	0.0483907	0	0	0	0.0640393
DSG2-AS1	0.27464	0.0679846	0.128151	0.0886218	0.227914	0.0734095	0.201503	0.238276	0.181118	0.173191	0.166039	0.15617	0.19119	0.0949242	0.204217	0.191588	0.0760258	0.207819	0.162852	0.171996	0.140994	0.118409	0.0995962	0.145091	0.143471	0.0534371	0.199758	0.120106	0.0967602	0.139026	0.1903	0.210688	0.182305	0.235209	0.200849	0.0753344	0.0465353	0.19605	0.278678	0.30096	0.122867	0.288264	0.20295	0.0884409	0.188781	0.265271	0.195158	0.120449	0.115992
ATP6V1B1-AS1	0.0580993	0.0219652	0.0607266	0.0874893	0.0352176	0.0144943	0.0119357	0.22935	0.0110982	0	0.0268229	0.0882998	0.0357625	0	0.0806429	0.037828	0	0.0167861	0.0890422	0.109156	0.0417576	0.157809	0.0353964	0	0.0899813	0	0.0273053	0.0336991	0	0	0.0541059	0.0089141	0.102302	0.0696611	0.011897	0.0148743	0.0137822	0.0550073	0.192582	0.039132	0.0595455	0	0.173642	0	0.0119809	0	0.0108374	0.0428076	0.0475656
ZNF667-AS1	6.92203	5.95642	5.27953	5.33811	9.90939	6.91021	7.26376	5.39326	7.97322	7.84912	9.83858	5.93472	5.14079	7.28482	8.24178	8.39401	5.39917	8.81947	6.309	6.33804	4.73566	8.30452	5.09558	5.71845	6.81563	4.2406	8.27867	9.42395	5.33589	9.44033	6.52098	9.80344	6.08454	6.20934	4.80938	7.91772	0.765646	7.53889	5.18522	6.61181	8.07365	8.59133	4.25096	4.90442	8.28774	10.013	9.3233	5.26005	5.47894
MUC12-AS1	0.0650369	0.522496	0.849725	0.244841	0.197115	0.121688	0.100207	0.0493725	0.0931756	0.255192	0.375322	0.0706026	0.0500411	0	0.0564203	0	0.126025	0.422788	0.124593	0.24438	0.0389532	0.257619	0.396231	0.343587	0	0.227778	0.152829	0.15718	0.0601483	0.0987672	0.189271	0.349249	0.143147	0.0974742	0.0998819	0.249757	0.655686	0.205253	0.192481	0.109512	0.361053	0.149326	0	0.376984	0.201172	0.0471137	0	0.179697	0.0887425
LINC02776	0.118523	0.186704	0.154853	0.297464	0.17961	0	0.32465	0.479871	0.264136	0.193775	0.151996	0.0428885	0.243185	0.0382342	0.137093	0.25723	0.535888	0.0570728	0.302743	0.371129	0.331277	0.223563	0.0802319	0.166973	0.407915	0	0.417771	0.114577	0.219227	0.209991	0.41391	0.121232	0.173913	0.177636	0.0404497	0.202291	0.281156	0.37405	0.18708	0.310448	0.13497	0.072568	0.317899	0.152669	0.0407349	0.171719	0.0736941	0.218319	0.700801
LINC01415	0.012806	0.0544666	0.0711084	0.0482101	0.106735	0.0319477	0.11181	0.0680514	0.293546	0.153885	0.142878	0.079936	0.0492664	0.0557697	0.138867	0.0521118	0.0372221	0.0277495	0.0214663	0.0451119	0.0345152	0.0688425	0.0520129	0.111628	0.0247916	0.328903	0.0639468	0.114512	0.0947473	0.269836	0.0260877	0.0417522	0.075163	0.0479826	0.0590013	0.163927	0.33416	0.0707262	0.0454802	0.0395328	0.0984359	0.0911488	0.0368015	0.210317	0.095728	0.180899	0.113465	0.0383317	0.0262106
LINC01386	0	0.0284299	0	0	0	0	0	0.0913392	0.0861874	0	0.0231449	0.0326537	0	0.0291101	0.0260944	0	0	0.0434532	0	0	0	0	0	0.158909	0	0.0351158	0.0353417	0.0290783	0	0	0	0.0923015	0	0	0	0	0	0	0	0.0337662	0	0.0552506	0	0	0	0	0	0	0
ABCA9-AS1	0.00442643	0.00836734	0.023133	0	0.0134157	0.0331284	0	0	0.0042277	0.0043421	0.00340594	0	0.0272465	0.00856752	0.0115199	0	0	0	0.00423993	0	0	0.00500959	0	0.00935384	0	0.0155026	0.00520079	0.00427907	0	0	0	0.00339571	0.00649506	0.00663411	0.0181279	0.0169985	0	0.00698476	0.00524011	0	0.00378051	0.0121958	0.00508821	0.0171051	0.00912789	0	0.0082567	0.00815349	0.0120797
LINC02831	0	0	0.0343093	0.0197719	0	0.016378	0	0	0	0.0128799	0	0	0.0202051	0	0	0	0	0.0189677	0	0	0	0	0	0	0	0	0	0	0	0.0199396	0	0.0201452	0	0.0393571	0	0.0336148	0	0	0	0	0.011214	0	0	0	0	0	0	0	0
LINC01837	0	0	0	0	0	0	0	0	0	0	0	0	0	0	0	0	0	0	0	0	0	0	0.0130855	0	0	0	0	0	0	0	0	0	0	0	0	0	0	0	0	0	0	0	0	0	0	0	0	0	0
ODF2-AS1	0.130074	0.0307351	0.169945	0	0	0.243376	0	0.296235	0	0	0.0750645	0.105904	0.300247	0.125881	0.0282102	0	0.126025	0	0.0934451	0.061095	0	0	0.0330193	0	0.0419691	0.037963	0.0764146	0.0628719	0	0.0246918	0	0	0.0477156	0.194948	0	0	0.0385698	0.0513131	0.0769922	0.036504	0.0277733	0.0298652	0.112141	0.0628306	0	0.141341	0.090986	0	0.133114
LINC00276	0.0103184	0.0195049	0	0	0.00521217	0	0.0176647	0.0104442	0	0	0.00793951	0.00373379	0	0.0033286	0.0149188	0	0.00666477	0	0	0.00323099	0.00412005	0.0116778	0.00698485	0	0.00443904	0	0.00404116	0.00664991	0	0.0104465	0.00800762	0.00791567	0	0.00515488	0.00352148	0.0220139	0.016318	0	0	0.003861	0	0.0221117	0.00395368	0	0.0106389	0	0.019247	0	0.00938622
LINC02037	0	0.0104679	0	0.0166779	0	0	0	0.0168156	0.0211562	0.0217287	0	0	0.0170433	0	0	0.0180276	0.0643834	0	0	0.0208081	0.0265338	0	0	0.0117021	0.0142941	0	0.0130129	0.0321199	0	0.0168194	0.0515704	0	0	0	0.0226789	0.0283546	0.039409	0.0174765	0	0.0248655	0.0189184	0	0.0127312	0.0213992	0	0	0	0.0306012	0.0453366
LINC02695	0	0.210829	0.194291	0.111967	0.112677	0.0927471	0.229125	0	0.0710158	0.145875	0.228848	0.0807171	0	0.0719575	0	0	0	0	0	0	0	0	0.150998	0	0.28789	0	0.174723	0.359394	0	0.112916	0	0.0570402	0	0.111438	0	0	0.176381	0	0	0	0.127008	0	0.256412	0	0	0	0.277388	0	0.101456
LINC01648	0	0.0411757	0.0569187	0	0.118833	0.032605	0	0.0132288	0.0249654	0	0.026817	0.0189172	0	0	0.00755862	0	0.0168835	0	0	0.00818488	0.0208742	0.0197218	0.0176943	0	0	0.0305154	0.0102372	0	0.0322322	0.00661591	0	0	0	0	0.00892076	0	0	0	0	0	0.00744156	0	0	0	0	0	0.00812624	0.00802467	0
LINC00588	0	0	0.027667	0.0106294	0	0	0	0.0321514	0	0	0	0.00766274	0.0108623	0.00683117	0	0.0114896	0	0	0.00676127	0	0	0.0319545	0.0143348	0	0	0	0	0.0136474	0	0.0107195	0	0	0	0	0	0	0	0.0334151	0.00835622	0.0079238	0	0.00648274	0.008114	0.0136384	0	0.0204536	0	0	0
LINC02395	0	0	0.00367835	0.00423954	0	0	0	0	0.00806689	0	0.00216629	0.00305629	0	0.00272462	0	0.00458265	0	0	0	0	0	0	0	0	0	0	0	0.00272164	0.00520747	0.0042755	0	0	0	0.00421953	0	0.0144155	0	0	0	0	0	0.00258565	0	0	0.0116113	0	0	0	0
LINC02874	0	0.0627419	0.032524	0	0	0.0103505	0	0.0125985	0.103029	0.0162795	0.0127696	0.0180158	0.0255382	0	0	0	0	0	0.0158964	0	0	0.00939103	0.00842561	0.043837	0	0.0193742	0.00974945	0.00802159	0	0.0126013	0	0	0	0	0	0.0955968	0	0	0.00982315	0	0.0212609	0.00762077	0	0	0.0513336	0	0	0.0076423	0
SYNJ2-IT1	0	0	0.0288679	0	0	0	0	0.0670939	0.0211032	0	0	0	0	0.021383	0	0	0	0	0	0	0	0	0	0.0233456	0	0.0257946	0	0	0	0	0	0	0	0	0.0452442	0	0	0	0	0	0	0	0	0	0.0227816	0	0	0	0
ZNF503-AS1	0.291235	0.485533	0.295949	0.511652	0.87655	0.479326	0.589991	0.460604	1.3174	0.476145	0.852795	0.425935	0.398372	0.876861	0.810585	0.316035	0.470282	0.549274	0.294462	0.395176	0.222886	0.526451	0.722872	0.51286	0.448962	1.21832	0.698626	0.754684	0.493797	0.764774	0.31077	0.800586	0.522305	0.733544	0.401715	0.559206	0.671671	0.504239	0.440541	0.385958	0.901673	0.731834	0.269681	0.570526	0.621419	0.797016	0.486658	0.327834	0.204213
LINC01036	0	0	0	0	0	0	0.00567629	0	0	0	0	0	0.0170077	0	0	0	0	0	0	0	0	0	0	0	0	0.00645134	0	0	0	0.00419606	0.00643284	0	0	0	0	0	0	0	0.00654193	0	0	0	0	0	0.00569778	0	0	0	0
LINC02126	0.0148708	0.0140552	0	0	0	0.0556483	0.015275	0	0.0142032	0.0437626	0.0114424	0.0322868	0	0.057566	0	0.0242057	0	0	0	0	0	0.01683	0.0150998	0	0	0.0868031	0.0349446	0.0287515	0.027506	0	0	0.0456322	0.0218205	0	0.0152254	0.209394	0	0	0	0	0.101607	0.10926	0	0.0574653	0.0919968	0.0215453	0.0416082	0.0273921	0
LINC02008	0	0	0.00857308	0	0	0	0	0	0.00626714	0	0	0	0.0302926	0	0	0	0	0.00947912	0	0	0	0	0	0	0.00846874	0	0	0	0	0.00498243	0	0.00503379	0	0.0098344	0	0.00839954	0	0	0	0	0	0	0	0	0	0	0	0	0
MROCKI	0.21618	0.0953512	0.414252	1.21534	0.524161	0.335573	0.557606	0.175053	0.298241	0.409986	0.635791	0.239895	0.162638	0.44632	0.37091	0.383161	0.996054	0.485792	0.400338	0.564103	0.07481	0.293593	0.424384	0.304552	0.750219	0.190683	0.389465	0.287933	0.293231	0.372071	0.760546	0.313255	0.162129	0.2664	0.354137	0.455063	1.13959	0.144031	0.432218	0.776561	0.767258	0.37061	0.381034	0.445539	0.123831	0.487212	0.255388	0.676947	0.629282
SAPCD1-AS1	0.947409	1.54669	1.35034	0.864645	1.30519	0.537169	1.12061	0.52307	0.712931	1.01385	1.08244	0.872655	0.751051	1.05579	0.8717	1.07482	0.500682	1.20274	1.31999	0.782109	0.89415	1.23469	0.932848	1.09203	1.00043	0.770872	0.37105	0.749348	0.58413	0.523188	0.935762	0.880969	0.842527	0.774507	1.20515	0.514504	0.476726	1.9027	1.25751	0.805701	1.12792	0.632805	1.45207	0.721121	0.621627	0.790304	0.722954	1.0841	0.861822
LINC01023	3.39982	7.20138	2.14166	5.25678	9.89022	4.54376	3.46104	4.05579	10.1764	6.96788	6.23638	4.05325	4.11072	5.69917	5.31943	2.86582	3.76456	8.50725	2.99489	4.33438	2.10901	3.43548	2.6816	7.92212	4.74049	1.48839	7.56119	7.60036	1.12295	9.98041	3.81633	4.35468	4.27602	4.86801	2.20664	8.7818	3.85247	4.88581	3.1264	3.23722	5.41853	5.57575	2.02385	1.75955	8.20023	6.1572	5.91708	2.40434	4.30767
LINC01441	0.00577948	0	0	0	0	0.00720916	0.00593656	0	0	0	0.00444705	0	0	0	0	0	0	0	0	0	0	0	0	0	0	0	0.00679055	0	0	0	0	0.0044337	0	0	0	0	0.00685498	0	0	0.00648783	0	0	0	0	0	0	0	0	0
LINC01173	0	0	0.626897	0.0602117	0.0605935	0	0	0	0.0763796	0.0392232	0.0615332	0	0	0	0	0	0	0	0	0	0.0478972	0.0452528	0	0.0422477	0	0.0933593	0	0	0	0.0303612	0	0.0306742	0	0	0	0	0	0	0.0473351	0.0448856	0.0341502	0	0	0.077257	0.0412272	0	0	0	0
GACAT2	0.0323594	0.0764619	0.126835	0.0487287	0.122594	0.0201821	0.0997168	0.0491311	0.18544	0.031743	0.112046	0.0175643	0.0497964	0.0313165	0.0140361	0.0790087	0.250817	0.0233733	0.030996	0.0455972	0.0581441	0.109868	0.0985734	0.205144	0.125292	0.0377774	0.114061	0	0	0.245711	0.0941727	0.0372365	0.0237411	0	0.0662623	0.0207113	0.307049	0.0255311	0	0.0181628	0.0276375	0.0148596	0.0371974	0.0937851	0.133459	0.070325	0.0301803	0.0596062	0.0220771
LINC02065	0	0.13355	0	0	0	0.176253	0	0	0.0899702	0.231012	0.0181205	0	0	0.182327	0.0204298	0.0383328	0	0	0	0	0.0282099	0.0266525	0.0478251	0.174178	0	0.219942	0.0553394	0	0	0.178818	0	0.0180661	0	0	0	0.241165	0	0	0	0	0	0.0648851	0	0.0455019	0.412785	0	0.021964	0	0
LERFS	0.0374488	0.814084	0.0530051	0.83179	0.0567501	0.424305	0.0288499	0.355363	0.0476899	0.0183677	0.393807	0.0135512	0.0432211	0.0332216	0.0541454	0.259065	0.36283	0.387708	0.023914	0.0615632	0.0224296	0.0600419	0.316879	0.534168	0.414852	0.0255026	0.0403334	0.0422358	0.0115446	0.0260658	0.0217967	0.0263345	0.343437	0.0187088	0.0255612	0.0519322	0.344236	0.0443197	0.347273	0.0245225	0.0319841	0.0315271	0.0251111	0	0.334639	0.0859067	0.366733	0.0229936	0.0425822
LINC02278	0	0	0	0	0	0	0.0543789	0	0.101127	0.0259658	0.040735	0.0287353	0	0	0	0	0	0	0	0.0248657	0.0317079	0	0	0	0	0.0309019	0.0311007	0	0.0489607	0.0200991	0	0	0	0	0.0271013	0	0	0	0	0	0.0678224	0.0243103	0	0	0.0272924	0	0	0.0487579	0
LINC01479	0	0	0	0	0.0561019	0	0.0190136	0	0	0.0363158	0.014243	0.0200946	0	0	0.0160581	0	0	0	0.0177306	0	0	0.0209492	0.0187956	0	0.0477803	0.0432195	0.0434975	0.0178943	0.0342382	0.0140553	0	0	0	0	0	0	0	0	0	0.0207792	0	0	0	0	0	0.0268186	0	0.0511446	0.0252575
RABGAP1L-DT	0.13715	0.183641	0.0895953	0.206529	0.155879	0.0142565	0.140878	0.260293	0.414811	0.134538	0.131914	0.0248146	0.298994	0.199095	0.148725	0.372073	0.442937	0.165107	0.569278	0.322094	0.602396	0.232829	0.24371	0.0603799	0.147508	0.0800568	0.107429	0.187828	0.232542	0.199603	0.399136	0.0789106	0.31864	0.0513886	0.339351	0.351127	0.13556	0.180349	0.378844	0.33358	0.27332	0.115463	0.210207	0.132498	0.200333	0.132472	0.117255	0.263158	0.857729
ATP2B2-IT2	0	0	0	0	0	0	0	0	0	0	0	0	0	0	0	0	0	0	0	0	0	0	0	0	0	0	0	0	0	0	0	0	0	0	0	0	0	0	0	0	0	0	0	0	0	0	0	0	0
LINC02480	0	0	0.0282547	0	0	0	0	0.0328343	0	0	0	0	0	0	0	0	0	0	0	0	0	0	0	0	0	0	0	0	0	0	0	0	0	0	0	0	0	0	0	0	0	0	0	0	0	0	0	0	0
LINC01857	0.0538009	0.0508503	0.105438	0.0405082	0.0407651	0.201329	0.0828947	0.0816854	0	0	0	0.0292025	0	0	0.0233365	0.0875733	0.0521261	0.0388606	0.0515341	0.30324	0.0322235	0.548001	0.355091	0	0.0694368	0.188426	0.0632129	0.0260049	0	0.0204259	0.093943	0.082546	0	0.0403171	0.578381	0	0.478595	0	0.0955361	0	0.114875	0.0247056	0.0309223	0.675685	0.0554723	0.0779483	0	0.37163	0.0367055
OVAAL	0.00888852	0	0	0.0133849	0.0269395	0	0.0091301	0.0134954	0.00848947	0.0087192	0.020518	0.0192984	0.0273563	0.00860204	0.0385545	0	0	0	0	0	0	0	0	0.00939153	0.0114718	0.0103767	0	0.0343705	0	0.0067492	0	0	0.0130425	0.0399651	0	0.022756	0	0	0	0.00997793	0.015183	0.00816329	0	0	0.0458233	0.012878	0.0165799	0	0.0121283
GPRC5D-AS1	1.96046	1.33294	0.830173	1.31856	1.30343	2.53241	1.79883	0.835315	2.09447	1.81289	2.35514	2.35114	0.643913	2.98839	1.91247	1.66492	0.510519	0.985074	0.97604	1.31389	1.00248	1.35054	0.857631	1.23629	1.59513	1.20767	2.24879	0.775307	1.47627	3.0743	0.446504	2.05976	1.43833	2.63628	1.13451	1.83504	0.597403	1.32668	0.889806	1.33958	1.0225	2.97473	0.748217	0.913288	2.40087	2.16115	1.70919	0.531683	0.882865
LINC00706	0.0378684	0	0.0742142	0.0855367	0.344317	0.023618	0.0194488	0.143738	0.0542524	0	0.029138	0.0411091	0.0582739	0.0366479	0	0.123279	0.0366896	0.054705	0.181365	0.302372	0.340214	0.0642862	0.0576774	0.0200057	0	0	0.0222466	0	0.0350219	0.0287541	0.044082	0	0.0555658	0.085133	0.077543	0.121187	0	0.0896328	0.0672443	0.0425097	0.0161713	0.0173893	0.0870601	0.0731676	0.0195224	0.0274324	0	0.0697537	0.284192
LINC01912	0	0	0.0348627	0	0	0	0	0	0	0	0	0	0	0	0	0	0	0	0	0	0	0	0	0	0	0	0	0	0	0	0	0	0	0	0	0	0	0	0	0	0	0	0	0	0	0	0	0	0
LINC02216	0	0	0	0.034303	0.0345205	0	0	0	0	0	0	0	0	0	0	0	0	0	0	0	0	0	0	0	0	0	0	0	0	0	0	0	0	0	0.023323	0	0	0	0	0	0	0	0	0	0	0	0	0	0
EGFLAM-AS4	0	0	0	0	0	0	0	0	0	0	0	0	0	0	0	0	0	0	0	0	0	0	0	0	0	0	0	0	0	0	0	0	0	0	0	0	0	0	0	0	0	0	0	0	0	0.0121439	0	0	0
NCOA7-AS1	0.18492	0.998736	0.172574	0.0397806	0.0800656	0.0329521	0.0814055	0.240654	0.252312	0.155484	0.304903	0.315457	0.325217	0.0511315	0.481262	0.172	0.0511897	0	0.404867	0.198528	0.0949339	0.179385	0.214592	0.223297	0.102284	0.0925207	0.279348	2.11964	0.244315	0.120354	0.123007	0.101329	0.155052	0.118778	0.162283	0.101448	0	0.333484	0.28146	0.266895	0.29331	0	0.273301	0.25521	0.245141	0.076548	0.369574	0.0729908	0.216277
LINC02608	0.129501	1.19951	0.778305	0.0780041	0.588741	0.0646144	0.159625	0.275269	0.76686	0.96546	0.677588	0.0281167	0.199283	0.375982	0.966157	0.126476	0.25094	0.448988	0.744269	0.218974	0.248203	2.1105	0.105196	1.50513	0.768832	0.0302367	0.182587	0.400608	0.431161	0.983323	0.69345	0.178823	0.798092	0.232908	0.87509	0.364698	0.12288	0.122609	0.0613226	0.668716	0.641503	0.214083	0.11909	0.550475	0.0801146	1.61358	0.169093	0.0715624	0.318066
LINC00488	0.488435	2.24371	0.178409	0.197719	0.453658	2.50255	0.404605	0.0637924	1.29418	0.90159	1.48311	0.724083	0.00808204	1.25035	0.747211	0.0854882	0.162832	0.477985	0.100614	0.389759	0.0692038	0.237757	0.159986	0.760241	0.135567	2.71618	0.746664	0.416327	0.0680009	0.562297	0.09782	1.55924	0.10789	0.920957	0.112922	1.77486	0	0.107737	0.0932614	0.141496	0.627985	0.781402	0.0664092	0.801664	1.02346	0.19784	1.54787	0.0773934	0.093162
C2orf49-DT	0.456644	0.533154	0.401088	0.554736	0.529178	0.636618	0.670079	0.489402	0.912602	0.553345	0.862179	0.387414	0.51965	0.92099	0.865526	0.337293	0.304868	0.327064	0.419026	0.382105	0.303381	0.356118	0.233787	0.559522	0.341728	0.389746	0.676299	0.6566	0.432966	0.874128	0.379694	0.471008	0.365995	0.759162	0.267163	0.79085	0.22302	0.526804	0.41339	0.478151	0.645646	0.592074	0.366118	0.274331	0.50644	0.878427	0.622735	0.395831	0.408411
TRPC7-AS2	0.0187465	0	0.0979711	0.338755	0.113634	0	0.038512	0.768491	0	0	0	0	0.201937	0	0	0.0915426	0.0363259	0	0.0359133	0.228933	0.179648	0.127298	0.114211	0	0.145168	0	0.022026	0	0.0693494	0.0142345	0.109112	0	0.165045	0	0.172742	0	0.066705	0.236651	0.044385	0.315661	0	0	0.258591	0.0724421	0	0.0543209	0	0.120859	0.179056
TMCO1-AS1	0.289324	0.389821	0.217154	0.176126	0.279857	0.238037	0.379388	0.214966	1.09946	0.549508	0.506819	0.380909	0.198931	0.327658	0.368477	0.14028	0.0715704	0.19564	0.147411	0.109872	0.147479	0.15327	0.112511	0.520335	0.158897	0.107797	0.282076	0.446317	0.125248	0.738526	0.143318	0.264454	0.162588	0.341364	0.0882367	0.677675	0.0146027	0.126278	0.116598	0.248771	0.378543	0.412709	0.198133	0.166516	0.564889	0.499449	0.344477	0.170086	0.0755962
LINC01820	0	0	0	0.034965	0	0	0	0	0	0	0	0	0.0357311	0.0449419	0	0	0	0	0	0	0	0	0	0.0245333	0	0	0	0	0	0	0	0	0	0	0	0	0	0	0.0274876	0	0	0	0	0	0	0	0	0	0
LINC01238	0.107602	0.180801	0.171826	0.468095	0.507299	0.626357	0.368421	0.0726093	1.05055	0.433936	0.165589	0.519156	0.20238	0.56695	0.217807	0.155686	0.0695015	0.276342	0.263396	0.0898488	0.0143216	0.0541235	0.121399	0.21475	0.293177	0.0697875	0.575939	0.496983	0.132685	0.399441	0.22268	0.504448	0.298233	0.179187	0.183613	0.336695	0.0283612	0.113195	0.254763	0.0805265	0.214434	0.219605	0.233635	0	0.160253	0.623586	0.256465	0.198203	0.130508
LINC01628	0	0	0	0	0	0	0	0	0	0	0	0	0	0	0	0	0	0	0	0	0	0	0	0	0	0	0	0	0	0	0	0	0	0	0	0	0	0	0	0	0	0	0	0	0	0	0	0	0
LINC01077	0	0	0	0	0.242814	0	0.263336	0	0	0	0	0.0347885	0	0	0	0.0521623	0	0	0	0.0602074	0	0	0.0325396	0	0	0	0	0	0	0	0	0.0245839	0	0	0.0656205	0	12.8852	0	0	0	0	0	0	0	0	0	0.029888	0	0.0437266
CASC8	0.0169535	0.160237	0.0221502	0.0510591	0.0685105	0.162129	0.0754618	0.00858011	0.437193	0.188479	0.0391348	0.0429434	0.0347852	0.0328141	0.0735368	0.0183971	0	0.114292	0.0162392	0.0318518	0.00676941	0.0575611	0.0459055	0.0238838	0.0145871	0.059376	0.0663978	0.0819455	0.0104527	0.0386192	0.0263137	0.121387	0	0.26256	0.0694311	0.0795733	0.0402167	0.0356694	0.0267599	0.0253751	0.159275	0.0622808	0.0194882	0.109189	0.163148	0.0409378	0.163389	0.0208189	0.0154219
GATA6-AS1	0.0943802	0.0274474	0.0948541	0.185854	0.198034	0.0633916	0.0522014	0.352731	0.110945	0.121069	0.122898	0.0866945	0.134065	0.126468	0.0503853	0.141808	0.182885	0.19927	0.139083	0.0545599	0.0869663	0.123248	0.250642	0.0767087	0.0562198	0.0932312	0.102361	0.105275	0.0940002	0.154354	0.0422563	0.0167084	0.0745703	0.0217619	0.126364	0.157988	0.0172221	0.0458243	0.128919	0.0488989	0.161216	0.253371	0.150218	0.196384	0.0748557	0.115704	0.0677113	0.167162	0.217937
LINC02217	0	0	0	0.0203576	0.0409733	0	0.041659	0	0	0.0132614	0.0104022	0.0146758	0.0416072	0.0130832	0.0117278	0	0	0.0195295	0.0129493	0.0126995	0	0	0	0.014284	0	0	0.0158839	0.0392066	0.0250055	0	0	0.010371	0	0.0202615	0	0.0519159	0.0160346	0	0	0.0151758	0.0461848	0.0372476	0.0155401	0	0.0139389	0	0	0.0124509	0
LINC01402	0.237187	0.0896714	0.247913	0.142868	0.215661	0.177516	0.0974532	0.504166	0.135923	0.0465337	0.803019	0.205988	0.364995	0.137725	0.411525	0.0772152	0.183843	0.0685283	0	0.356497	0.113648	0.161061	0.240839	0.0501218	0.122448	0.0553798	0.390153	0.0458582	0.438716	0.14408	0.110442	0.0727825	0.0696066	0.497677	0.0971372	0.0607236	0.450119	0.0748546	0.112315	0	0.121545	0.0871336	0.0545296	0	0.342378	0.274914	0.221214	0.0873797	0.194184
CISTR	0	0.0681327	0.075346	0	0.0436959	0	0.0888544	0	0.0413099	0.0565703	0.155308	0.0626041	0.022186	0.0418576	0.0625356	0.0234674	0.0558737	0.145791	0.0276196	0.0270868	0.0172701	0.04895	0.0146393	0.0456993	0.0372145	0	0.0508182	0.097561	0	0.0328417	0.0503486	0.0663605	0	0.0216078	0.0295221	0	0.0171001	0	0.0512024	0.064737	0.0492537	0.0926862	0.0331454	0.0278563	0.0297303	0.10444	0.0268927	0	0.0196722
EZR-AS1	0.0609908	0.461167	0.159372	0.275531	0.184852	0.304313	0.313243	0.277806	0.699031	0.358974	0.140789	0.132421	0.093856	0.177075	0.211641	0.89349	0	0	0.175263	0.0572942	0.292239	0.414157	0.12386	0.708866	0.157433	0	0.0716607	0.176882	0.225625	0.370491	0.141997	0.0467888	0	0.0914101	0.124891	0.156146	0	0	0.0722024	0.205398	0.0520909	0.280072	0	0.235687	0	0.0883653	0.170651	0.168518	0.166443
SLC12A9-AS1	0.107602	0.135601	0.0468615	0.486099	0.217414	0.178959	0.294737	0.108914	0.308313	0.387024	0.331179	0.35043	0.331167	0.0694224	0.248922	0.233529	0.625513	0.207256	0.17178	0.269546	0.214823	0.324741	0.218518	0.189485	0.370329	0.125618	0.379277	0.312059	0	0.326815	0.125257	0.385215	0.157888	0.322536	0.14689	0.367304	0.935918	0.169792	0.169842	0.12079	0.275701	0.329407	0.288608	0.277204	0.591705	0.155897	0.16726	0.0660676	0.293644
FAM223A	0	0	0	0	0	0	0	0	0	0	0	0	0	0	0	0	0	0	0	0	0	0	0	0	0	0	0	0	0	0	0	0	0	0	0	0	0	0	0	0.0208375	0	0	0	0	0	0	0	0	0
ATP13A4-AS1	0.012653	0	0	0	0	0	0	0	0	0	0	0	0	0	0	0	0	0	0	0	0	0	0	0	0	0	0	0.0122318	0	0	0	0	0	0	0	0	0	0	0	0	0	0	0	0	0	0	0	0	0
LINC01843	0.442363	0.180801	0.890369	3.07863	0.887774	0.208786	0.71228	0.399351	0.239799	0.187648	0.248384	0.324472	1.10389	0.208267	0.103718	0.700586	1.45953	0.414513	1.78651	1.07819	1.60401	0.933631	0.95905	0.315808	0.848672	0.125618	0.224757	0.312059	0.773994	0.0817038	1.02989	0.357699	0.999958	0.125431	1.01599	0.168347	1.12027	0.698035	0.863363	1.66421	0.755624	0.46117	0.948283	0.924013	0.209562	0.259828	0.0780545	1.02405	3.00169
ABALON	0.326876	0.479858	0.808712	0.659797	0.653441	0.54654	0.61437	0.422378	0.518121	0.61401	0.503033	0.4379	0.824088	0.531722	0.500771	0.430181	0.471682	0.271268	0.499634	0.496529	0.541517	0.661172	0.58614	0.521736	0.6373	0.454679	0.457604	0.544587	0.295874	0.559776	0.510047	0.474846	0.602099	0.729648	0.626619	0.685509	0.288716	0.504826	0.633962	0.484047	0.481136	0.600411	0.479677	0.860017	0.659721	0.362748	0.642161	0.531648	0.626327
HAO2-IT1	0.127669	0	0	0.384503	0	0.0530836	0.262278	0.516903	0.0812914	0	0	0.0461982	0.130976	0.0411847	0	0.207811	0.742169	0.184431	0.0407633	0.159908	0.713683	0.048163	0	0	0.549243	0	0	0	0.0787149	0	0.346774	0.0652936	0.124889	0.0637813	0.130714	0	0	0.402915	0.201517	0.0477721	0.0363464	0.0781681	0.0489188	0	0	0.0616568	0	0.195972	1.10329
AFDN-DT	0.515504	0.889729	0.622274	1.08004	0.951025	0.775824	0.949674	0.816716	1.57876	1.15428	1.21153	0.815099	0.405265	0.526003	0.894413	0.629327	0.836048	0.58281	0.692372	0.521105	0.563816	0.564396	0.517754	1.12488	0.715945	0.274742	0.763693	1.22419	0.321291	1.02538	0.658794	0.485736	0.63309	0.965766	0.338479	0.975485	0.558266	0.795766	0.656699	0.553526	1.08156	0.705018	0.599017	0.281488	0.982156	0.933597	0.600988	0.603797	0.67282
LINC01676	0	0	0	0	0	0.0055085	0	0	0	0	0.00679596	0.00958801	0	0.00427375	0	0	0	0	0	0	0	0	0.0044841	0	0	0	0	0	0	0	0	0.00338778	0	0	0	0	0	0	0	0	0.011315	0	0	0	0.00910657	0	0	0.00813445	0
EPHA1-AS1	0.00995862	0.0235312	0.048792	0.0149963	0.0264099	0.0341608	0.0434745	0.0151201	0.0118894	0.0146534	0.0249038	0.0216217	0.0383122	0.0240941	0.0345569	0.00810498	0.00964863	0.0107897	0.0190781	0.0187101	0.0208762	0.0225413	0.022752	0.0184138	0.0128529	0.0610365	0.0263268	0.0361017	0.0230251	0.0189044	0.0144908	0.0190993	0.021919	0.0335824	0.0280393	0.0254957	0.064965	0.0039286	0.00589463	0.0251532	0.0212636	0.0251517	0.00572376	0.0913975	0.017969	0.0216425	0.016254	0.0298087	0.0237798
RERE-AS1	0.11312	0.106916	0.197059	0.227123	0.342845	0.188137	0.174291	0.343498	0.108041	0.0739766	0.130561	0.307001	0.2321	0.0912282	0.147199	0.15344	0.292263	0.0817068	0.270884	0.106264	0.135504	0.14936	0.114862	0.0597606	0.121663	0.0660297	0.310121	0.25516	0.278978	0.0858937	0.153628	0.0867792	0.0553283	0.169538	0.154423	0.217204	0.0894467	0.0892498	0.133914	0.169312	0.0966131	0.10389	0.10836	0.14571	0.0971951	0.163891	0.14067	0.208367	0.231527
LINC01117	0.814171	1.75379	0.964784	0.912392	1.69289	1.39346	1.24472	0.833682	2.78496	1.91307	1.99596	1.23327	0.903246	1.86904	1.60972	0.862954	0.880551	1.75056	0.798004	0.818183	0.884556	0.964293	1.15355	2.78079	1.34403	0.530505	2.26915	1.72057	0.490307	2.74602	0.969804	2.19332	1.22245	1.84455	0.814202	1.69661	2.96441	1.40425	0.627613	0.977722	1.00262	2.43451	0.805306	0.548757	3.33834	1.75568	1.94251	0.645222	0.620055
LINC00630	0.480447	0.613646	0.458064	0.532837	0.629685	0.781514	0.773602	0.335157	0.858844	0.608225	0.804309	0.60614	0.424619	0.732001	0.867381	0.449143	0.30194	0.182893	0.370029	0.286653	0.346088	0.426178	0.349403	0.524785	0.43154	0.572258	0.682736	0.775135	0.396297	0.687718	0.370334	0.657453	0.423939	0.622764	0.299131	0.793696	0.388886	0.317595	0.342027	0.375346	0.826223	0.515781	0.500035	0.508054	0.518803	0.606723	0.608559	0.577034	0.367649
LINC02710	0	0	0	0	0	0	0	0	0	0	0	0	0	0	0	0	0.0478471	0	0	0	0	0	0	0	0	0	0	0.0238702	0	0	0	0	0	0	0	0	0.0292871	0	0	0	0	0	0	0	0	0	0	0	0
TTTY19	0	0	0	0	0	0	0	0	0	0	0	0	0	0	0	0	0	0	0	0	0	0	0	0	0	0	0	0	0	0	0	0	0	0	0	0	0	0	0	0	0	0	0	0	0	0	0	0	0
DAB1-AS1	0.00305236	0	0.00797597	0	0	0	0	0.00926873	0	0	0	0	0.00469713	0.00295398	0.00264796	0	0	0.00440945	0	0	0	0	0	0	0	0	0.00358634	0	0	0	0	0	0	0.00457472	0	0	0	0.00481652	0	0	0.00260695	0	0	0	0	0	0	0.00281122	0
XIAP-AS1	0.0274585	0.0259526	0	0	0	0	0	0.0416901	0	0	0.0211281	0	0.0422547	0	0	0	0	0	0	0	0	0	0	0	0	0.0320559	0	0.0265445	0.101578	0	0	0	0	0	0.0281134	0	0	0.0433287	0	0	0.0234517	0	0.0631276	0	0	0	0	0.0758681	0
LINC00862	0.0602619	0	0.0492086	0.0453729	0.0342455	0.00939612	0.0232124	0.0457476	0.0215836	0.029557	0.0231844	0	0.0115918	0.0583196	0.00653474	0	0.0145965	0.0326455	0.0288614	0.0353809	0.0360933	0.0426257	0.0382437	0	0.0486097	0.0263818	0.00885052	0.0218459	0.0278661	0.0285986	0.0175375	0.0288935	0.0221061	0.0564485	0.0308495	0	0.0268035	0.0237728	0.0713394	0.0169119	0.0128671	0.0138362	0.0432947	0.0436632	0.0233003	0	0.00702548	0.0555013	0.0308351
LINC01243	0	0	0	0	0	0	0	0	0	0	0	0.0199274	0	0	0	0	0	0	0	0	0	0	0	0	0	0	0	0	0	0	0	0	0	0	0	0	0	0	0	0	0	0	0	0	0	0	0	0	0
APOA1-AS	0.11754	0.199969	0.153569	0.141599	0.106873	0.117293	0.120735	0.35692	0.471505	0.207542	0.379856	0.153119	0.108526	0.159252	0.448657	0	0.18221	0	0.157623	0.132499	0.0563196	0.212841	0.11935	0.0993534	0	0.0823319	0.110482	0.181804	0.043482	0.0892501	0.0547306	0.144272	0.241459	0.352327	0.120343	0.0902764	0.0836478	0.14838	0.111317	0.105557	0.140544	0.237489	0.162136	0.363369	0.339337	0.204355	0.153475	0.129906	0.0962296
LINC02152	0	0	0	0	0	0	0	0	0	0	0	0	0.0794955	0	0	0	0	0	0	0	0	0	0	0	0.0133345	0	0	0	0	0	0	0	0	0	0	0	0.0490177	0	0	0	0	0	0	0	0	0	0	0	0
P3H2-AS1	0.833987	1.23378	0.426376	1.50158	1.26383	0.746297	1.75055	0.44043	1.52382	2.16974	1.19973	0.787268	0.251097	1.56158	1.66718	0.796797	0.421579	0.759538	0.590454	1.46469	0.673251	0.6566	0.828422	2.68186	0.514783	0.486811	2.44972	2.20835	0.771298	1.80341	0.780885	2.1419	0.532061	1.90208	0.556876	1.94948	2.1504	0.543568	0.472184	0.915851	0.634867	2.43103	0.521019	0.525453	1.1403	1.33964	2.14748	0.384052	0.420554
ANKRD44-AS1	0.203616	0.852273	0.0760084	0.262814	0.2204	0.399118	0.239028	0.044164	0.388948	0.856015	0.425255	0.189463	0.0447621	0.112602	0.30281	0	0.394555	0.714351	0	0.136625	0	0.0987606	0.177215	0.15367	0.0750833	0.984786	0.478473	0.168718	0.0538029	0.463826	0.135443	0.423978	0.0853637	0.217978	0.17869	1.26599	0.0690018	0	0	0.032653	0.397494	0.480863	0	0.449619	0.419883	0.252861	0.189904	0.455431	0.0793806
LINC02373	0	0	0.0408792	0	0.0474147	0.0390283	0.0321388	0.047505	0	0	0.0240751	0.033966	0	0.09084	0.0542862	0.0509292	0	0.0451995	0	0	0	0.0354106	0.0317703	0.0661182	0	0.0365271	0	0	0.0578731	0.0237578	0	0	0	0	0	0	0.0371109	0	0	0	0.0267228	0.0287355	0.0359663	0	0.064521	0.181326	0	0.0288167	0
LINC02412	0.0625769	0.03943	0.068132	0.0157053	0.0948295	0.0260189	0.0535647	0.047505	0.039845	0.0102308	0.01605	0.0452881	0.0802472	0.0201867	0.0271431	0.0339528	0.0202097	0.0150665	0.00999006	0	0	0.0118035	0.0105901	0.0110197	0.0269211	0	0.0245081	0.0302469	0	0.0712735	0	0.0320037	0.0459107	0.0937872	0	0.0400517	0.0123703	0.0164574	0	0.0234155	0.0356303	0.0862066	0	0	0.0322605	0.120884	0.00972716	0.00960557	0
PLCG1-AS1	0.0995794	0.0598934	0.118276	0.13632	0.123466	0.0903364	0.139481	0.151191	0.103755	0.115443	0.11145	0.0687917	0.0139307	0.0788481	0.16492	0.0736766	0.0526253	0.0653878	0.104055	0.0935439	0.0867522	0.0819627	0.0643447	0.0956497	0.0233672	0.0211367	0.106364	0.148772	0	0.123729	0.126457	0.0972259	0.0797	0.17638	0.101954	0.196999	0.107373	0.128564	0.0321503	0.0101622	0.0386584	0.116397	0.114467	0.0349823	0.0933392	0.144274	0.118203	0.10005	0.0617616
CASC22	0.061501	0.0232512	0	0.277835	0.260957	0	0.050538	0.112052	0.011748	0.0603294	0.0189289	0.0400585	0.132497	0.0119038	0.0320117	0.2803	0	0.017769	0.0589098	0.0808827	0.279949	0.0835243	0.124896	0	0.0317499	0	0	0.0237815	0.0455025	0.0560385	0.0143185	0	0.288777	0.129045	0	0.0157452	0	0.213503	0.160174	0.110462	0.0105053	0.056483	0.141392	0	0.038047	0.0356418	0.0344157	0.045314	0.134268
ZNF350-AS1	0.858066	0.417791	0.475612	1.44875	2.08839	0.27569	1.26866	1.22384	0.32285	0.3826	1.43053	0.409294	1.28042	0.503279	0.293242	1.52367	1.10847	1.14566	2.09214	0.647289	0.778682	1.67738	0.712866	0.343418	0.956427	0.0455333	0.412436	1.04316	0.67333	0.542953	1.01399	0.448814	1.64061	0.77941	0.692174	0.282919	0.185044	1.8874	1.36979	1.38647	1.22142	0.274625	0.986353	0.401918	0.522791	2.88194	0.145506	1.00581	0.567673
LINC02155	0	0	0	0	0	0	0	0	0	0	0	0	0	0	0	0	0	0	0	0	0	0	0	0	0	0	0	0	0	0	0	0	0	0	0	0	0	0	0	0	0	0	0	0	0	0	0	0	0
LY6E-DT	0.168314	0.0779185	0.143613	0.579332	0.114519	0.184243	0.183474	0.255551	0.0885809	0.090978	0.166513	0.126784	0.317157	0.199457	0.0774773	0.475255	0.419336	0.223299	0.552764	0.254917	0.395012	0.295453	0.299959	0.148804	0.314763	0.0481213	0.104934	0.15607	0.330386	0.0130412	0.347879	0.100135	0.332659	0.0669265	0.348174	0.215456	1.17744	0.243914	0.353779	0.528271	0.287507	0.198747	0.197427	0.192471	0.0850009	0.0846041	0.0384441	0.458726	0.449954
ZMYND10-AS1	0	0	0	0	0	0	0	0	0	0	0	0	0	0	0	0	0	0	0	0	0	0	0	0	0	0	0	0	0	0	0	0	0	0	0	0	0	0	0	0	0	0	0	0	0	0	0	0	0
ZNF561-AS1	1.44594	2.39229	1.36212	1.77527	1.83818	1.77173	1.80621	1.06964	1.72831	1.77508	1.48636	1.48025	1.12347	1.80346	1.45398	1.60914	1.5523	1.92466	1.37413	1.20085	0.956206	1.46604	1.08457	1.27864	1.34188	1.10767	1.78567	2.08709	1.3031	1.66522	1.6402	2.19233	1.4339	1.37519	1.34663	1.46546	0.690721	1.28651	1.29473	1.42225	2.34857	1.748	1.12332	1.51489	1.65781	1.98379	1.64266	1.33171	1.44581
ATG10-AS1	0	0	0	0	0	0	0	0	0	0	0	0	0	0	0	0	0	0	0	0.0191865	0	0.0231153	0	0	0	0	0	0	0	0	0	0.0156685	0	0	0	0	0	0	0	0	0	0	0	0	0	0	0	0	0
LINC02224	0.0164206	0.0310401	0	0.0247271	0.174187	0.102413	0.286737	0.0498626	0.0470502	0.0483234	0.0252698	0.606079	0.0252689	0.11124	0.0142451	0.0534567	0.0318189	0.166049	0	0	0	0	0.0166735	0.0520496	0.0423857	0.0191699	0.0578798	0.0634959	0.0303726	0.112216	0	0.163761	0.0240946	0.0246104	0.0336244	0.0420394	0	0.0259112	0.0194391	0.0184332	0.0560979	0.18097	0	0.0317271	0.0169308	0.142744	0.0306297	0.0151234	0.0224058
MYB-AS1	0	0	0	0	0	0	0	0	0	0	0	0	0.181441	0	0	0	0	0	0	0	0	0	0	0	0	0	0	0	0	0	0	0	0	0	0	0	0	0	0	0	0	0	0	0	0	0	0	0	0
MAP3K2-DT	0.516608	0.618483	0.694247	0.377856	0.395164	0.337544	0.636779	0.216633	0.183268	0.308887	0.435365	0.421949	0.476991	0.180937	0.55487	0.88895	0.486226	0.199012	0.772896	0.323531	0.247534	0.540124	0.189842	0.233933	0.152399	0.344631	0.42778	0.404285	0.91005	0.175587	0.286369	0.362343	0.577554	0.221219	0.226684	0.516444	0.53688	0.178566	0.133964	0.585448	0.222713	0.600979	0.503355	0.161608	0.20799	0.463343	0.0825977	0.231101	0.436372
LNX1-AS1	0.00958364	0.00905805	0	0	0.0145231	0.0239087	0	0.0145508	0.0183068	0	0.0147484	0	0	0.00927476	0.0332557	0	0	0.0138446	0.00917986	0.0450139	0	0	0	0.020252	0	0	0	0.00926461	0	0.0291081	0	0.00735204	0	0.028727	0.00981219	0.0368035	0	0	0.0453814	0	0.00818518	0	0.0110165	0	0.0197628	0	0.0178766	0	0
FAM153CP	0.0154434	0.00583858	0.036319	0.0465112	0.0187225	0.0385274	0.0824884	0.089101	0.0619503	0.0363582	0.00950641	0.0536481	0.0522834	0.0179348	0.0294742	0	0.0418955	0.0133858	0.0355026	0.00580296	0.0258991	0.0139824	0.0344988	0.0228443	0.0199317	0	0.0181451	0.0149293	0.00571303	0.0257982	0.0215729	0.00473893	0.00906429	0.0185167	0.0379481	0.0237226	0.322384	0.0097477	0.0329081	0.00346724	0.0263798	0.0312034	0.0106514	0.0179034	0.0159232	0.0626497	0.0230455	0.054049	0.00421449
LINC00237	0.0686542	0.0504693	0	0.0918965	0.0462396	0.0666069	0.0626846	0	0.18943	0.0598635	0.0880439	0.124216	0.0117388	0.0590591	0.0860288	0	0	0.0220396	0	0	0.00913773	0.00863325	0.00774573	0.112839	0	0.0267164	0.071702	0.147486	0	0.139014	0.00887992	0.210671	0	0.102896	0	0.0390591	0.00904778	0	0.018061	0.00856319	0.0521209	0.189158	0	0	0.117979	0.0663122	0.291697	0.00702563	0
NAV2-AS4	0.0112066	0.0847361	0	0.0337512	0.0509478	0.0279576	0.0230224	0.0510448	0	0.0219863	0.0431149	0.036497	0	0.0542271	0.0291656	0.0182413	0.0217155	0	0.0214689	0.0105274	0	0	0.0341376	0.0355224	0.0144635	0	0.0131671	0.0650013	0	0.0425468	0.0130454	0.0687767	0.0164439	0.0167959	0.0114739	0.243871	0.013292	0.0176837	0.0132667	0.0251603	0.0478566	0.123507	0.0128821	0.0433058	0.127103	0.0162365	0.0209039	0.0103213	0.0152914
C5orf38	4.24208	6.66722	0.889298	1.905	5.55329	3.17316	3.7924	1.3466	5.65389	7.02088	5.79283	3.32135	0.899311	5.58248	5.77954	1.43247	0.799357	5.51234	1.39616	0.994627	0.980063	1.43951	0.879633	6.26192	2.37809	0.569879	5.52543	4.80539	1.08095	4.12424	2.09691	6.03915	1.87645	7.43979	0.879912	3.23876	0.848095	2.43019	0.99298	1.42783	4.6448	4.46425	0.648066	1.28857	5.89799	6.19586	4.46299	1.30443	0.553499
LINC02873	0.00373133	0	0.00487508	0	0	0	0	0	0	0	0.00574217	0	0.0172259	0.00361106	0.00323697	0	0	0	0	0	0	0.00422292	0	0.00788497	0	0	0.00876818	0	0	0	0.00434357	0.00286246	0	0.016777	0	0.0047764	0	0	0.00441723	0.00418865	0	0.00685376	0	0	0	0.00540605	0	0	0
TTTY7B	0	0	0	0	0	0	0	0	0	0	0	0	0	0	0	0	0	0	0	0	0	0	0	0	0	0	0	0	0	0	0	0	0	0	0	0	0	0	0.0106875	0	0	0	0	0	0	0	0	0	0
BMF-AS1	0	0	0	0	0	0	0	0	0	0	0	0	0	0	0	0	0	0	0	0	0	0	0	0	0	0	0	0	0	0	0	0	0	0	0	0	0	0	0	0	0	0	0	0	0	0	0	0	0
LINC01838	0	0	0	0	0	0	0	0	0	0	0	0.00867087	0	0.0077299	0.00692911	0	0.0154774	0	0	0	0.00956787	0.00903964	0	0.00843934	0	0	0.0187693	0	0	0	0	0	0	0	0.00817782	0	0	0	0	0	0	0	0	0	0	0	0	0	0
GPR50-AS1	0	0	0	0	0	0	0	0	0	0	0	0	0	0	0	0	0	0	0	0	0.0293592	0	0	0	0	0	0	0	0	0	0	0	0	0	0	0	0	0	0	0	0	0	0	0	0	0	0	0	0.0111476
FOXCUT	2.22571	1.38991	2.59638	1.3167	2.83079	1.14026	2.85775	5.55167	2.42947	2.06635	1.682	1.6827	6.1773	1.8078	1.99979	5.11081	1.46329	2.81336	5.63439	4.89099	2.9994	12.0099	5.52889	1.97372	3.33422	0.463993	1.63442	1.46003	1.98489	1.75037	2.86851	1.73793	5.36535	4.34843	2.92987	1.42454	0.0471409	4.64099	4.18752	3.79236	2.30827	1.42357	3.42652	0.998309	1.72114	2.47609	1.4086	3.14803	4.55545
SIGLEC10-AS1	0.0263383	0.0124469	0.0688235	0	0	0.0328537	0	0	0	0	0.0101331	0	0	0	0	0	0	0.0190243	0.0126143	0	0	0	0	0	0	0	0	0	0	0	0	0	0.0193236	0	0	0	0.0312396	0	0	0.0147832	0	0	0.0151381	0	0	0	0	0	0.0179692
CERS3-AS1	0.0400454	0.0189246	0.0523204	0	0.0303426	0.0249758	0.0411338	0.0304003	0.0382476	0	0.0154066	0.0652086	0.0924361	0.0193774	0.01737	0.0325916	0.193994	0.028925	0.0191791	0.0376183	0.0239848	0	0.0609932	0	0.0258418	0.0233751	0	0	0.0370353	0.0152036	0.139849	0	0.0293801	0	0.0205002	0.0256307	0.356231	0.157976	0	0.0449535	0.0171009	0	0.0460325	0.0386869	0	0	0	0.0922047	0.0819626
BACH1-IT3	0.0325986	0	0	0	0	0	0	0	0	0	0	0	0	0	0	0	0.0631676	0	0	0	0	0	0	0	0	0	0	0	0	0	0	0	0	0	0	0	0	0	0	0	0	0	0	0	0	0	0	0	0
TTTY2	0	0	0	0	0	0	0	0	0	0	0	0	0	0	0	0	0	0	0	0	0	0	0	0.00441414	0	0	0	0	0	0	0	0	0	0	0	0	0	0	0	0	0	0	0	0	0	0	0	0	0
LINC02147	0.12041	0.056903	0.0393296	0.710169	0.167264	0.275358	0.144296	0.243756	0.0670855	0.0492149	0.162137	0.1525	0.370585	0.485536	0.130571	0.783977	0.738855	0.362384	0.663184	0.169667	0.673102	0.102205	0.254716	0.222641	0.246056	0.398281	0.259369	0.126101	0.334076	0.274287	0.245292	0.261719	0.544768	0.0150387	0.205468	0.333957	0.107112	0.411672	0.213815	0.157695	0.137119	0.1198	0.472907	0.387749	0.0620752	0.188991	0.102943	0.295726	0.465511
LINC00266-4P	0	0	0	0	0	0	0	0	0	0	0	0	0.0170862	0	0	0	0	0	0	0	0	0	0	0	0	0	0	0	0	0	0	0	0	0	0	0	0	0	0	0	0	0	0	0	0	0	0	0	0
CYTOR	0.765915	2.00885	1.97136	1.00919	2.65794	3.58268	0.8064	0.715173	1.65325	2.18636	1.36726	0.760786	0.919332	0.770878	0.767429	0.561017	1.78098	1.21709	0.55757	0.931743	0.211019	2.33609	1.72263	7.18217	0.548623	2.29797	0.899905	1.34386	0.297504	1.98898	0.93171	1.39547	0.505735	1.00443	1.63502	1.69615	4.32419	0.320277	1.52327	0.502976	2.47923	1.48774	0.259726	3.64787	1.76895	1.41484	1.11794	0.765369	1.59376
SPATA13-AS1	0.0305658	0.0288895	0	0.0460278	0	0.076254	0	0.0464079	0.0583871	0.0299836	0	0	0	0	0	0	0	0.0883113	0	0	0	0.103778	0	0.0322956	0	0	0	0.0295483	0	0.0232092	0	0	0	0	0	0	0.0362538	0	0.0361846	0	0	0.0280719	0	0	0	0	0	0.0281512	0
MIR497HG	0.220469	0.123724	0.292549	0.264558	0.448947	0.150394	0.318461	0.282433	0.164508	0.246682	0.307474	0.220638	0.121925	0.33338	0.149421	0.291577	0.327084	0.248821	0.320069	0.200634	0.140301	0.269008	0.580648	0.145591	0.240083	0.108583	0.267133	0.343005	0.229384	0.14648	0.204513	0.219342	0.237572	0.154888	0.26805	0.211663	1.0705	0.184818	0.216137	0.170149	0.320694	0.648569	0.170274	0.332796	0.234422	0.359349	0.160642	0.323614	0.253824
LINC02732	0.898151	0.0640674	0.0221407	2.09253	1.10426	0.380489	4.19504	1.08063	0.0485563	0.0664937	0.195591	0.551894	1.01703	0.328001	0.0441032	4.22034	5.74655	0.0979226	4.88591	1.57599	2.55775	1.09319	0.344144	0.125337	5.31471	0	0.0995542	1.26142	5.07787	0.0514702	6.86494	0.364006	3.55582	0.0507964	0.988971	0.0433851	1.04519	4.41221	1.62497	1.61697	2.19996	0.186763	3.52585	0.982282	0.0174727	0.368283	0	1.18617	4.53211
LINC00319	0	0	0.00409567	0	0	0	0	0.0047595	0	0	0	0	0	0	0	0	0	0	0	0	0	0	0	0.00331217	0	0	0.00368318	0	0	0	0	0	0	0	0	0	0	0	0	0	0.00267734	0	0	0	0.00323216	0	0.00292368	0	0
LINC01903	0	0	0	0	0	0	0	0	0	0	0	0	0.00947731	0	0	0	0	0	0	0	0	0	0	0	0	0	0	0	0	0	0	0	0	0	0	0	0	0	0.0072908	0	0	0	0	0	0	0	0	0	0
PCOLCE-AS1	0.195712	0.171105	0.0958885	0.30945	0.185364	0.176991	0.301547	0.378863	0.140194	0.23998	0.143062	0.276199	0.248467	0.156258	0.369277	0.199104	0.0663669	0.204977	0.121853	0.0965211	0.193412	0.121823	0.154013	0.201618	0.189443	0.097104	0.356422	0.307445	0.0905003	0.10774	0.165173	0.191427	0.165126	0.30799	0.0601137	0.331948	0.0754428	0.293386	0.150597	0.142804	0.121186	0.242653	0.157481	0.10399	0.121075	0.219754	0.264672	0.184757	0.0600857
TCF7L1-IT1	0.11559	0.0273126	0.0377552	0	0	0.0360458	0	0.0438747	0.0276	0	0.0667058	0	0.0444689	0.0559321	0.100275	0	0	0	0	0	0	0	0	0.0610655	0	0.0674714	0	0.0838063	0	0.0658268	0.067278	0	0	0.0866201	0.0295866	0.073982	0.0342749	0	0	0	0.0493613	0	0	0	0.0595904	0	0	0	0
ANK2-AS1	0	0	0	0	0	0	0	0	0	0	0	0	0	0	0	0	0	0.016258	0	0	0	0	0	0	0	0	0	0	0	0	0	0	0	0	0	0.0144064	0	0	0	0	0	0	0	0	0	0	0	0	0
FOXN3-AS2	0	0	0	0	0	0	0	0.0159228	0	0	0	0	0	0	0	0	0	0	0	0	0	0	0	0	0	0	0	0	0	0	0	0	0	0	0	0	0	0	0	0	0	0	0	0	0	0	0	0	0
FOXP1-AS1	0.0189072	0.0536107	0.0494054	0.056943	0.0573041	0	0.0388421	0.114826	0.144466	0.055641	0.0436446	0.0410504	0.0581907	0	0.0328044	0.0923273	0.0732744	0	0.0362211	0.0532836	0.045297	0	0.057595	0.0199771	0.0732062	0	0	0.0365555	0.0699438	0.100496	0.0660285	0.0580181	0.0554864	0	0.0387161	0	0.0224256	0.0895048	0.0671482	0	0.0645927	0.0173645	0.0434679	0	0.0584837	0.0547865	0.0705358	0.0174135	0.0773961
LINC01537	0.372741	0.153173	0.458765	0.235907	0.286521	0.195412	0.316285	0.385489	0.2167	0.30735	0.307591	0.316674	0.781418	0.543705	0.440516	0.263792	0.303566	0.335565	0.408781	0.324776	0.336492	0.427963	0.455275	0.199771	0.404377	0.700023	0.209454	0.349889	0.409671	0.151769	0.603689	0.145045	0.404258	0.283371	0.271013	0.186706	0.153775	0.502932	0.396494	0.291078	0.341419	0.238141	0.447098	0.448816	0.239505	0.477425	0.191454	0.50748	0.294842
TTTY4	0	0	0	0	0	0	0	0	0	0	0	0	0	0	0	0	0	0	0	0	0	0	0	0	0	0	0	0	0	0	0	0	0	0	0	0	0	0	0	0	0	0	0	0	0	0	0	0	0.0134169
KCCAT198	0.09643	0.227854	1.16539	0.508235	0.511457	0.180426	0.123814	0.292818	0.0230252	0.0472965	0.166947	0.0785117	0.333881	0.046661	0.0627407	0.235443	0.373713	0.174129	0.25401	0.24911	0.0288779	1.03678	0.39166	0.662265	0.311137	0.168863	0.0283249	0.0932199	0.267545	0.128136	0.112253	0.147951	0.247617	0.108393	0.567695	0.061719	1.25812	0.190204	0.428085	0.270622	0.0411793	0.044281	0.498812	0.512373	0.173995	0.104783	0.0674523	0.399655	0.624996
ZBTB11-AS1	0.979478	1.49581	1.29232	1.15526	1.0456	0.872695	1.29851	0.879094	2.04613	1.63292	1.7041	0.879972	1.13602	1.48957	1.28921	1.00529	0.888215	0.989775	1.21551	0.906513	0.670456	1.26142	1.09745	1.37648	0.996366	0.811133	1.00343	1.24539	0.615801	1.41053	1.22444	1.30662	1.05491	1.21489	0.997896	1.5441	0.738254	1.27149	1.07956	1.20785	1.18683	1.18316	0.793134	0.755136	1.49247	1.41211	0.96302	0.964314	0.83613
CAMTA1-DT	0.829182	1.59756	0.291671	0.672339	2.12647	0.994517	1.24482	0.774732	2.07127	2.9407	1.88951	1.21173	0.539841	2.06787	1.52165	0.726753	0.617977	1.79676	0.73315	1.04855	0.611237	0.433119	0.680038	2.15657	0.946682	0.29785	1.5363	1.41818	1.00281	2.73639	0.890987	1.73705	1.02951	1.86411	0.522434	1.51048	0.0756526	0.855507	0.490802	0.787607	1.87941	1.78666	0.843172	0.246478	2.03871	3.23438	1.27899	0.558072	0.609222
LINC02458	0.0225009	0.0638006	0.0529164	0.0271065	0.0204588	0.0392937	0.0138675	0	0.0300869	0.00441445	0.0415522	0.00488529	0.0277004	0.0130654	0.0117119	0.0219752	0.0348807	0.0260039	0.0215528	0.0211371	0.0107813	0.0254653	0.0137084	0.00950968	0.0116161	0.0315218	0.0211498	0.00435037	0.0332953	0.0273365	0.0157157	0.048332	0.00660328	0.0202339	0.00921499	0.0576058	0.0533761	0.0142023	0.0106548	0.0252586	0.023061	0.00826599	0.0310379	0.0608652	0.0231999	0.01956	0.0293799	0.024868	0.0122809
ACOXL-AS1	0.0192818	0.0510281	0.0453459	0.0406499	0.0525956	0.076965	0.047534	0.0409855	0.0810309	0.0529605	0.127594	0.033491	0.0474749	0.0634451	0.0468361	0.0188313	0.00747263	0.0612801	0.0554081	0.0362262	0.0369556	0.0480086	0.0391575	0.0325967	0.0348398	0.0585264	0.0724959	0.0782876	0.0356648	0.0322101	0.0448912	0.0414173	0.0565858	0.0924755	0.0315866	0.044428	0.00914796	0.0182556	0.018261	0.038961	0.0329363	0.0743758	0.0576279	0.00745107	0.047714	0.0670464	0.08632	0.024862	0.0210479
LINC02752	0.0216612	0.0272977	0.00943366	0.0217458	0.0109419	0.0270196	0.0370833	0.0548135	0.0206887	0.0283315	0	0	0	0.0139754	0.0438466	0.0117529	0.0279826	0.0104307	0.00691619	0	0.00864919	0	0.0219948	0.0457741	0	0.0168587	0.0169671	0.0139601	0.0133553	0.0328955	0.0252155	0.0055391	0.0105948	0.0324648	0.0073926	0.0184854	0.0171281	0	0	0	0.0123336	0.0132626	0.0165998	0.0139509	0.00744473	0.0209223	0.0269367	0.01995	0.0295566
BMS1P4	0.100164	0.0568025	0.0872447	0.0703887	0.070835	0.0999535	0.0891682	0.202771	0.0765337	0.0458528	0.0976242	0.0434944	0.0822068	0.0710862	0.110065	0.0434774	0.0388184	0.154344	0.0767551	0.0188186	0.0159979	0.0755736	0.0542436	0.028222	0.0344731	0.140322	0.0470748	0.0645531	0.0988107	0.0557746	0.0466397	0.0102454	0.097983	0.150121	0.0341843	0.23934	0.0792023	0.0737594	0.0632408	0.0899524	0.0684383	0.0245311	0.0460558	0.0774129	0.0619656	0.106422	0.118331	0.073801	0.0637808
LINC02749	0.143236	0.460294	0.0748567	0.388248	0.347298	0.214402	0.117703	0	0.410416	0.056203	0.264513	0.217691	0.176335	0.277239	0.173963	0.27978	0.222044	0.165536	0.109761	0.161465	0.0686319	0.162107	0.145442	0.151342	0.147891	0.100331	0.201953	0.553871	0.105975	0.239275	0.166739	0.285695	0.0420351	0.0858701	0.0586608	0.110012	0.203869	0.0904089	0	0.0643166	0.293603	0.263098	0.164651	0.0553508	0.177223	0.24903	0.454208	0.0791524	0.0390889
ENO1-AS1	0.464386	1.17959	0.113763	1.35489	1.5834	0.65167	0.775138	0.352537	1.63554	1.62286	0.759314	0.47262	0.267983	0.758395	1.1834	0.188974	0.224965	0.251571	0.305814	0.5453	0.382442	0.427024	0.0884134	0.766666	0.262215	0.169418	0.477424	0.785623	0.10737	1.47658	0.337865	0.667971	0.298118	0.348	0.118865	0.780218	0	0.549591	0.0687189	0.619047	0.818033	0.773024	0.200181	0.224316	0.807998	1.21948	0.703811	0.294044	0.316826
LINC02109	0	0	0	0	0.00712231	0	0	0.00713587	0	0	0	0	0.0361625	0	0	0	0	0	0	0	0	0	0	0	0	0	0	0	0	0.00356874	0	0	0	0	0	0	0.00557454	0.00741635	0	0	0.00401411	0	0.00540261	0	0	0	0	0	0
LINC02513	0	0	0.0345838	0	0	0	0	0	0	0.0259658	0	0	0	0	0	0	0.0512921	0	0	0.124328	0	0	0	0.027968	0	0.0618038	0	0.0511777	0	0	0	0	0	0	0	0	0	0	0	0	0	0	0	0	0	0.0383506	0	0	0
LINC00440	0	0	0	0	0	0	0	0	0	0	0	0	0	0	0	0	0	0	0	0	0	0	0	0	0	0	0	0.0174311	0	0	0	0	0	0	0	0	0	0	0	0	0	0	0	0	0	0	0	0	0
LRP4-AS1	0.0246004	0.00775041	0.160705	0.0246965	0.0372796	0.122743	0.016846	0.0498008	0.0234959	0.0160878	0.0189289	0.0356075	0.10095	0.00793584	0.0142274	0	0	0.0355379	0.0157093	0.0308125	0	0.0278414	0	0.0259925	0.0105833	0.0574385	0.00963468	0.0237815	0.0151675	0.0186795	0.0286369	0.0125814	0.0120324	0.0737397	0	0.136459	0.0486304	0.0129396	0.00970751	0.0184103	0.0140071	0.0150621	0.0282784	0.0792195	0.0845489	0	0.0229438	0.0151047	0.011189
PAUPAR	0	0.00421894	0.00583201	0	0	0	0	0	0	0	0	0	0	0	0	0	0	0	0	0	0	0	0	0.00471635	0	0	0	0	0	0	0.00519617	0	0	0	0	0	0	0	0	0	0	0	0	0	0	0	0	0	0
LINC00572	0	0	0	0	0.0348808	0.0287113	0	0	0	0	0	0	0	0	0	0	0	0	0	0	0	0	0	0	0	0	0	0	0	0	0	0	0	0	0	0	0	0	0	0	0	0	0	0	0	0	0	0	0
LINC02196	0	0	0	0.0350881	0	0	0	0	0	0	0.0179291	0.0252951	0.107571	0	0	0.0379279	0.270909	0	0.111597	0.0437776	0	0.0263709	0.0709798	0	0	0	0	0	0	0	0	0	0.136762	0	0	0.0298272	0.0829115	0.110305	0	0.0784708	0.0398019	0	0	0	0.024025	0.0337593	0	0.0214603	0.0635883
LINC02236	0	0	0.0290133	0.0334397	0	0.0830989	0.0228099	0	0.0636283	0.0435668	0.0512605	0.0241068	0.0341724	0	0.0385287	0	0	0.0320795	0.0212708	0	0	0	0	0	0.0573203	0	0.0521824	0	0	0.0168617	0	0	0	0.0665637	0.022736	0.028426	0.342404	0	0.0262885	0	0.056898	0	0	0	0.0457926	0	0	0	0.060601
NFE2L1-DT	0.207573	0.204719	0.159182	0.30578	0.184631	0.157604	0.162228	0.184983	0.31031	0.16378	0.194439	0.112668	0.145824	0.126643	0.183986	0.102831	0.131159	0.117337	0.159926	0.0847789	0.0810806	0.153209	0.128294	0.0524459	0.0931821	0.0526797	0.137848	0.191938	0.0333861	0.133629	0.162839	0.14193	0.119183	0.15555	0.115502	0.219499	0.0160565	0.121049	0.0854711	0.116507	0.165721	0.178203	0.165987	0.0523124	0.134927	0.228822	0.185177	0.0748075	0.0923581
FAM27E3	0.440336	0.549681	0.271373	0.287753	0.667289	0.165815	0.48644	0.353201	0.317409	0.179299	0.703209	0.216462	0.332414	0.225133	0.209017	0.60856	0.112695	0.516092	0.294453	0.312187	0.189093	0.282085	0.194032	0.254574	0.332407	0.067895	0.185472	0.666628	0.537861	0.283886	0.280473	0.216703	0.402303	0.161876	0.136102	0.191434	0.0197086	0.471965	0.236052	0.317101	0.227068	0.419669	0.420217	0.385266	0.359787	0.553712	0.263458	0.275468	0.181384
LINC01206	0	0.000884352	0	0.00140898	0	0	0	0.00142062	0	0	0.000719954	0	0	0	0	0	0	0	0	0	0	0	0.00380031	0	0.0012076	0	0	0	0	0	0	0.000717792	0	0	0	0.00239546	0	0	0	0	0	0	0	0	0	0	0.000872659	0	0
SOCS2-AS1	0.658976	0.721178	0.652525	0.924429	1.91314	1.02965	1.4464	0.905732	0.993775	1.20779	1.01144	0.896095	0.805917	1.53392	1.2667	0.671808	1.04842	0.606249	0.800642	0.752616	0.872467	0.859626	0.746602	0.670616	0.769918	0.259136	1.13694	1.4719	0.404157	0.761091	0.581383	1.23456	0.514005	1.14878	0.735058	0.852421	0.246822	0.705999	0.624089	0.463312	0.829414	1.17856	0.749525	0.556206	0.779578	1.36679	0.947778	0.776216	1.12633
CACNA1C-AS1	0.0200606	0.042661	0.0458671	0.0528649	0.0380001	0.0375346	0.0257573	0.0761448	0.02395	0.0147589	0.0231536	0.0326661	0.077176	0.0242676	0.030455	0.00816333	0	0.0362247	0.0144116	0.023556	0.0180227	0.0397313	0.0305544	0.00529897	0.0258908	0.0468388	0.00589252	0.00969642	0.0185527	0.0190405	0.0175142	0.0192368	0.0367947	0.0300659	0.0308086	0.115557	0.0356906	0.0158275	0.0178112	0.0225193	0.0214167	0.0230298	0.0230599	0.0290702	0.0155129	0.0217983	0.0327421	0.0554277	0.0205295
LINC00703	0.0107514	0	0	0	0.0162928	0.00670552	0.0165655	0	0.00513437	0.0105466	0.0124091	0.00583576	0	0.0104049	0.0046635	0	0.0104168	0.0465948	0.0102984	0.00504989	0	0.00608395	0	0.00567993	0.00693804	0	0.0252646	0.0103935	0	0	0.0125156	0.0206197	0.00788799	0	0	0	0	0	0	0.0120692	0.00918256	0.0049371	0	0.0103867	0	0.0233655	0	0.0148531	0
FEZF1-AS1	0	0.0377578	0.0521941	0	0.0121077	0	0.00410345	0	0.0648638	0.00783754	0.0153694	0.0216837	0.012295	0	0.0103968	0	0.00774104	0.0173131	0.00382656	0	0.00478538	0.00904237	0.0121692	0.0548723	0.0103118	0.00466374	0.00469374	0.0115857	0	0.0273004	0.00465036	0.00612929	0	0	0	0.0153413	0.00947655	0.00630379	0.00945845	0.00448449	0.0204716	0	0.00918428	0	0.0123569	0.0115758	0.00745171	0	0.00545098
LINC02745	0	0	0	0	0	0	0	0	0	0	0	0	0	0	0	0	0	0	0	0	0	0	0	0	0	0	0.0159164	0	0	0	0	0	0	0	0	0.0173407	0	0	0.0160368	0	0	0	0	0.0523481	0	0	0	0.0124764	0
LINC01548	0	0	0.029062	0	0	0	0	0	0	0	0	0	0	0	0	0	0	0	0	0	0	0	0	0	0	0	0	0	0	0	0	0	0	0	0	0	0	0	0	0	0	0	0	0	0	0	0	0	0
LINC00582	0	0.0209534	0.144823	0.0667674	0.0671907	0	0.0910869	0.100978	0	0	0	0.0481328	0	0.0214547	0	0.0360855	0.300707	0.0640516	0.0637054	0.041651	0	0.0250899	0.157574	0	0	0.077643	0	0	0.0410056	0	0	0.017007	0	0.0664522	0.0680937	0.0283784	0	0	0	0.0248863	0.0189342	0.101802	0	0	0	0.0321194	0.0206763	0.102089	0.0302497
ARHGAP29-AS1	0.275729	0.990309	0.360248	0.166084	0.543195	0.240756	0.198256	0.251183	0.342355	0.568002	0.233378	0.0897977	0.169723	0.160106	0.0239199	0.134644	0.160288	0.19916	0.132056	0.181312	0.132116	0.405673	0.335971	0.378733	0.284691	0.321895	0.19438	0.266551	0.153002	0.230302	0.353069	0.676877	0.283212	0.1653	0.508149	0.282365	0.130816	0.217546	0.0979245	0.371428	0.211945	0.202586	0.190172	0.426201	0.369584	0.159794	0.205729	0.177763	0.263362
LINC02450	0.0263909	0.0124718	0.362044	0.139093	0.0999822	0.0329192	0.0677703	0.040069	0.012603	0	0	0.0286493	0.0203058	0.0255403	0.0457888	0.171829	0.076708	0.0381244	0.0758368	0.0371869	0.0316131	0.0746694	0.0803919	0.0278843	0.0170304	0.107833	0.0930231	0.0637808	0.0244071	0.100195	0.0460817	0.0202456	0.0774486	0	0.108081	0.0506736	0	0.041644	0.0312421	0.0592508	0.0788894	0.109069	0.106178	0.0254956	0.0408161	0.0382358	0	0.109377	0.0360102
DLX6-AS1	0.0119356	0.00676862	0.00311884	0.0119822	0.0180873	0.0119105	0.0179814	0.00604059	0.0113998	0.0249776	0.0177556	0.00950183	0.0391833	0.0154012	0.0186377	0.0038856	0	0.0172423	0.00228655	0.00149496	0	0	0.00888759	0.0067259	0.00924265	0.00650254	0.0177633	0.0392302	0.00441538	0.0102713	0.000926271	0.0250273	0.00934058	0.0298142	0.00244405	0.0254643	0.0226507	0.00376681	0.00470989	0.00357293	0.0142715	0.0380008	0.00274402	0.00614972	0.00984514	0.0230569	0.0170689	0.00586279	0.00217148
ZNF197-AS1	0.552344	1.0441	0.33307	1.05569	0.86922	0.582982	1.24382	0.41931	1.74496	1.2712	1.29136	0.668798	0.719211	0.88405	0.626601	0.657011	0.246992	0.460339	0.406979	0.339259	0.381717	0.528942	0.258854	0.808064	0.411271	0.719226	1.0733	0.862546	0.471531	0.951724	0.370947	1.41786	0.654615	0.413913	0.435013	1.14215	0.100789	0.368746	0.427536	0.83467	1.56039	1.11211	0.244202	0.328373	0.941872	1.7544	0.594403	0.410881	0.376835
DLGAP2-AS1	0	0.00606652	0.00838599	0.0676578	0	0	0.00659298	0.048726	0.0122607	0	0.00987754	0.0139356	0.00987718	0.0124233	0.0111363	0.0104476	0.0248749	0	0.0122962	0.0060295	0.0538204	0.00726416	0.0130348	0	0.0248518	0	0.0150828	0.00620486	0.0356164	0.0048737	0	0.00492394	0.0659271	0.0192396	0.0131432	0	0.00761295	0.0303847	0.00759841	0.0144104	0.0109638	0	0.0147563	0	0	0	0.00598631	0.0236459	0.0350322
ZKSCAN7-AS1	0.493411	0.438918	0.644654	0.480769	0.439834	0.687874	0.954016	0.572873	0.582143	0.626368	0.647651	0.724683	0.312647	0.533685	0.931616	0.708652	0.562413	0.503142	0.500423	0.65436	0.382442	0.65696	0.294711	0.797333	0.749186	0.609906	1.22766	0.589217	0.53685	0.903579	0.641944	0.7793	1.23506	0.696	0.653759	0.928831	0.344252	0.824386	0.584111	0.716791	0.570144	0.93296	0.366998	0.61687	0.598517	0.883072	0.78502	0.588088	0.396033
LUARIS	0.0272325	0	0.13046	0.143529	0.00687807	0.00566152	0.0372969	0.261864	0	0	0	0.0443446	0.0628603	0	0.00393743	0.0738787	0.131924	0	0.0999931	0.106591	0.0326213	0.0308203	0.0691298	0	0.0878675	0	0	0.00438766	0.151113	0.00344635	0.0158505	0.00348188	0.059939	0	0.0789989	0	0.0323002	0.0716202	0.107462	0.127376	0.0271351	0	0.177389	0.0438478	0	0.00657588	0	0.0919644	0.130055
LINC01781	1.40004	0.758666	4.17054	1.60228	1.66901	0.162994	1.59148	1.24706	0.0534872	0.366231	0.48836	0.729527	1.00541	0.16259	0.0971639	0.911553	5.17262	1.99554	1.7523	2.10429	2.95165	2.85208	2.10397	0.414194	1.99966	1.13322	0.197395	0.956424	2.00262	0.127568	4.49814	0.644418	1.12303	0.0839323	2.21703	0.334536	3.80824	0.353474	2.67393	3.87668	2.74223	0.54861	1.69519	2.05586	0.115483	0.297501	0.348202	1.28944	2.19052
MTOR-AS1	0.034692	0	0	0	0.0262863	0	0	0	0	0	0	0	0	0	0.0451437	0.0282346	0	0.0250582	0	0	0.0415569	0	0	0	0	0	0.0203806	0	0	0	0	0	0	0	0	0.0222043	0.0205739	0	0	0	0	0.0159307	0	0	0.0178849	0.0251314	0	0.0159757	0
PHKA2-AS1	0.0569248	0.0807043	0.111561	0.0428603	0.0862642	0.159764	0.116944	0.0864285	0.135923	0.167521	0.120453	0.154491	0.175198	0.0964076	0.17284	0.0926582	0.193035	0.246702	0.149948	0.160424	0.119331	0.144955	0.0867022	0.165402	0.0918357	0.0664557	0.100325	0.0687873	0.105292	0.151284	0.265061	0.0982564	0.10441	0.21329	0.0874235	0.273256	2.95391	0.224564	0.151625	0.191705	0.170164	0.1307	0.114512	0.164981	0.278793	0.185567	0.146001	0.117963	0.0776735
LINC00865	0.548361	1.02779	0.574778	0.354561	1.59156	0.799944	2.05894	0.211671	1.26053	3.38856	0.772363	0.494392	0.271747	0.623632	2.1501	0.332828	0.210115	2.21538	0.293788	0.197901	0.244935	1.31484	0.21706	1.77419	0.179931	1.41417	0.953698	0.655894	0.217756	0.860988	0.292121	0.425425	0.318216	0.506115	0.237897	0.721775	0.106563	0.415538	0.234725	0.250401	0.415423	0.79953	0.316953	0.40106	0.568591	2.40589	0.543218	0.385201	0.118365
ARPP21-AS1	0	0	0	0	0	0	0	0.0370749	0	0	0	0	0.075154	0	0	0	0	0	0	0	0	0	0	0	0	0	0	0.023606	0.0451667	0	0	0	0	0	0	0	0	0	0	0	0.0208556	0.0224264	0	0.0471809	0.0251775	0	0	0	0
LINC01152	0.0263449	0.230326	0.103261	0.0446306	0.024952	0.151986	0.0575044	0.054999	0.135246	0.119524	0.19511	0.050049	0.0253381	0.108357	0.137127	0.0160809	0.0191436	0.0285435	0.0157718	0.0340287	0	0.0670854	0.020063	0.125261	0.0552522	0.173002	0.0928611	0.0573027	0.0243646	0.0650133	0.0345011	0.0328418	0.00966421	0.0789689	0.0404597	0.316158	0.484334	0.0155893	0.0116954	0.0184836	0.132191	0.0453663	0.0340691	0.108167	0.0475359	0.0381692	0.0737124	0.0394285	0.0224671
RAET1E-AS1	0.0875042	0.103382	0.142908	0.0329422	0.0331511	0.136438	0.0224706	0.0332142	0.0417878	0.064378	0.0673306	0.0712445	0.0673281	0.169368	0.075911	0.0712166	0.0423902	0.0948069	0.0209544	0	0.0786147	0.123791	0.0444259	0	0.0282338	0.0510775	0	0	0.0809267	0.0166108	0	0.0335642	0.0641991	0.0983603	0.0223978	0	0.155682	0.103559	0.129487	0.0245572	0	0.0602734	0.0251467	0	0.0451114	0.0633893	0.0204029	0.0201479	0.0298497
FAM224A	0	0	0	0	0	0	0	0	0	0.00639236	0	0	0	0	0	0	0	0	0.00624194	0	0	0	0	0	0	0	0.00765651	0.00629957	0	0.00494809	0	0	0	0.00976661	0	0	0	0	0	0	0	0.0059848	0	0	0	0	0	0	0
LINC00205	5.44244	4.00185	2.73488	1.59039	2.91258	5.70871	3.18611	2.47029	5.20718	3.9574	3.82165	4.00765	3.2212	3.82135	8.15511	3.15944	1.56716	2.3779	2.40606	1.86805	2.21112	1.91676	2.23176	3.3075	2.18584	3.03243	4.14751	3.58722	1.30233	3.37394	2.20412	4.99264	2.73642	5.94652	2.52309	3.81223	1.04954	1.78666	3.06375	2.52069	2.14535	4.9372	1.6734	2.44506	4.32636	5.19704	6.69989	2.16448	1.3632
LINC00578	0.0429012	0.111508	0.0560515	0.0807539	0.178785	0.133784	0.0330504	0.0651365	0.0204875	0.0420839	0.0412632	0.0232863	0	0.0622777	0.0372173	0.0349158	0.0415657	0	0.0308202	0.0503761	0.0256952	0	0.0326714	0.0679935	0.124581	0.525883	0.126016	0.0725778	0.0793528	0.0651511	0.0374554	0.00822785	0.141639	0.0321491	0	0.35696	0.0763269	0.0338484	0.0634843	0.0120398	0.146564	0.187154	0.0246576	0.352289	0.088468	0.0155391	0.0400122	0.0592681	0.0439038
NGF-AS1	0.00507089	0.00958557	0.0861282	0.0152721	0.0230534	0.0316264	0.0104174	0.00769909	0	0	0	0.00550484	0.0312134	0.0098149	0	0.00825404	0	0.0659289	0.0145717	0.0333448	0.0303716	0.0401727	0.0669368	0	0.0196338	0.0887986	0	0.0196083	0.00937944	0.0115512	0.00590293	0.0077802	0.0297628	0	0.0311509	0.0194734	0.0180436	0.0320068	0.0660334	0	0.0173237	0.0186286	0.011658	0.0783818	0.00522843	0.00734685	0	0.0420326	0
NEUROG2-AS1	0.0139023	0	0	0.0209349	0	0	0	0	0.0132782	0	0.0106972	0	0.0213936	0	0	0	0.0538783	0	0	0	0	0	0	0	0	0.01623	0	0	0	0	0	0	0	0	0	0	0	0	0	0	0	0	0	0	0.0143342	0	0	0	0
SNHG28	0.86787	0.745248	0.511636	0.900478	1.42745	0.752509	1.34806	1.20519	1.38993	1.1628	1.28264	1.31555	0.846918	0.757957	1.25787	0.938901	1.13823	0.779759	1.65754	1.91389	0.633905	0.958253	0.709287	1.50967	0.87422	0.339785	0.889125	1.57053	0.528564	1.29387	0.997952	1.18136	0.861914	0.959678	0.568899	1.34803	0.225959	0.977001	1.45967	1.05146	1.38302	1.67188	0.930709	0.429439	1.04761	1.44907	0.676168	0.731076	1.15532
SEPTIN9-DT	0.0294548	0.046399	0.0513113	0.0147849	0.252937	0.0612351	0.0100851	0.029814	0.103152	0.0192625	0.0377735	0.0639509	0.0755443	0.0760145	0	0	0	0.0283671	0.00940459	0.055339	0.0117611	0.0888943	0.00996947	0.124487	0.0126717	0.16047	0.092287	0.0189828	0	0.164014	0.0342878	0.0301281	0.0288134	0.0147151	0.0402096	0.100545	0.0465813	0.0309858	0.0348693	0.0220432	0.0251567	0.0360687	0.0225723	0.0189704	0.0506164	0.02845	0.0457855	0	0.0267939
LINC02462	0	0	0	0	0	0	0	0	0	0	0	0	0	0	0	0	0	0	0	0	0	0	0	0	0	0	0	0	0	0	0	0	0	0	0	0	0	0	0	0	0	0	0	0	0	0	0	0	0
FAM138D	0	0	0	0	0	0	0	0	0	0	0	0	0	0	0	0	0	0	0	0	0	0	0	0	0	0	0	0	0.0189917	0	0	0	0	0	0	0	0	0	0	0	0	0	0	0	0	0	0	0	0
LINC01750	0.162212	0.0905956	0.0433502	0.061067	0.162016	0.0413874	0.0833103	0.0391817	0.0633801	0.0795609	0.119141	0.0200106	0.0624051	0.0392459	0.0575676	0.0360051	0.0714375	0.143795	0.08122	0.0311687	0.0220807	0.062585	0.0898418	0.260983	0.076129	0.0258233	0.0476474	0.0641503	0.0272761	0.0223946	0.0300408	0.0820172	0.0432763	0.0497281	0.075491	0.141576	0.0480994	0.029087	0.0698292	0.0744926	0.179474	0.118504	0.0169513	0.0926008	0.12924	0.0640956	0.0103151	0.0543263	0.0553343
LINC00404	0	0	0	0	0	0	0	0.04695	0	0	0	0	0	0	0	0	0	0	0	0	0	0	0	0	0	0	0	0	0	0	0.0359969	0	0	0	0	0	0	0	0	0	0	0	0	0	0	0	0	0.0284801	0
CASC6	0	0	0	0	0	0	0	0	0	0	0	0	0	0	0	0	0	0.0260838	0	0	0	0	0	0	0	0.0210791	0	0	0	0	0	0	0	0	0.0184865	0.0462261	0	0	0	0.0202689	0	0.0165827	0	0	0	0	0	0	0
USP3-AS1	0.230079	0.655834	0.205174	0.577444	0.547899	0.355326	0.341369	0.399231	0.638319	0.36183	0.438373	0.344918	0.539516	0.31809	0.392856	0.362617	0.495371	0.332374	0.451264	0.29504	0.45497	0.363721	0.248455	0.281686	0.278092	0.213175	0.351857	0.893209	0.290468	0.255121	0.382616	0.252148	0.305451	0.257255	0.258001	0.537615	0.0693064	0.432211	0.428014	0.373068	0.524014	0.32199	0.327448	0.162295	0.278647	0.275142	0.378079	0.383443	0.488353
LINC01267	0.0115893	0	0.0227127	0.00872594	0.0175626	0	0.00595216	0.035192	0	0	0.00445873	0	0.0178343	0	0	0	0	0	0.011101	0.0108869	0.00694132	0.0524648	0.0353034	0.00612259	0.0149575	0	0	0	0.0214364	0	0.0404728	0.00444534	0.00850273	0.0173695	0.00593286	0	0	0.0274314	0.0274394	0.0260195	0	0	0.013322	0	0	0	0	0.0160107	0.0316271
TTLL1-AS1	0.203322	0.186166	0.157727	0.143519	0.154058	0.110958	0.110951	0.0964696	0.0910284	0.137121	0.180892	0.103464	0.0586656	0.215216	0.170873	0.165477	0.0738724	0.0367151	0.0486889	0.0537184	0.0685001	0.0719092	0.0709684	0.0604205	0.131206	0.185441	0.156773	0.141273	0.105772	0.0578947	0.177513	0.214469	0.0652624	0.133319	0.0975802	0.130134	0.0602896	0.140366	0.142914	0.149784	0.103106	0.180897	0.146075	0.122766	0.0851659	0.128878	0.165927	0.140445	0.0606883
RAI1-AS1	0.0731216	0.0691114	0.0955354	0.0825831	0.0277023	0	0.0187772	0.05551	0.0523791	0.0537965	0.0281319	0.0793792	0.0843926	0.0707649	0	0.0595111	0.0354227	0.079224	0.0700408	0.0686897	0.0656932	0.144822	0.0371239	0.0772596	0.0235932	0	0.0429568	0.159047	0.0338126	0.0277612	0.0425598	0	0.107294	0.0273978	0.0374327	0.0468008	0	0.0288459	0.108204	0.0410418	0.0312258	0.0335777	0.0210135	0	0	0	0	0.0168363	0
LINC02802	0.489017	0.104367	1.09234	0.950182	0.430293	0.255801	0.631936	0.550866	0.0753326	0.154742	0.169931	0.239746	0.33985	0.106864	0.177902	0.462187	0.672483	0.27346	0.347533	0.592745	0.340133	0.446326	0.368407	0.316682	0.183234	0.313071	0.315085	0.274493	0.233424	0.275495	0.58762	0.133117	0.509232	0.212782	1.08211	0.121158	1.62779	0.248921	0.336141	0.424995	0.309876	0.159364	0.471463	0.731501	0.0325297	0.365679	0.0735623	0.130757	0.301344
LINC02535	2.42264	0.238934	2.29825	7.8832	0.734259	0.151097	5.58287	7.42853	0.060362	0.0413303	0.320142	2.83008	3.40391	0.122325	0.0137066	1.15731	10.2564	0.570615	7.49141	1.81075	8.20772	1.05501	2.58295	0.100164	3.11313	0.104523	0.0309398	0.519312	6.56576	0.0159961	6.67642	0.15353	6.86238	0.0947202	1.92502	0.0337085	0.143674	2.05271	5.11873	10.6241	2.8473	0.0919011	5.8724	2.03518	0.0380117	0.190761	0.0147359	3.86105	9.5218
LINC01723	0	0	0	0	0	0	0	0	0	0	0	0	0	0	0	0	0	0	0	0	0	0	0	0	0	0	0	0	0	0	0	0	0	0	0	0	0	0	0	0	0	0	0	0	0	0	0	0	0
LINC02675	2.16415	1.81933	1.09406	7.53314	3.14772	2.10262	4.06613	2.7079	1.82809	3.34974	2.0334	1.60559	2.40987	2.15754	1.10381	3.87668	5.7319	3.47197	4.48969	1.87974	3.06137	1.94464	1.22573	1.26396	5.17917	0.114263	3.5394	3.67958	3.78168	1.71759	4.4435	2.37769	4.97873	0.0977945	1.21366	4.38512	0.0386966	3.10607	3.06406	7.55675	3.26015	1.36833	3.43778	1.78605	0.740056	2.47372	1.41999	3.03485	4.08073
LMX1A-AS1	0	0	0	0	0	0	0	0	0	0	0	0	0	0	0	0	0	0	0	0	0	0	0	0	0	0	0	0	0	0	0	0	0	0	0	0	0	0	0	0	0	0	0	0	0	0	0	0	0
FRG1-DT	0.218286	0.40177	0.157608	0.138403	0.330792	0.444252	0.448437	0.148268	0.548647	0.428255	0.335922	0.23073	0.0795576	0.489211	0.54318	0.205706	0.0556555	0.224055	0.143061	0.129509	0.0963348	0.195035	0.192483	0.388444	0.200173	0.268246	0.485949	0.544208	0.074376	0.444903	0.167173	0.555251	0.177007	0.421859	0.0646949	0.323543	0.0545066	0.226611	0.176808	0.251488	0.451364	0.67001	0.118857	0.11099	0.325755	0.366194	0.503608	0.18517	0.0705433
LINC01490	0	0	0	0	0	0	0	0	0	0	0	0	0	0	0	0	0	0	0	0	0	0	0	0	0	0	0	0	0	0	0	0	0	0	0	0.0229254	0	0	0	0	0	0	0	0	0	0	0	0	0
LINC02625	0.25951	0.318861	0.406868	0.5471	0.275284	0.129482	0.29322	0.275808	0.198287	0.101827	0.179713	0.169031	0.119804	0.150688	0.247641	0.422412	0.201145	0.187445	0.323149	0.292537	0.435207	0.5874	0.184455	0.137098	0.468902	0.242368	0.182945	0.326133	0.192003	0.03941	0.181255	0.258806	0.228473	0.155576	0.132849	0.132877	0.0307802	0.1638	0.399378	0.233053	0.421119	0.143002	0.447463	0.40113	0.0535145	0.150394	0.0968138	0.215108	0.14164
LINC02023	0	0	0	0.010231	0	0	0	0.0103155	0	0	0	0	0	0	0	0	0	0	0	0	0	0	0	0	0	0	0	0	0	0	0	0	0	0	0	0	0	0	0	0	0	0.0062398	0	0	0	0	0	0	0
LINC01780	0.511072	0.133253	0.0460503	2.17612	0.534126	0.32974	1.44817	0.829472	0.504959	0.726074	0.230524	0.497415	1.05766	0.358159	0.535092	1.4056	3.27832	0.35642	2.36329	0.827752	1.30885	0.578405	0.089473	0.148964	2.25175	0	0.310593	0.528132	1.76024	0.267631	1.80531	0.405586	1.68085	0.501843	0.433043	0.315827	0.0836107	0.834265	1.68988	2.23549	0.888042	0.598855	1.31677	0.238355	0.490609	0.76599	0.427347	1.3634	1.61113
LMNTD2-AS1	0.301045	0.118987	0.779494	0.890176	0.69675	0.361859	0.208025	1.69533	0.271846	0.080539	0.480127	0.261446	0.45484	0.259559	0.265908	0.302921	0.360614	0.545591	0.293604	0.159395	0.0983497	0.192034	0.0778097	0.0693995	0.162479	0.166139	0.347279	0.216944	0.151863	0.220276	0.216636	0.100776	0.184725	0.418377	0.17933	0.49046	0.610258	0.198653	0.349904	0.141321	0.116871	0.0703771	0.484474	0.0951814	0.129802	1.15781	0.229723	0.317592	0.306213
RNU6ATAC35P	0.476937	0.140869	0.0389457	0	0.271033	0.0371824	0.0612375	0.181033	0	0.0877222	0.137618	0.226517	0.137613	0.259631	0.077578	0.0485203	0.173284	0.25837	0.171316	0.168011	0.178536	0.0674716	0.090803	0.0314955	0.153887	0.0695989	0.175117	0.0864489	0.165408	0.181073	0.208198	0.18294	0.0437393	0.268054	0.0610389	0.190787	0.0353556	0.0940741	0.105864	0.133848	0.22913	0.136882	0.102796	0	0.276612	0.475063	0.111205	0.192176	0.0406736
DNMT3L-AS1	0	0.0717543	0.0661258	0.228643	0.0383488	0	0.0259937	0.115265	0.290038	0.0992955	0.0194718	0.0824147	0.0778843	0.0244903	0.0658597	0	0.0980729	0	0.096959	0.0950886	0.121254	0	0.102783	0.0534761	0	0	0.029733	0.0244635	0	0.0384304	0.0883747	0.0194133	0.111397	0	0.181366	0.194362	0	0.119796	0.179747	0.142038	0.0432265	0	0.0581788	0	0.182645	0.109992	0.0236018	0.139841	0.517947
NORAD	72.3724	86.7371	86.683	48.5615	65.1768	103.123	83.389	70.318	69.8264	68.9073	67.088	75.4577	69.8054	77.0114	101.988	75.786	45.1964	71.8974	68.1834	63.1701	75.8876	90.2116	66.653	55.2654	82.7773	124.21	69.2441	99.2856	68.6036	62.415	78.5281	79.4719	75.4839	90.0106	60.7863	86.7053	83.0028	87.5003	75.5635	73.5844	76.5897	90.8254	85.6433	72.9563	64.1005	69.3779	86.2884	86.5066	44.659
BTF3-DT	1.04955	1.29463	0.395111	1.20545	1.99486	0.931959	1.02326	0.594196	2.00486	1.76246	1.34141	1.06212	0.602242	1.18788	0.956795	0.60807	0.448116	0.976528	0.494145	0.434481	0.596655	0.523449	0.361259	1.03376	0.780604	0.373813	1.25406	1.35855	0.855496	1.39127	0.766191	0.900684	0.574254	1.06645	0.254985	0.865311	0.210993	0.701762	0.526476	0.639016	1.24584	1.5684	0.552112	0.274968	1.48567	1.80413	1.24433	0.524278	0.631097
MAFTRR	0.106933	0.147715	0.155831	1.04667	0.349024	0.179557	0.168984	0.137378	0.109988	0.104896	0.126585	0.183056	0.272147	0.031842	0.0677903	0.287865	0.757108	0.190124	0.382134	0.440442	0.724218	0.367718	0.175398	0.03911	0.525501	0.0912269	0.140137	0.202771	0.273863	0.0562126	0.426101	0.082033	0.645732	0.104789	0.315817	0.221118	0.0243908	0.305025	0.267786	0.470922	0.179145	0.10954	0.302573	0.198664	0.0466464	0.160886	0.0268509	0.223486	0.735159
LARGE1-AS1	0.0383624	0.108775	0	0	0.116269	0.191409	0.07881	0.0582453	0.32976	0.225789	0.118072	0.124936	0.059034	0.222755	0.133119	0.187331	0.0743364	0.0554185	0.036746	0.108112	0.091907	0.0434165	0.116859	0.0810666	0.0990229	0.0895708	0.090147	0.0370853	0	0.291292	0.089314	0.0294295	0	0.172487	0.117832	0.0982138	0.0455012	0.0605346	0.181657	0.0430641	0.0982933	0.105697	0.0440978	0	0.118663	0	0.071558	0.0353318	0.0523452
LINC01221	0	0	0	0	0	0	0	0	0	0	0.0153833	0	0.0615309	0	0	0	0	0	0	0	0	0	0	0	0	0	0	0.0193269	0	0	0	0	0	0	0	0	0	0	0	0	0.0170751	0	0	0	0	0	0.0186462	0	0
LINC01182	0.111016	0.0684309	0.0378379	0.0581475	0.0512017	0.0903117	0.0594955	0.0512992	0.129082	0.0662876	0.0631377	0.0523984	0.111415	0.0980953	0.100495	0.0392834	0	0.104592	0.0785979	0.0272053	0.0925104	0.087403	0.0490111	0.0713989	0.105902	0.00563492	0.102081	0.0933219	0.0357117	0.0806311	0.0168563	0.103679	0.0495776	0.130214	0.0938958	0.148288	0.00572498	0.0837815	0.0228562	0.0596019	0.0494693	0.146287	0.133162	0.0746085	0.0746509	0.0629385	0.108042	0.0311183	0.0197583
LINC00311	0	0.0239639	0	0.0254535	0.0256149	0	0.0173624	0.0513272	0	0	0	0.0183495	0	0	0.0219953	0	0.0163768	0	0	0	0	0	0.00858164	0.00892975	0.0218154	0	0.00992999	0.00817013	0	0.0128347	0.00983822	0	0	0.0126667	0.0173061	0.0540928	0	0.0266723	0	0.00948731	0.0144364	0.0077619	0.00971504	0	0.0435702	0.048979	0	0.0155676	0.011532
LINC00482	0.228917	0.244831	0.188897	0.471717	0.310386	0.17283	0.148509	0.841468	0.546599	0.200919	0.185412	0.307364	0.472783	0.0932795	0.428533	0.205919	0.443582	0.24367	0.323138	0.271632	0.324728	0.231805	0.183507	0.547393	0.163273	0.0140655	0.290198	0.716302	0.122569	0.196691	0.147264	0.110913	0.274022	0.34309	0.16653	0.0694023	0.785967	0.294683	0.335181	0.250211	0.252109	0.154913	0.221593	0.0931163	0.14286	0.392757	0.185409	0.199736	0.624711
CCDC144NL-AS1	0.0168269	0.00611695	0.0693367	0.109152	0.111806	0.0920305	0.0438754	0.0353744	0.0173077	0.100308	0.0268911	0.0266978	0.0577639	0.120255	0.0269493	0.0358173	0.0652125	0.00934934	0.0508335	0.0352618	0.0310102	0.0556665	0.0565154	0.0164115	0.0334111	0.154132	0.0638744	0.0462977	0.071825	0.0235882	0.0542435	0.0119157	0.0417844	0.040739	0.124573	0.0977575	0.0445222	0.00816995	0.0275817	0.0217953	0.0762794	0.37565	0.0178548	0.285107	0.022688	0.0937666	0.033802	0.127557	0.0423881
TTC39C-AS1	0.178195	0.122489	0.232816	0.0975768	0.417331	0.0202068	0.0665592	0.319743	0.123778	0.158909	0.062324	0.0527575	0.349002	0.078387	0.0421599	0.0527369	0.156953	0.0702058	0.031034	0.121741	0.0194051	0.238339	0.131592	0.0684651	0.104538	0.113471	0.0190335	0.0939615	0	0.0984045	0.0188576	0.0372821	0.190161	0.0728372	0.116101	0.145157	0.153713	0.102249	0.0958869	0.18185	0.152192	0.0892666	0.0558645	0.2191	0.083514	0.211233	0.0302173	0.104439	0.110521
LINC02055	0.00978198	0.0600958	0.00639021	0.0147303	0.00741184	0.0610088	0	0	0.0794139	0.0191913	0.0150536	0.0265477	0.0376326	0.0284001	0.0933458	0.0159224	0	0	0.00936983	0.0275673	0.0117176	0.0221414	0	0.00516777	0	0.0114198	0.0287331	0	0.00904669	0.0259967	0	0	0.0215302	0	0.00500763	0.0313043	0	0.00771783	0.0521106	0.0439235	0.0125318	0.00449192	0	0.0283504	0.0201718	0.0212586	0.100356	0.00450461	0
LINC00222	0.0159891	0.0151123	0.0261128	0.018058	0.0181725	0.0099722	0.00821186	0.0303452	0.00763565	0.00784228	0.0399845	0.0216968	0.00615124	0.0348161	0.0104031	0.0065065	0.0154914	0.0173235	0.00765774	0.011265	0	0.0180957	0.0162354	0.0126705	0.015477	0.00933311	0.0234829	0.0154569	0.00739364	0.0121408	0.00465317	0	0.00586537	0.0239637	0	0.0307011	0.0142234	0.00630759	0.0189283	0.0044872	0.00682798	0.00367114	0.0183796	0.00772337	0.0329718	0.0173742	0.00372811	0.0110445	0.0109085
RBM15-AS1	0.101379	0.143728	0.119209	0.0992305	0.215082	0.196009	0.114548	0.123138	0.222703	0.213812	0.156013	0.12106	0.109205	0.166789	0.127524	0.0907596	0.117868	0.0659037	0.106818	0.157137	0.0364319	0.19505	0.0720581	0.16603	0.104674	0.0769293	0.101247	0.122505	0.11251	0.238634	0.0944108	0.13999	0.0743785	0.174733	0.0986067	0.227103	0.0901833	0.135977	0.120015	0.0796629	0.164512	0.148971	0.134016	0.0783518	0.193378	0.0807844	0.231652	0.0746961	0.138331
LINC02510	0	0	0	0.025292	0	0	0	0	0	0	0.00646177	0	0	0	0	0.0136694	0.0162729	0	0	0.00788885	0	0	0	0	0	0	0.00986698	0	0.0310664	0.00637663	0	0	0	0	0	0	0	0	0.00994157	0.0282813	0	0.00771265	0	0	0	0.0243341	0	0	0
LINC02643	0	0.0284947	0	0	0	0	0	0	0	0.0295738	0	0	0	0.0291764	0	0	0	0	0	0	0	0.03412	0	0	0	0	0	0.0291445	0	0	0	0	0	0.0451845	0	0.0771839	0	0	0	0	0	0.0276882	0	0	0	0	0	0	0
DLG1-AS1	0.367205	0.494755	0.142908	0.435308	0.331511	0.224148	0.248782	0.272831	0.850681	0.467507	0.282548	0.195074	0.132252	0.264637	0.332111	0.13989	0.257369	0.135438	0.239478	0.117429	0.205896	0.291793	0.158664	0.429261	0.20167	0.173299	0.238671	0.234137	0.0578048	0.26696	0.336509	0.485482	0.13757	0.222482	0.119988	0.520058	0	0.123285	0.138736	0.324506	0.50046	0.208087	0.206562	0.0754783	0.596115	0.226391	0.284183	0.287827	0.277176
LINC02660	0	0	0	0	0.0339364	0	0	0	0.0213889	0	0	0	0	0	0	0	0	0	0	0	0	0	0	0.0709847	0.0289026	0.156863	0	0	0	0	0	0	0	0	0	0.200665	0.0265616	0	0	0	0	0	0	0	0	0	0	0	0
LINC00639	0.133439	0.241947	0.0818341	0.139428	0.557123	0.611444	0.517495	0.0454816	0.554011	0.195011	0.616054	0.32815	0.00838138	0.458574	0.649676	0.04876	0.0158309	0.118021	0.0208681	0.0588385	0.0228349	0.0400665	0.121669	0.143868	0.0738087	0.206649	0.428755	0.513357	0.0604453	0.84987	0.0475514	0.160863	0.0319675	0.697933	0.0167292	0.257963	0.255172	0.0214861	0.0419101	0.131452	0.211654	0.320135	0.0219128	0.21047	0.0477336	0.966655	0.363201	0.0476543	0.0222952
LINC02254	0.00766803	0.014495	0	0	0	0.00956488	0	0	0	0	0	0	0.0471999	0.0148418	0	0	0	0	0	0	0	0	0	0	0	0	0.00900948	0.00741276	0	0	0	0	0	0.0114925	0	0.0687098	0	0	0	0	0	0	0	0	0.00790625	0.0111097	0	0	0
FAM197Y6	0	0.024576	0	0	0	0	0	0	0.0662256	0	0	0	0	0.0209699	0	0	0	0	0	0	0	0	0	0	0	0	0	0	0	0	0	0	0	0	0	0	0	0	0	0	0	0	0	0	0.0044683	0	0	0	0
LINC01010	0.00512389	0.00968577	0.107112	0.154317	0.0388239	0.095871	0.0999999	0.0933548	0.0293631	0.00502628	0.0157704	0.072311	0.0630793	0.0297525	0.0133351	0.158466	0.0695015	0.022206	0.0883441	0.0673866	0.122756	0.127577	0.0728393	0.0541386	0.0529042	0.0179454	0.0180608	0.0445799	0.18955	0.0272346	0.101399	0.0432384	0.127814	0.0153589	0.14689	0.013118	0.109393	0.105109	0.0970525	0.0632708	0.0568906	0.0376466	0.123689	0.247504	0.0264154	0.0519655	0.0191154	0.0802249	0.118856
LINC00368	0	0	0	0	0	0.0253984	0.020915	0.0309148	0.0194474	0	0	0	0	0	0	0	0	0	0	0	0.0243907	0	0.0206751	0	0	0	0.0239236	0	0	0.0154609	0	0	0	0	0	0	0.0241506	0.0321299	0.0241045	0.0228571	0	0	0	0	0.0209941	0	0	0	0.0277832
LINC01354	0.124511	0.213571	0.0843507	0.215272	0.223626	0.0747794	0.222631	0.0700161	0.766377	0.384511	0.51451	0.200246	0.0567714	0.209755	0.22403	0.127607	0.0446795	0.186531	0.0971786	0.073644	0.0165721	0.104381	0.098333	0.487247	0.0773724	0.0807541	0.227566	0.249647	0.187654	0.346657	0.0536817	0.116744	0.0947329	0.13823	0.0897081	0.40141	0	0.138259	0.0818881	0.0621204	0.575033	0.61411	0.0954173	0.178203	0.237739	0.280614	0.120427	0.114674	0.0377542
LINC02530	0	0.0279847	0.0193422	0	0.0224345	0	0	0	0.0565585	0.058089	0.0227824	0.0160712	0	0	0.0128429	0.0240974	0	0.0213863	0	0	0.0177337	0.0167547	0.0450968	0	0	0.0172829	0.0173941	0	0	0.0337234	0	0.022714	0	0.0221879	0	0.0189506	0	0.0233607	0	0.0166187	0	0.0135963	0	0	0	0	0.0138073	0	0
SLIT1-AS1	0	0	0.0250971	0	0.0291095	0	0	0	0	0	0	0	0	0	0	0	0	0	0	0	0	0	0	0	0	0	0	0	0	0	0	0	0	0	0	0	0	0	0	0	0	0	0	0	0	0	0	0	0
LINC02612	0	0	0.012771	0	0	0	0	0	0.00933591	0	0	0	0	0.00945971	0	0	0	0	0	0	0	0	0	0	0	0	0	0	0	0	0	0	0	0	0	0.0125125	0	0	0	0	0.0166968	0	0	0	0	0	0.00911652	0	0
CADM3-AS1	0.0101651	0.00720574	0.0431633	0.0459218	0.0770216	0.0126797	0.0104414	0.0347257	0.00970877	0.0099715	0.0273757	0.00827629	0.0156427	0.00491876	0.011023	0.00827305	0.0196974	0.0330404	0.0170395	0.0381961	0.00304416	0.0517697	0.134182	0.0187957	0.00655969	0.0593355	0	0.0196535	0.00940105	0.00385928	0.0207079	0.0058486	0.0186446	0.0266613	0.0832605	0	0.078369	0.00401007	0.00601687	0.00285275	0.0151932	0.00700181	0.0321335	0.0540117	0.00262024	0.0147276	0.00711046	0.0702158	0.00693513
ACTA2-AS1	0.158005	0.0785998	0.304224	0.93295	0.28355	0.363063	0.251991	2.57575	0.0436849	0.171311	0.0639884	0.176041	0.115175	0.49093	0.223643	0.128595	0.354517	0.156175	0.354473	0.132804	0.0946357	0.263527	0.417985	0.0439334	0.359553	0.286399	0.0830525	0.241177	0.376857	0.0442017	0.222654	0.0893147	0.579618	0.174492	0.195831	1.20823	0.355089	0.078735	0.329799	0.0886854	0.19532	0.408608	0.731293	0.546309	0.102893	0.469894	0.174511	1.78074	0.164535
HOXA11-AS	0.82577	1.36799	0.444598	0.60125	1.34076	1.97519	0.964727	0.495993	0.836365	1.04593	0.83439	0.812705	0.949564	1.00992	0.60222	0.435735	0.369261	1.324	0.386797	0.549824	0.440237	0.580251	0.529814	0.469808	0.661708	1.19709	0.975563	1.35971	0.4364	1.36429	0.66021	1.0999	0.659103	0.646013	0.390214	2.27673	0.118394	0.644361	0.558609	0.667221	0.697522	1.32094	0.401597	0.420795	1.30521	0.729673	1.18487	0.568312	0.25383
TP53TG1	16.9869	17.8528	8.1135	20.2418	24.1148	17.5257	18.711	10.3321	18.0654	24.4429	15.4996	12.8368	12.5227	19.1188	15.3424	11.7718	14.5152	19.8296	13.644	12.3113	10.8793	13.2949	11.9807	16.8956	12.4897	10.0439	20.445	15.5209	11.0556	17.0735	12.8464	24.4649	12.3583	15.066	10.5835	20.784	14.1481	14.1884	10.5984	12.7368	15.9556	23.0389	10.1425	9.74888	24.5845	20.5436	17.5684	9.78255	16.0819
PRRX2-AS1	0	0	0.0403075	0	0	0	0	0	0	0	0	0	0	0	0.0267635	0	0	0	0	0	0	0	0	0	0	0	0	0	0	0	0.035913	0	0	0	0	0	0	0	0	0	0	0	0	0	0	0	0	0	0
LINC02750	0	0	0	0	0	0	0	0	0	0	0	0	0.0281309	0	0	0	0	0	0	0	0	0	0	0	0	0	0	0	0	0	0	0	0	0	0	0	0	0	0	0	0	0	0	0	0	0	0	0	0
IDH1-AS1	0.788039	0.611135	0.422398	0.608551	1.37792	0.655318	0.66417	0.460182	0.714061	1.05052	0.513074	0.460642	0.684074	0.606201	0.385639	0.394682	0.743931	0.788128	0.638708	0.474536	0.290454	0.548837	0.389829	0.683187	0.782356	0.424606	0.688489	0.820406	0.224247	0.2148	0.352824	1.02307	0.622634	0.30284	0.558576	0.698367	0.263629	0.701462	0.334887	0.657797	0.86288	0.389707	0.301952	0.273289	0.75002	0.702606	0.339218	0.353588	0.578994
LINC-ROR	0	0	0	0	0.00770512	0	0	0	0	0	0	0	0.0391217	0	0	0	0	0	0	0	0	0	0	0	0.00656221	0	0	0.00491526	0	0	0	0	0	0	0.0104116	0	0	0	0	0	0	0	0	0	0	0	0.0142264	0.00468285	0
SLC5A4-AS1	0	0.0142799	0.0986981	0	0.0686864	0.0376917	0.0931146	0.0229391	0.0288603	0.0148207	0.0116253	0.11481	0	0.102351	0.0262136	0.049185	0.0585526	0	0.0578876	0.0993491	0.0361963	0.017099	0.0460234	0	0	0.0529142	0.106509	0.0146055	0.0558912	0.0229442	0.0527625	0.0115904	0.332538	0.0905753	0.0464063	0.17406	0.0537599	0.0238407	0.143086	0.169602	0.0129038	0.19426	0.121571	0	0	0.0437792	0.0281821	0.0139149	0.103077
LINC00508	0	0	0	0	0	0	0	0	0	0	0	0	0	0	0.0591832	0	0	0	0	0	0	0	0	0	0	0	0	0	0	0	0	0	0	0	0	0	0	0	0	0	0	0	0	0	0	0	0	0	0
FLJ46284	0.0524743	0.0945433	0.077129	0.0765496	0.086975	0.110455	0.0539005	0.109548	0.0830087	0.0643434	0.0996798	0.0694261	0.0529924	0.106327	0.118073	0.0400379	0.0540184	0.0805426	0.0801074	0.0446725	0.0451792	0.124343	0.0566126	0.0675722	0.0634919	0.132092	0.0751412	0.109381	0.0515631	0.0647475	0.0897179	0.0779948	0.0986532	0.108138	0.0906622	0.0944597	0.0622392	0.0750401	0.0757092	0.11413	0.0770295	0.0978917	0.0640897	0.057031	0.0541046	0.149677	0.142234	0.0921271	0.0469881
LINC02790	0	0	0	0	0	0	0	0	0.0125405	0	0	0	0.0101026	0	0	0	0	0	0	0	0	0	0	0	0	0	0	0	0	0	0	0	0	0	0	0	0	0	0	0	0	0	0	0	0	0	0	0	0
LINC02417	3.03249	2.25894	0.201459	2.36065	2.95978	1.92338	3.88044	0.546261	3.85361	3.10077	1.83901	3.76627	0.514112	2.46221	5.8188	0.460142	0.448183	1.485	0.418477	0.144849	0.215491	0.203594	0.0521897	3.31271	0.530686	0.0900056	7.6997	2.83217	0.475346	1.75623	0.688064	2.3855	0.829602	3.00429	0.184183	2.20409	0	0.729942	0.517193	1.09625	4.19226	5.75894	0.384037	0.148963	1.51036	2.19678	2.34891	0.42604	0.385728
LINC02837	0	0	0	0.00910048	0	0	0	0	0	0	0	0.00656056	0	0	0	0	0	0	0	0	0	0	0	0	0	0	0	0.00584221	0	0	0	0.00463615	0	0	0	0	0.00716799	0.00953628	0	0	0	0	0	0	0	0.00875583	0	0	0.0164923
GCSIR	0	0.0165684	0	0	0	0	0	0	0.0223237	0	0	0.0126867	0	0.00565494	0.00506911	0	0	0	0	0	0	0.00661311	0	0.00617395	0	0.00682161	0.0068655	0.00564876	0	0	0	0.00448263	0	0	0	0	0.00693064	0	0	0	0	0.0160995	0.00671689	0.0112901	0	0	0	0	0.00797311
LINC02848	0.228548	0.157101	0.298604	0.406736	0.2204	0.336918	0.192076	0.22082	0.396886	0.101907	0.319741	0.202996	0.0959187	0.201074	0.378512	0.236737	0.120782	0.180088	0.0597051	0.0975889	0.124442	0.21163	0.105485	0.197576	0.0268155	0.0727675	0.146471	0.140598	0.0768613	0.189317	0.120931	0.270964	0.152435	0.0934191	0.0850904	0.106385	0.049287	0.131143	0.0737893	0.209912	0.230688	0.171737	0.0955338	0.240867	0.214226	0.301025	0.174402	0.191357	0
LINC02411	0.00933358	0	0	0	0	0	0	0	0.00891454	0	0	0	0	0	0	0	0	0	0	0	0	0	0	0	0	0	0	0	0	0	0	0	0	0	0	0	0	0	0	0	0.0079716	0	0	0	0	0	0	0	0
DDN-AS1	0.0650514	0.00558944	0.208615	0.089053	0.134427	0.02213	0.0789685	0.206513	0.0508344	0.0348067	0.0773564	0.0641985	0.20931	0.0286158	0.0820843	0.105886	0.0343781	0.0939738	0.0679752	0.111107	0.113344	0.147244	0.156126	0.0374906	0.129752	0.0690391	0.0555867	0.0743197	0.120323	0.0538851	0.0619571	0.031757	0.052065	0.0797694	0.0484384	0.0681309	0.0350713	0.0933175	0.133016	0.0531086	0.0454573	0.0380187	0.0611813	0.171395	0.0670724	0.0856804	0.0551553	0.0762523	0.0564851
LINC00265	0.756286	0.570241	0.754959	0.460663	0.502216	0.95397	0.925227	0.806365	0.669578	0.31259	0.725776	0.885581	0.908821	0.378291	0.99519	0.414954	0.337556	0.619923	0.594189	0.319302	0.279926	0.827074	0.513394	0.350161	0.559328	0.481137	0.688909	0.640748	0.267201	0.658141	0.553947	0.254236	0.517457	1.10801	0.387161	0.7288	0.393078	0.569881	0.653878	0.472185	0.373767	0.370702	0.542127	0.591072	0.683405	0.677137	0.725171	0.78263	0.301468
PROX1-AS1	0.160775	0.333091	0.0151241	0.139452	0.140337	0.596826	0.227239	0.0214811	0.689164	0.449165	0.290964	0.195478	0.0257306	0.887504	0.669478	0.0523397	0.0249233	0.0817544	0.0110881	0.0205401	0.0308143	0.0116452	0.0117541	0.319362	0.0464801	0.0991023	0.491144	0.23127	0.0666132	0.408233	0.0464146	0.603862	0.0245348	0.424093	0.010535	0.398439	0	0.0547988	0.0365433	0.0678606	0.171368	0.407534	0.00739249	0.0571582	0.452221	0.314929	0.485833	0.0355378	0.0245702
LINC02035	1.54924	2.41914	2.93988	0.917161	1.46871	2.10131	1.23385	1.71002	1.55586	1.30635	2.1647	1.60573	1.13438	1.82209	1.75704	1.58544	0.950721	2.05998	1.37284	1.28733	1.15228	2.97604	1.2786	2.86779	1.53471	3.17145	1.45394	1.39019	1.35455	1.14333	2.23954	1.54819	1.26962	2.1553	2.12316	1.82227	2.01527	1.41874	1.86264	1.93718	2.18808	1.58265	1.63084	2.13412	1.57494	1.83489	1.78529	1.85869	0.986061
LINC01140	0.0709335	0.135949	0.15961	0.124618	0.0925636	0.489101	0.101196	0.098723	0.188191	0.195217	0.206192	0.162564	0.0970278	0.266962	0.196572	0.067352	0.0496351	0.128089	0.0509587	0.037019	0.0542863	0.136028	0.182066	0.0770296	0.0712045	0.345041	0.31022	0.280003	0.109336	0.146622	0.0963346	0.216153	0.112757	0.0649683	0.117007	0.915573	0.0186963	0.0777298	0.0839728	0.0575086	0.215405	0.226201	0.0566241	0.296951	0.219412	0.0770779	0.209497	0.157881	0.0403285
LINC02414	0	0	0	0	0	0	0	0	0	0	0	0	0	0	0	0	0	0	0	0	0	0	0	0	0	0	0	0	0	0	0	0	0	0	0	0	0	0	0	0	0	0	0	0	0	0	0	0	0
LINC01310	0	0	0	0	0	0	0	0	0	0	0	0	0	0	0	0	0	0	0.00370035	0	0	0.00437206	0	0	0	0	0	0	0	0	0.00899396	0	0	0	0	0	0	0	0	0	0	0.00354791	0	0	0	0	0	0	0
FAM223B	0	0	0	0	0	0	0	0	0	0	0	0	0	0	0	0	0	0	0	0	0	0	0	0	0	0	0	0	0	0	0	0	0	0	0	0	0	0	0	0	0	0	0	0	0	0	0	0	0
WASIR2	0	0.284839	0.0492179	0.0945449	0.0761155	0.140969	0.0257964	0	0.26385	0.123177	0.057972	0.0545261	0.0966164	0.157979	0.0762531	0	0.0243321	0	0.0601394	0.0117959	0.0300834	0.0284226	0.038251	0.0530702	0.0162063	0.0293187	0.118029	0	0	0.219298	0	0	0	0.0940986	0	0.160739	0.0297873	0	0.0594608	0.112768	0.203767	0.0345972	0	0.0970477	0.168312	0.0363857	0.304495	0	0.0342677
CYYR1-AS1	0.0178225	0.0202141	0.0232856	0.0590441	0.0216067	0.0311239	0.0439366	0.0162359	0.0442582	0.00699321	0.03017	0.0193477	0.00548525	0.0137985	0.0680296	0.0580206	0.0414426	0.0205972	0.0375576	0.0200908	0.0341588	0.032273	0.0253358	0.0188311	0.041404	0.0291292	0.0335047	0.0344585	0.0197794	0.0189461	0.0124481	0.0464863	0.015691	0.0267115	0.0182476	0.0684428	0.0211391	0.0281234	0.00843949	0.0160055	0.0182662	0.0327367	0.0409743	0.0275487	0.00735049	0.0464793	0.0199468	0.0328292	0.00972749
LINC01983	1.54385	4.54999	0.110023	3.21248	5.27465	3.29129	2.30663	1.10808	7.82846	4.73607	2.19226	2.16353	0.9935	2.67578	3.09259	1.14226	1.00626	0.912378	1.25026	0.975641	0.588429	0.524175	0.940576	1.77951	2.13744	1.49103	6.41473	2.98491	0.752842	6.49012	1.63379	2.90706	1.13268	3.30249	0.890922	5.82096	0	2.90123	0.797519	1.02409	2.09772	1.23743	0.806668	0.542356	5.13722	2.92814	4.66	1.09873	0.976685
YEATS2-AS1	0.109247	0.0650125	0.142734	0.10358	0.0429211	0.0605649	0.0581859	0.202728	0.115935	0.04366	0.1401	0.030747	0.124529	0.0822309	0.133384	0.0526886	0.0862447	0.0584512	0.0310055	0.0380093	0.0387746	0.105322	0.0493018	0.0256509	0.0469988	0.0661307	0.0760642	0.0860524	0.0598724	0.0307232	0.0518108	0.0465599	0.0296855	0.206183	0.0289986	0.124306	0.187165	0.0510778	0.095799	0.0681311	0.0449246	0.0520244	0.0837198	0.0547247	0.0584062	0.146555	0.10189	0.130428	0.0552097
LINC02303	1.36515	0.317103	0.136038	7.40409	1.96357	0.288619	0.427806	11.5579	0.033149	0.034046	0.0445094	0.502365	2.38562	0.156747	0.0501816	8.70007	5.67172	0.350968	4.4659	2.7387	1.64914	3.94107	2.26722	0.134461	2.16504	0.0270122	0.027186	0.212495	5.69211	0.0702767	2.14131	0.186378	5.09272	0.277426	2.98493	0.133284	0	5.38541	1.57501	8.40259	0.158094	0.0425005	15.8255	0.536477	0.87078	0.301709	0.05395	0.617997	5.88815
CPVL-AS1	0	0.0321572	0.0444522	0	0.051559	0.0424396	0	0	0.0324957	0.100125	0.0261793	0	0	0.0329266	0.0295155	0	0	0	0.0325897	0	0.0407557	0.0385056	0.0345472	0.0359486	0	0.0397197	0.0399752	0	0.0629315	0.0775031	0	0.0261007	0.0499235	0.101985	0.0348346	0.0435524	0.0403545	0	0.0402774	0	0.116234	0.0312471	0.0391099	0	0.105241	0.0492938	0.0634641	0	0.0464244
LINC02366	0	0	0	0	0	0	0	0	0	0	0	0	0	0	0	0	0	0	0	0	0	0	0	0	0	0	0	0	0	0	0	0	0	0.0263776	0	0	0	0	0	0	0	0	0	0	0	0	0	0	0
EDRF1-DT	0.401061	0.25514	0.216653	0.458763	0.41492	0.524324	0.720932	0.269333	0.556166	0.382072	0.498505	0.506551	0.160228	0.485168	0.863123	0.345241	0.239124	0.350968	0.347224	0.260829	0.323362	0.283687	0.203619	0.29337	0.328489	0.211595	0.584498	0.536829	0.463643	0.386522	0.35464	0.426007	0.373466	0.566412	0.185571	0.533136	0.141793	0.304261	0.337828	0.385281	0.411703	0.662299	0.398962	0.178826	0.409545	0.335232	0.611433	0.316102	0.273623
VPS13A-AS1	0.025501	0	0.0333177	0.153604	0	0	0.0523882	0.038718	0	0.0500304	0.0196219	0.0276833	0	0	0	0	0.0988287	0.0368389	0.122133	0.0479107	0.0916414	0	0.0258937	0.0269441	0.0658244	0	0	0	0.0471683	0.0387266	0.178112	0	0.0374186	0	0	0	0	0	0.0301887	0.0286265	0	0	0.0293136	0	0.0262932	0.0369466	0	0.0469729	0.0695919
LINC01167	0.0219123	0.207105	0	0.0659936	0.066412	0.0273328	0	0.0665385	0.251142	0.0859794	0.067442	0.0237875	0.0337198	0.021206	0.133064	0.0356673	0	0.0949639	0	0.0205842	0.0262483	0.0743975	0.0667492	0.0926092	0	0	0.283202	0.0423657	0	0.116468	0	0.0840494	0.0964581	0.262728	0	0.0560989	0	0.0345769	0	0.0491958	0.0748591	0.0402488	0.125942	0	0.112965	0.0317471	0.143057	0.100906	0.0298992
CFAP20DC-AS1	0	0	0	0	0.0157244	0	0	0	0	0	0.00399206	0	0	0	0	0.00844494	0	0	0	0	0	0	0	0	0.00669598	0	0	0	0	0	0	0	0.00761279	0	0	0	0	0	0	0	0	0	0.00596384	0	0	0	0	0	0.00707922
NMBR-AS1	0	0	0	0	0	0.0743648	0	0	0.0569406	0	0	0	0	0	0	0	0	0	0	0	0	0	0	0	0	0	0	0	0	0	0	0	0	0	0	0	0	0	0	0	0	0	0	0	0	0	0.0556025	0	0
LINC02399	0	0	0	0	0	0	0.0339868	0	0	0	0	0	0	0	0	0	0	0	0	0	0	0	0	0	0	0	0	0	0	0	0	0	0	0	0	0	0	0	0	0	0	0	0	0	0	0	0	0	0
TINAG-AS1	0.0630239	0	0.0411712	0.142358	0	0	0.0323684	0.143533	0	0	0	0.0342087	0.0484922	0.0304963	0	0	0	0.0455224	0.0603685	0.059204	0.0754951	0	0.0319972	0	0.0406701	0	0	0	0.0582865	0	0.0366825	0	0	0	0	0	0	0	0.0746091	0.0707482	0	0	0.0724464	0	0	0	0	0.0290225	0.0429978
LINC02682	0	0.0236916	0	0.0377463	0.0379857	0	0	0	0	0	0	0.0272114	0.0385734	0	0	0	0.0485721	0	0	0	0	0	0.0254524	0	0	0	0	0.0242319	0	0	0	0	0	0	0	0	0	0	0.0296741	0	0	0	0	0	0	0.0363168	0	0	0
LINC01080	0	0	0.00771271	0	0	0	0	0	0	0	0	0	0	0	0	0	0	0	0	0	0	0	0	0	0	0	0	0	0	0	0	0	0	0	0	0	0	0	0	0	0	0	0	0	0	0	0	0	0
RAET1E-AS1	0.175008	0.11372	0.157199	0.0823556	0.0994534	0.0136438	0.0224706	0.0166071	0.167151	0.128756	0.260906	0.118741	0.117824	0.021171	0.0664221	0.0534125	0	0.205415	0.178112	0.0308252	0.209639	0.0866536	0.299875	0.288925	0.268221	0.0255388	0.411249	0.0951652	0	0.282384	0.0381983	0.218167	0.208647	0.114754	0.0447955	0.0420046	0.272443	0.207118	0.0517948	0.0613931	0.280258	0.190866	0.0125734	0	0.270668	0.047542	0.0408058	0.130961	0.0746243
SMIM2-AS1	6.9364	1.54234	3.52274	17.3734	4.10594	0.888819	7.02101	7.31928	1.39053	1.39364	2.56201	3.61459	7.90573	1.68566	1.20196	10.6319	16.9695	4.95617	15.4075	9.4992	12.1394	6.73518	5.32819	1.61264	10.3147	0.28242	2.00517	2.81911	10.0883	1.83023	8.24863	3.05371	11.2171	1.12727	8.52038	0.782626	6.87077	7.65555	11.2003	10.991	4.02336	1.4381	11.4723	4.80167	1.14285	2.30052	1.73526	9.34971	15.0823
LINC01592	0	0.00440464	0.0060887	0.00701763	0.0141243	0.00581302	0	0.00707557	0.00445099	0.00457144	0	0.00505903	0.00717139	0	0	0	0	0	0.0178555	0	0.00558238	0	0	0	0.00601459	0.0707262	0	0.00901016	0	0	0.00542488	0.00715011	0.0205143	0.0069845	0.00477135	0	0.0110549	0.022061	0.0275844	0	0	0.0342398	0.00535696	0.0540255	0	0.0135037	0.0043464	0.00858413	0
SNHG9	4.99616	4.2454	3.60902	6.11285	9.35482	2.81641	2.78803	2.29757	4.86362	2.5683	2.2918	3.54628	2.84617	0.953078	2.39633	3.79251	3.67702	6.4888	3.15209	2.9559	2.41694	3.45244	2.14631	3.17241	3.13108	1.87879	2.9351	1.99695	1.6883	3.39241	3.63496	1.36358	2.46718	2.268	2.95114	1.26065	2.56409	4.51043	3.69661	2.53461	3.9799	0.970646	2.9544	2.83103	2.50139	9.01342	1.88181	2.92016	3.50694
LINC01192	0.00429848	0	0	0	0	0	0.00441531	0	0	0	0	0	0.0198442	0	0	0	0	0	0	0	0	0	0	0	0	0	0	0	0	0	0	0	0	0	0	0	0	0	0	0	0	0	0	0	0	0	0	0	0
LINC01017	0	0	0	0	0	0	0	0	0	0	0	0	0	0	0	0	0	0	0	0	0	0	0	0	0	0	0	0	0	0	0	0	0	0	0	0	0	0	0	0	0	0	0	0	0	0	0	0	0
GLIDR	0.558654	0.441613	0.902417	0.864197	1.19292	0.798209	0.928573	0.601451	0.824612	0.787144	0.625249	0.40247	0.625226	0.924016	1.1367	0.917604	0.757769	0.462211	0.841591	0.949399	0.681368	0.867913	0.644611	0.434652	0.622693	0.349811	0.686221	1.05557	0.516661	0.620867	0.4434	0.627267	0.797377	0.875341	0.811167	0.682616	0.933682	0.873524	0.517053	0.712641	0.728713	0.629679	0.770612	0.647642	0.518409	0.70638	0.487877	0.659522	0.893946
LINCR-0001	0.208261	0.0393679	0.312914	0.297932	0.0789002	0.0779338	0.171137	0.490113	0.0497278	0.0204294	0.0560867	0.101738	0.0961451	0.0201549	0.108402	0.271195	0.302668	0.0601712	0.129666	0.136947	0.174631	0.11785	0.095161	0.0110024	0.0403181	0.0729392	0.110113	0.0503321	0.250389	0.110695	0.0606084	0.023965	0.0763975	0.234099	0.0746298	0.159955	0.209964	0.115021	0.197236	0.128583	0.0800421	0.0478172	0.323188	0.140837	0.0429463	0.0754338	0.0776948	0.239761	0.412048
LINC01332	0	0	0	0	0	0	0	0	0	0	0	0	0	0	0	0	0	0	0	0	0	0	0	0	0	0	0	0	0	0	0	0	0	0	0	0	0	0	0	0	0	0.0242134	0	0	0	0	0	0	0
MESTIT1	0.183195	0.361484	0.121774	0.116154	0.136372	0.168377	0.28061	0.0731955	0.306965	0.264828	0.289339	0.334942	0.069241	0.251939	0.368034	0.0993972	0.0996447	0.167144	0.150848	0.084536	0.096248	0.0800221	0.0717957	0.210541	0.18666	0.0337685	0.309648	0.434973	0.160507	0.248921	0.149652	0.293401	0.165058	0.20231	0.0658118	0.205705	0.00381202	0.182574	0.0646806	0.137098	0.31567	0.271557	0.118222	0.0993572	0.129238	0.139694	0.212823	0.142082	0.0526248
LINC02052	0	0.00464679	0.00642344	0	0	0	0	0	0	0	0.00378297	0	0	0	0	0	0	0	0	0	0	0	0	0	0	0	0	0	0	0	0	0	0	0	0	0	0.00583132	0	0	0	0	0	0	0	0	0	0	0.00452803	0
LINC01518	0	0	0.166589	0	0	0	0	0	0	0	0	0	0.117727	0	0	0	0	0	0	0.0239554	0	0	0	0	0	0	0	0	0	0	0	0	0	0	0	0	0	0	0	0	0.0217798	0	0.0293136	0	0	0	0	0	0
LINC02864	0	0	0	0.0058139	0.00292538	0.00481592	0	0	0.00737504	0	0.011883	0.00419126	0.109914	0	0	0.00314222	0	0	0	0	0	0.00218476	0.0862469	0	0.00249146	0	0.0362902	0.0055985	0	0	0	0.00148092	0	0.00289323	0	0	0.00228966	0.00304616	0.00457057	0	0	0	0	0.0372988	0	0.00279686	0.194447	0	0.00263406
REPIN1-AS1	1.07807	0.737109	0.839122	0.863521	0.834237	1.03002	1.10737	1.04478	1.88407	1.50755	0.970721	1.02092	1.23542	1.84246	1.98987	1.00808	1.06673	1.02721	0.878848	1.20665	1.31887	1.24606	0.605563	1.21178	1.42099	1.55313	1.15887	1.37479	1.1031	1.32369	1.57538	1.68926	0.942403	2.09705	0.704539	1.11576	0.435297	1.23063	0.92324	1.33894	1.48888	0.926908	1.47655	1.24093	1.60822	1.06345	1.88258	1.26754	1.25193
MIR302CHG	0.106878	0.0505081	0.116365	0.0804713	0.0269939	0.0666581	0.0548912	0.108181	0	0.0524208	0.0411188	0.058012	1.15128	0.0517164	0.154529	0	0.0345169	0.0257327	0.0170624	0.0836664	0.0426755	0.0201597	0.0361745	0.037642	0	0.228749	0.0837166	0.0860998	0	0.0270513	0	0.136651	0.0261376	0.133486	0.0364755	0.159614	0	0.0281083	0.0632621	0.0199961	0.0152136	0.0327191	0.0819045	0.0688346	0.183663	0.0516158	0.0996804	0.131246	0.0729169
LINC01793	0	0	0	0	0	0	0	0	0	0	0	0.0141136	0.0100033	0	0	0	0	0.028172	0	0	0	0	0	0	0	0.00758888	0	0	0.0120237	0	0.00756712	0	0	0.00974263	0	0	0.0154203	0	0	0	0	0	0	0	0.00670245	0	0	0	0
ESRG	0.00421497	0.00398381	0	0	0	0.0105153	0	0.00639956	0.00805148	0.00413468	0.00648646	0.00915136	5.89598	0.00815824	0	0	0	0.0243559	0	0	0	0	0.00855977	0	0.00543995	0	0.00990469	0	0	0.012802	0	0.00323349	0	0.0252688	0.00431549	0	0	0	0	0.00946314	0	0	0	0	0.00434592	0	0	0.011646	0
LINC01939	0.0174374	0	0	0	0	0.0435019	0	0	0.0166546	0	0	0	0	0.0337508	0.0151272	0	0	0.0251902	0	0	0.020888	0.0197348	0.017706	0	0	0	0.0409759	0.0337139	0	0.0264811	0	0	0.0255866	0	0	0.0446426	0	0	0.0206428	0	0	0	0	0	0	0	0.0162632	0.0160599	0
ZNF454-DT	0.0967825	0.182949	0.0316123	0	0.109999	0.150905	0.0497065	0	0.161765	0.142408	0.260644	0.0262662	0.0744671	0.163911	0.18891	0	0.0468849	0.174766	0.0695286	0.0227291	0.115934	0.0273833	0.0491365	0.0766946	0.0936825	0.0282467	0.0852854	0.140341	0	0.110233	0.0844972	0.0371231	0	0.0725265	0	0.092917	0.0860945	0.0763599	0	0	0.0619948	0	0	0.0467497	0.299368	0.420664	0.135398	0.0222842	0.0660296
LINC00317	0	0	0	0	0	0	0	0	0	0	0	0	0	0	0	0	0	0	0	0	0	0	0	0	0	0	0	0	0	0	0	0	0	0	0	0	0.0256502	0	0	0	0	0	0	0	0	0	0	0	0
FAM230B	0	0	0	0	0	0	0	0	0	0	0	0	0	0	0	0	0	0	0	0	0	0	0	0	0	0	0	0	0	0	0	0	0	0	0	0	0	0	0	0	0	0	0	0	0	0	0	0	0
PRICKLE2-DT	0	0	0.153026	0.0352744	0.0354981	0.116878	0.0240615	0	0.0447463	0.0229786	0.0180243	0	0	0.0453396	0.0812852	0	0.0453912	0	0.0224378	0.04401	0	0	0	0.0247504	0	0.109387	0	0.04529	0	0	0	0.0359404	0.0343721	0	0	0.0599712	0.0277839	0	0	0.0788874	0.12004	0.129081	0.026927	0.0452603	0.0966102	0.0678771	0.0218474	0.0215743	0
DELEC1	0.00843532	0.00531513	0.0330629	0.0296389	0.00852196	0.1438	0.0115528	0.00853818	0.0214843	0.0248239	0.0064906	0.0122096	0.0173076	0.0489807	0.0170747	0.00457681	0.0163455	0.00406191	0.00538661	0.0158481	0.0101045	0.0254577	0.0142754	0.0178254	0.00725789	0.0623684	0.0363403	0.0326181	0.00520084	0.0170802	0.00327314	0.0388266	0.0123775	0.029499	0.0201518	0.165568	0.0366851	0.0221845	0.00998593	0.00631278	0.0480294	0.0464824	0.00646431	0.0434622	0.0173948	0.00407378	0.0393364	0.0103586	0.00767329
LINC02059	0	0	0.00825783	0	0	0	0	0	0	0	0	0	0	0	0	0	0	0	0	0	0	0	0	0	0	0	0	0	0	0	0	0	0	0	0	0	0	0	0	0	0	0	0	0	0	0	0	0	0
SERPINB9P1	0.688946	0.145655	2.13188	0.0955551	1.31878	0.667144	0.0558687	0.275269	0.112555	0.0800315	0.299932	1.73199	1.04624	2.05286	0.817863	0.177066	0.386447	0.95597	0.0694651	1.1411	0.48865	0.389856	1.7673	0.0862027	0.397787	0.391565	0.0213019	0.727355	0.469486	0.351046	0.063315	0.848415	0.0931107	0.190208	0.594001	1.03276	2.1504	1.9597	0.0643887	0.0610567	0.0851651	0.0999052	0.395974	1.71648	0.68231	0.696089	0.0760917	0.484239	0.383446
LINC01284	0	0	0	0	0.0549491	0	0.0372458	0.0825806	0.0173162	0	0	0.0590451	0.0278996	0.0175458	0	0.029511	0	0.0261909	0.0347326	0.0340626	0.0217178	0.0615563	0	0	0	0.105828	0.0639056	0.0350532	0.0335347	0.027533	0.021105	0	0	0	0.037125	0.023208	0.0860159	0.0572177	0.0643887	0.0203522	0	0.0166509	0.0208408	0	0	0	0	0.0166979	0
LINC01047	0	0	0	0.0210677	0	0	0	0	0	0	0	0	0	0	0	0	0	0	0	0	0	0	0	0	0	0	0	0	0	0	0	0	0	0	0	0.0358179	0	0	0	0	0	0	0	0	0	0	0	0	0
LINC02404	0.155968	0.0737072	0	0.100657	0.033765	0.0138965	0.148764	0	0.0319213	0.0764985	0.145727	0.12094	0.102862	0.0646891	0.173963	0.0544016	0	0.160938	0	0.0104653	0.0800705	0.0252166	0.0226243	0.0823972	0.0287566	0.0260117	0.0785372	0.0753881	0.0824254	0.0253777	0.0259371	0.0427322	0.049041	0.116879	0.0114063	0.0713042	0	0.0175795	0	0.037518	0.0951492	0.133011	0.0128062	0	0.0229734	0.177549	0.0727326	0	0.0152013
LINC01931	0.00614724	0	0.00803154	0.00925688	0.00931558	0.0076679	0.0126286	0.0839998	0.00587126	0	0	0.00667331	0.0567582	0	0	0.0500303	0.0238235	0.026641	0.00588824	0.0230986	0.00736366	0.0139142	0.00624191	0	0.0158676	0.014353	0.00722265	0	0.0113703	0.0046677	0.0214677	0	0.0180402	0.0368527	0.0188815	0.00786896	0.0218735	0.0388006	0.029109	0.0345033	0	0	0.0282652	0	0.00633822	0.00890631	0	0.0169849	0
MIR1302-9HG	0	0.00427956	0.00591581	0.0204551	0.0137232	0	0.00465095	0.0137493	0.00864921	0	0.003484	0.00491537	0.0139355	0.0131459	0	0	0	0	0	0.0127603	0.0108477	0.0204977	0.00919524	0.0143524	0.0116876	0.00528599	0.01596	0.0131315	0	0.0103143	0.0105417	0.00347354	0.0132879	0.0135724	0	0.0231842	0.0161114	0	0.00536022	0.0152485	0.00386717	0	0	0	0.0140057	0.0131203	0.00422298	0	0.0123565
PARAL1	0.0127751	0	0	0	0	0.0478059	0	0	0	0	0	0	0	0.296721	0	0	0.0247549	0.535195	0	0	0	0	0	0.0134981	0	0.0298281	0.01501	0	0	0	0.0446139	0.0392014	0	0	0	0.0327063	0.0151524	0	0	0	0	0	0	0	0	0	0	0	0
UMODL1-AS1	0	0.00584267	0.0242297	0.0465438	0.0187356	0.0308435	0.00634971	0.00938562	0.0649458	0.0121279	0.0142696	0.00671071	0.00951272	0.0239298	0.0160881	0.0100621	0	0	0.00592124	0.00580702	0	0.0139922	0	0.0391891	0	0	0.0145263	0.00597591	0	0.032857	0.00719601	0	0.0181413	0.00926483	0.0632912	0.0633045	0.0146641	0.0195091	0	0.0346967	0.0105593	0	0.0142118	0	0.0127475	0	0	0.0455468	0.0168698
LINC01238	0.129846	0.0438303	0.036353	0.139664	0.0562199	0.0751986	0.0952679	0.112654	0.0752957	0.013647	0.0642283	0.110753	0.185541	0.0852699	0.124712	0.00754837	0.053916	0	0.0177679	0.0348503	0.016665	0.0367382	0.0329614	0.0538976	0.0299254	0.0270689	0.0926266	0.0358639	0.0428878	0.0880305	0.0269913	0.0391327	0.0272183	0.0486517	0.0237397	0.189958	0.0330019	0.0292704	0.0329389	0.00520572	0.023764	0.0255539	0.0319841	0.0448004	0.0525957	0.174687	0.0735263	0.119588	0.0379659
CH17-340M24.3	14.8728	13.4714	4.74226	13.2645	16.669	10.7667	14.9587	9.03922	12.0278	15.9789	10.1667	8.28902	9.80873	10.1739	11.2703	9.22244	12.2655	11.542	9.94263	7.77572	7.68838	7.23886	8.0678	10.7803	12.0541	4.46993	11.1037	10.7405	6.42711	10.1336	8.27013	12.2585	8.76834	9.58629	7.88566	9.49085	4.43636	11.455	9.17019	8.77018	8.97871	12.3787	6.28394	6.54269	11.0676	15.7442	9.57777	7.46044	12.8044
PCF11-AS1	0	0	0	0	0	0	0	0	0	0	0	0	0	0	0	0	0	0	0	0	0	0	0	0	0	0	0	0	0	0	0	0	0	0	0	0	0	0	0	0	0	0	0	0	0	0	0	0	0
LINC01534	0.593133	0.428697	0.66858	0.858148	0.916463	0.667323	0.955693	0.459104	0.766447	0.422115	0.626417	0.833272	0.733775	0.551506	0.837406	0.643641	1.19441	0.655234	0.924625	0.906788	0.821954	0.816062	0.472367	0.319494	0.810543	0.35301	0.901867	0.742032	0.860469	0.706472	0.82584	0.428253	0.631414	0.854098	0.762075	0.684821	0.841452	0.899242	0.674629	0.378609	0.446984	0.672912	0.882344	0.516834	0.43169	0.539199	0.759282	0.964018	0.603028
LINC01146	0.01886	0.0178257	0.0616028	0.0497009	0.00714515	0.0294068	0.0387452	0.0143175	0.0225166	0.0416267	0.0290239	0.030711	0.145114	0.136891	0.0327226	0	0.0274094	0.040868	0.0225817	0.0177169	0	0.0320171	0.0335133	0.00996365	0.0060853	0.132107	0.0276993	0.0410224	0.00872118	0.0107405	0.0329319	0.0578734	0	0.00706662	0.0289647	0.0543202	0.134218	0	0.0223269	0.0317573	0.0402698	0.0562938	0.0162598	0.145762	0.0729223	0.00683123	0.0131925	0.0173701	0.0257344
AMMECR1-IT1	0	0	0	0	0.0357512	0	0	0	0	0	0.0181528	0.0512215	0.0363044	0	0.0204662	0	0	0.0340809	0	0	0	0	0	0	0	0.0275418	0	0.0456129	0	0	0	0	0	0.0353583	0	0	0	0	0	0	0	0	0	0	0	0	0	0	0
LINC01419	0	0	0	0	0	0	0	0	0	0	0.00669543	0	0	0	0	0	0	0.0125703	0	0	0	0	0	0	0.0112304	0	0.0102238	0	0	0	0	0.00667532	0	0	0	0	0	0	0	0	0	0	0	0	0	0	0.00811556	0	0
ABHD15-AS1	0	0.0668939	0	0	0	0	0	0	0	0	0	0	0	0	0	0	0	0	0	0	0	0	0	0.0747807	0	0	0	0	0	0	0	0.054295	0	0	0	0.0905983	0	0	0	0	0	0.0650007	0	0	0	0	0	0.0651843	0
FAM138A	0	0	0	0	0.0164532	0	0	0	0	0	0	0	0	0	0	0	0	0	0	0	0	0.0122877	0	0	0	0	0	0	0	0	0	0	0	0	0	0	0	0	0	0	0	0	0.024961	0	0	0	0	0	0
CNN3-DT	8.04302	10.4202	8.9706	15.1839	12.9416	9.96738	11.1767	10.2062	15.139	14.3043	8.6743	6.43136	7.9696	11.4036	9.56417	12.2404	16.1428	5.02545	17.2247	16.0939	12.3605	13.9722	10.358	11.6073	14.6678	6.68727	9.14275	10.3544	13.0868	11.2313	11.6311	11.4073	12.3583	10.9372	15.9742	13.0914	3.86243	14.0124	8.79385	14.4754	12.1191	11.1222	12.7633	8.74302	12.6079	7.31389	9.87989	8.47963	16.8278
LINC01613	0.00952159	0	0.0124402	0	0.00721455	0.00593848	0.00489019	0	0	0.00467011	0	0	0	0	0	0.00774929	0	0	0.00912042	0	0.0114057	0.00538802	0.00483412	0	0	0	0.00559366	0	0	0.00361495	0	0.0109566	0	0	0.00487433	0	0	0	0.0169078	0	0	0	0	0	0	0.00689758	0	0.0043847	0
HECW1-IT1	0	0	0.0282086	0	0	0	0	0	0	0	0	0	0	0	0	0	0	0	0	0	0	0	0	0	0	0	0	0	0	0	0	0	0	0	0	0	0	0	0	0	0	0	0	0	0	0	0	0	0
LINC01424	0.102697	0.0849313	0.184492	0.173977	0.0778135	0.144113	0.0923017	0.253375	0.208432	0.0629626	0.187673	0.0418069	0.256807	0.11181	0.133636	0.0626858	0.0994997	0.129812	0.0737772	0.048236	0.0153773	0.0435849	0.0521391	0.0813811	0.115975	0.104905	0.165911	0.124097	0.0712328	0.1852	0.179321	0.0590873	0	0.192396	0.0394296	0.230055	0.106581	0.081026	0.0607873	0.0576416	0.0986746	0.176845	0.0590252	0	0.132359	0.167388	0.0598631	0.0472918	0.0700644
LINC00937	0.044405	0.0419697	0.0427488	0.0316741	0.0637499	0.0641352	0.0264068	0.0283872	0.0558044	0.0343887	0.165443	0.0405937	0.046754	0.0316649	0.0486592	0.0532584	0.0226435	0.0405143	0.0335795	0.0307363	0.0419935	0.0529002	0.0142386	0.0419791	0.0844571	0.0518397	0.104346	0.022593	0.0172914	0.097603	0.0408087	0.0394437	0.0308639	0.0350274	0.0526424	0.119667	0.0332641	0.0258151	0.0608678	0.0367296	0.0179646	0.0279034	0.0483573	0.0767659	0.0240971	0.11174	0.0719308	0.0387446	0.0350786
HIF1A-AS3	0.273143	0.563265	0.291983	0.0373922	0.413923	0.495579	0.178542	0.113103	0.687774	0.26794	0.382129	0.107825	0.191058	1.08139	0.344662	0.161674	0.0481164	0.179356	0	0.279914	0.0297448	0.252923	0.126068	0.2886	0.0640955	1.04359	0.875255	0.216041	0.137788	0.754189	0.0578111	0.152393	0	0.52102	0.203387	0.731075	3.47533	0.117548	0.20577	0.0836236	0.169662	0.250856	0.228349	0.239888	0.563257	0.287809	0.741089	0.137217	0.101646
ITPKB-IT1	0	0	0	0.114541	0.0230534	0.0189758	0	0.0461945	0.101708	0.0746143	0.0234109	0	0	0.0588894	0.0131972	0.0247621	0	0	0	0.0142906	0	0.0172169	0	0.112515	0.0392677	0.0355194	0.0893699	0.0735312	0	0.150166	0.0177088	0.0233406	0	0	0.0778772	0.136314	0.0721743	0.0240051	0.0360182	0.0170772	0.0129928	0.0419143	0	0.0587864	0.0470558	0.0220405	0.0425647	0.0700544	0
LINC00870	0.180498	0.166334	0.0825389	0.754257	0.273528	0.112574	0.24566	0.239793	0.112056	0.0796768	0.0590261	0.17635	0.298592	0.0960742	0.0782921	0.352562	0.533382	0.123856	0.419266	0.178036	0.524321	0.255348	0.178696	0.0286069	0.320313	0.0526797	0.0742261	0.161403	0.350554	0.0445429	0.294161	0.273474	0.430384	0.0135261	0.166322	0.127079	0.0160565	0.213615	0.480775	0.258341	0.173429	0.178203	0.238606	0.130781	0.0884001	0.0915288	0.0547115	0.224423	0.566463
LINC01413	0	0.0324072	0	0.0258161	0	0	0	0.0260293	0.0163741	0.0168172	0.0527655	0	0.0527636	0	0	0	0	0.0495321	0	0.0161047	0	0	0.0174078	0	0.0221262	0	0	0.0331462	0	0.0130176	0	0	0	0	0.0175526	0	0	0	0.0202952	0.019245	0.0146421	0	0	0	0.0176764	0	0	0	0.0233926
AATBC	0.0896092	0.0461972	0.0886946	0.0449796	0.0493798	0.088066	0.136672	0.0577195	0.0907732	0.0319644	0.0982019	0.09433	0.0626798	0.0998606	0.115428	0.0751398	0.0210472	0.223596	0.0286112	0.0306102	0.0357804	0.033805	0.0579023	0.0516438	0.0595783	0.174354	0.0669999	0.0971264	0.0753396	0.0247425	0.0505758	0.0562444	0.0398446	0.0854649	0.0166811	0.152943	0.0515319	0.0342789	0.0610772	0.0243859	0.0579797	0.0847917	0.0280927	0.0629595	0.0503963	0.141631	0.0455863	0.0925339	0.0185259
MIR1-1HG-AS1	0.00779218	0.0147297	0.0407228	0.0176009	0.100371	0	0.0400198	0.0473232	0	0.00382187	0.0119915	0.0296065	0.0539596	0.0301641	0.0135196	0.0253671	0	0.0281416	0.0410513	0.065879	0.0233352	0.00440939	0.0949462	0.0164663	0.0351987	0.0363873	0.0228884	0.018832	0.0504452	0.00591673	0.0181415	0	0.0514519	0.0175178	0.019945	0.0448857	0.00924222	0.0122958	0.0230614	0.0043736	0.0299481	0.0679857	0.00895717	0.090334	0.00803426	0.0451581	0.00363372	0.0610012	0.0106324
LINC02297	0	0	0	0	0	0	0	0	0	0	0	0	0	0	0	0	0	0	0	0	0	0	0	0	0	0	0	0	0	0	0	0	0	0	0	0	0	0	0	0	0	0	0	0	0	0	0	0	0
LINC00111	0.115087	0.217551	0.0601457	0.0693219	0.104642	0.114845	0.094572	0	0.483649	0.293526	0.123976	0.0749616	0.141682	0.334133	0.219647	0	0	0	0	0	0	0	0	0.21888	0	0.0268712	0.0540882	0.0667535	0	0.174775	0.0803826	0.105946	0	0.206984	0	0.235713	0	0.0363208	0	0	0.176928	0.0634181	0.0264587	0.133419	0.09493	0.166742	0.0644022	0	0.0314071
LINC01128	0.934976	0.943141	1.7931	0.759741	1.10978	1.52887	1.37239	0.973963	1.43227	1.1516	1.16678	1.11967	0.993605	1.39716	1.63312	1.08056	0.663493	1.12859	1.12182	1.0411	0.833714	1.36342	1.01891	1.11931	0.99747	1.1421	1.26275	1.12002	1.01592	1.40397	1.24132	1.15362	0.98024	1.53326	1.20196	1.87845	1.05095	1.11369	1.31366	0.81424	1.22109	1.54025	1.03781	1.85512	1.26951	1.43156	1.50028	1.27429	0.858141
TESC-AS1	0.0754132	0	0.0492647	0.0567808	0.0761878	0.0313561	0.0516419	0.0381664	0.204078	0.184941	0.261122	0.0682224	0.0193416	0.19462	0.130844	0.0613762	0.0487104	0.0181571	0.0120393	0.0118071	0.030112	0.0426743	0.0510497	0.185922	0.0162217	0	0.0886061	0.0364514	0.0697446	0.190875	0.0146312	0.0482106	0.0368855	0.169538	0.0257372	0.0643566	0	0.0198333	0.0148793	0.0141093	0.236165	0.13852	0.028896	0.024285	0.129593	0.0910507	0.0234449	0.0231519	0.0343003
LINC02172	0.210451	0.270737	0.0305511	0.915515	0.301201	3.93766	0.726573	0.00887571	1.25068	1.32467	0.21591	0.564805	0	1.96879	0.593348	0.0190309	0	0.00844496	0.00559955	0.00549153	0.00700263	0.0132321	0.0296794	0.253244	0	0.730235	0.755539	0.695104	0.0108129	1.6113	0.0204152	1.42162	0.0171557	0.94624	0.0179558	3.26266	0.0208011	0.00922458	0.0207614	0.019687	0.554202	1.63751	0.00671986	0.0112951	1.16933	0.745329	1.29762	0.0161521	0.0398831
FAF1-AS1	0	0	0.0687551	0.0396224	0	0.0656421	0	0	0	0	0.060738	0.0285639	0.0404905	0	0.0228261	0.0856582	0	0	0	0.0247174	0.0315188	0.0297787	0.0267174	0	0.0339591	0.0307176	0	0	0.0486687	0	0	0	0	0	0	0	0.0312086	0	0.0622979	0	0	0.0483306	0	0	0.0813888	0.0381218	0.0245403	0	0
LINC01997	0.0308508	0	0	0	0	0	0	0	0	0	0	0	0	0	0	0	0	0	0	0	0	0	0	0	0	0	0	0	0	0	0	0	0	0	0	0	0	0	0	0	0	0	0	0.0596085	0.0318093	0	0.0287733	0	0
C3orf35	0.0646241	0.0366479	0.0619176	0.116778	0.104461	0.0752363	0.0796566	0.170072	0.0370336	0.0253572	0.0497253	0.0420927	0.125966	0.0792189	0.115862	0.0490889	0.0417416	0.0871326	0.033014	0.0849901	0.0206432	0.0633864	0.0481209	0.0409687	0.0556037	0.0150888	0.0354338	0.0499782	0.103595	0.0294421	0.0200608	0.0099152	0.0442518	0.135598	0.0573432	0.0882389	0.04599	0.0339916	0.0816038	0.0241815	0.036796	0.0514377	0.0891431	0.0665939	0.0533054	0.0998712	0.052236	0.0753906	0.0352717
LINC01967	0	0	0.0203434	0	0	0	0.0159938	0.0236407	0	0	0	0.0169031	0.0239609	0	0	0	0.0301718	0	0.0298291	0	0.0373034	0.052866	0	0	0.0602874	0	0	0	0	0	0.036251	0	0.0228473	0	0.0159419	0	0	0	0	0	0	0.0286003	0.0357971	0	0	0	0	0.0143405	0.042492
PRNT	0	0	0	0	0	0	0	0	0	0	0	0	0	0	0	0	0	0	0	0	0	0	0	0	0	0	0	0	0	0	0	0	0	0	0	0	0	0	0.00671578	0	0	0	0	0	0	0.00821915	0	0	0
LINC00102	0.0197538	0	0.0129044	0.0297464	0	0.0369604	0	0	0.0188669	0	0	0.0107221	0.0151991	0.00955854	0.0257049	0	0	0	0.0189215	0	0	0.0111781	0.010029	0	0.0127473	0.0576528	0.0116048	0	0	0.0149993	0	0	0	0.014803	0	0.0126432	0.0117149	0	0	0	0	0	0.0113535	0	0.0101837	0	0.00921176	0	0.0134769
LINC02377	0	0.0136862	0.0189189	0	0	0.0361247	0	0	0.0553209	0.028409	0	0.0157195	0.0891324	0.0280272	0.0376856	0	0.0280591	0	0	0.0136027	0.0346914	0.0163881	0	0.0152998	0	0.0676191	0.0170135	0	0.0267837	0.0219903	0.0168563	0	0	0.0434048	0.0148256	0.0370719	0.0686998	0.0228495	0	0	0	0.0398965	0.0832262	0	0.0149302	0	0.0810313	0.0133364	0.0592749
LINC01318	0	0	0.0289647	0	0	0	0	0	0	0	0	0	0	0	0	0	0	0	0	0	0	0	0	0	0	0	0	0	0	0.0168334	0	0	0	0	0	0	0	0	0	0	0	0	0	0	0	0	0	0	0
ADGRL3-AS1	0	0	0	0	0	0	0	0	0.0133483	0	0	0.0151717	0	0	0	0	0	0	0	0.0131287	0	0	0	0	0	0.0163157	0	0	0	0	0	0	0	0	0	0	0	0	0	0	0	0	0	0	0	0.0202484	0	0	0
MIR4453HG	1.23086	3.1398	1.02599	1.30874	2.56722	1.84901	2.18422	1.15879	5.84427	3.12455	4.22625	2.11683	1.36457	3.15942	2.33841	1.47211	0.97455	1.17903	1.06913	1.0485	1.04636	1.30315	0.761534	4.11129	1.11599	1.58115	2.60728	2.70815	1.29746	4.09017	1.00657	1.90879	1.13932	2.10262	0.930477	3.38273	0.366284	1.44103	1.01841	1.18362	3.64357	2.3743	1.12075	1.41499	2.09242	3.08722	2.18485	1.02798	0.872856
COL18A1-AS2	0.0479529	0	0	0.0722104	0.0363341	0.0299076	0.0246281	0.254823	0.0229	0	0	0.0520567	0.0368963	0	0.0623997	0.117082	0.0929205	0	0.0459326	0.112616	0.0574419	0.0542706	0.0486915	0.0506666	0.0928339	0.0279909	0	0.0927133	0.0443484	0.0182057	0.167464	0.0183934	0	0.143739	0	0.0306918	0	0.0378341	0.113536	0.0269151	0.0204778	0.0220202	0.0275611	0.0463262	0.0741641	0.0347378	0.0894476	0.0662471	0.0654315
PAXIP1-DT	3.80155	4.6743	3.08127	5.4419	7.28113	5.16638	5.82717	3.69648	7.09365	5.78936	6.45061	4.6491	3.84585	7.42617	5.31835	3.83879	3.44448	4.88155	4.10217	4.18285	3.20452	4.08329	2.69253	5.69029	4.29308	2.11629	6.307	6.47094	2.98408	8.35236	4.45946	6.05769	3.62408	5.82067	3.02126	5.33188	1.87178	5.15631	2.90301	4.03039	5.30113	6.04524	3.9518	2.64109	5.93996	7.13123	6.54942	3.35535	3.53817
LINC00544	0	0	0.0115126	0	0	0.0109913	0	0	0	0	0	0.00956567	0	0	0	0	0.0512238	0	0	0.00827752	0	0	0.0089473	0	0	0.0102869	0	0	0	0.00669079	0	0.00675976	0	0	0	0	0	0	0	0	0.00752578	0.00809263	0	0	0.00908535	0	0	0	0
LINC01484	0.103435	0.111094	0.141284	0.261958	0.128247	0.211127	0.23664	0.306952	0.395166	0.119913	0.180884	0.260302	0.238758	0.350355	0.379319	0.3903	0.136657	0.0815036	0.225176	0.0927494	0.326654	0.228804	0.109802	0.0645797	0.127428	0.142709	0.353543	0.213619	0.0869639	0.453391	0.224395	0.0865634	0.213864	0.274815	0.120343	0.349069	0.0223061	0.215151	0.205937	0.184725	0.176683	0.272033	0.0648544	0.109011	0.116344	0.211166	0.355185	0.116915	0.134721
BIRC6-AS1	0	0	0.024809	0	0	0	0	0	0	0	0	0	0	0	0	0	0	0	0	0	0	0	0	0	0	0	0	0	0	0	0	0	0	0	0	0	0	0	0	0.0213158	0	0	0.0218275	0	0	0	0	0.0174885	0
HAGLROS	2.10155	3.09102	0.987227	2.00901	2.82687	1.13398	1.49166	1.38027	1.6689	1.95728	1.97134	1.05098	1.12644	1.234	1.68997	0.672619	1.09814	1.99551	1.35708	1.65254	0.650564	1.25602	1.18684	2.24542	1.11235	0.923474	0.957159	1.92887	0.283893	1.67642	1.26442	1.55784	0.90085	1.84027	0.918688	2.10073	0.980244	2.17973	1.17405	1.21932	1.70413	1.51804	0.895725	0.75279	1.50948	2.27503	0.748774	0.978637	1.27267
LINC01934	0.035722	0.00422037	0.0350038	0.0605164	0.0338334	0.0167095	0.0642126	0.00677956	0	0	0.0137432	0.0290843	0.0618423	0.0345707	0	0.0363412	0.0519151	0.0193516	0.0684339	0.0629192	0.0427907	0.0303212	0.0680103	0.00471795	0.0288149	0.0364901	0.0104928	0.0172664	0.0330369	0.00678108	0.0207917	0.00685099	0.0589683	0	0.0274304	0.00571588	0.0794428	0.0281841	0.0211443	0.0501253	0.00762735	0.0164037	0.0359299	0.0949031	0	0	0.00416456	0.0370126	0.00609281
LINC01300	0	0	0	0	0	0	0	0.0742412	0	0	0	0.0176941	0.0250822	0.0473218	0	0.0265308	0.0315838	0	0	0.0153114	0.0390492	0.05534	0.0331006	0.0344433	0.0210363	0	0	0.0157567	0.0301482	0	0	0	0.0239166	0.0244286	0	0	0	0	0	0	0.0278417	0	0	0	0	0	0.0152017	0.045035	0
LNCNEF	0	0	0	0	0	0	0	0	0	0	0	0	0	0	0	0	0	0	0	0	0	0	0	0	0	0	0	0	0	0	0	0	0	0	0	0	0	0	0	0	0	0	0	0	0	0	0	0	0
LINC02756	0	0	0	0	0	0	0	0	0	0	0	0	0	0	0	0	0	0	0	0	0	0	0	0	0	0	0	0	0	0	0	0	0	0	0	0	0	0	0	0	0	0	0	0	0	0	0	0	0
FAM182B	0.0377751	0.068161	0.0583276	0.139624	0.307039	0.102806	0.119933	0.156419	0.177116	0.111166	0.089841	0.0969275	0.121545	0.0830854	0.134061	0.100616	0.139742	0.0595311	0.0690776	0.125812	0.0822728	0.174894	0.111584	0.0870824	0.128532	0.0240544	0.0806973	0.132791	0.0698712	0.078227	0.111932	0.168605	0.136053	0.138965	0.0527399	0.175837	0.150706	0.0379323	0.0365883	0.104085	0.0791906	0.154541	0.0947406	0.0729872	0.148713	0.0398034	0.0736654	0.0379537	0.164003
KANSL1-AS1	0.949232	1.53801	0.956724	6.73865	2.71255	0.778087	1.95006	2.12064	0.880713	5.69332	1.26253	1.33961	1.56507	3.03151	1.03522	1.85411	6.5429	5.38712	4.78	2.25472	1.29951	1.99511	1.33562	4.34134	2.4152	2.26382	1.78447	1.50754	4.13858	5.49843	3.83588	5.90881	1.47244	4.34929	4.97042	3.8883	0.562937	2.50357	1.41268	6.28688	1.772	4.12228	3.80344	3.48472	4.48814	2.57373	1.13826	1.71102	1.40624
LINC01134	0.237735	0.0554048	0.102118	0.250107	0.138184	0.129992	0.187329	0.143392	0.273718	0.156536	0.0601402	0.116666	0.20046	0.135522	0.121483	0.201436	0.22718	0.0658641	0.227719	0.180496	0.280877	0.140057	0.0859768	0.130756	0.214359	0.0494248	0.0994856	0.0598165	0.186735	0.215136	0.246416	0.122418	0.229373	0.156189	0.116701	0.0792066	0.0695281	0.185	0.181199	0.285152	0.141853	0.131601	0.235843	0.037754	0.171249	0.14155	0.0880829	0.167965	0.364381
LINC02729	0	0	0	0	0	0	0	0	0	0	0	0	0	0	0	0	0	0	0	0	0	0	0	0	0	0	0	0	0	0	0	0	0	0	0	0	0	0	0	0	0	0	0	0	0	0	0	0	0
FAM106A	0.0704447	0.0389744	0.00448965	0.00258731	0.00260372	0.117875	0.0953025	0.00782602	0.0180513	0.00842717	0.0568481	0.0242476	0.044948	0.0415697	0.0521685	0.137039	0.046611	0.0471593	0.0279781	0.0419646	0.0226397	0.0583358	0.0488495	0.0127078	0.0221751	0.00200584	0.0464311	0.0199316	0.0349583	0.0273972	0.0660028	0.00527232	0.020169	0.0695277	0.051015	0.0175951	0.183411	0.0108448	0.0427141	0.0212162	0.0337512	0.0205137	0	0.109552	0.0318878	0.0746798	0.0272418	0.0743743	0.00937769
MGC32805	0.0350596	0.0607509	0.0229032	0.0527949	0.0354198	0.0655986	0.0180063	0	0.111619	0.154763	0.067442	0.0888066	0.0269758	0.113099	0.0861749	0.0380451	0	0.0506474	0	0.00548911	0.00699954	0.0198393	0.00593326	0.0679134	0.015083	0.129611	0.0892515	0.101678	0.0432324	0.0887379	0.0136041	0.0403437	0.00857406	0.113849	0.0179479	0.119678	0	0.00922051	0.034587	0.0327972	0.00499061	0.128796	0.00671689	0.0338703	0.259067	0.0338636	0.179843	0.016145	0
C7orf77	0	0	0	0	0	0	0	0	0.0188951	0	0	0	0	0	0	0	0	0	0	0	0	0	0	0	0	0	0.0232442	0.0191247	0	0	0	0	0	0	0	0.0759725	0.0703942	0	0	0	0	0.0181691	0	0	0	0	0	0	0.0269942
FRY-AS1	0.237399	0.269256	0.0620337	0.232368	0.341769	0.251707	0.304814	0.486596	0.521505	0.465754	0.155268	0.167515	0.273992	0.21826	0.597246	0.463707	0.0460019	0.274359	0.147808	0.22301	0.170626	0.497051	0.120528	0.213209	0.199156	0.0554294	0.376556	0.183597	0.329332	0.621901	0.0967234	0.109272	0.226424	0.942877	0.194449	0.364668	0.0281577	0.299687	0.281039	0.213196	0.28386	0.163522	0.0682231	0.0688038	0.281491	0.395544	0.509249	0.109323	0.064786
LINC01483	0	0.00299764	0.00414376	0.00477595	0.019225	0	0.00977335	0	0.00908757	0.00311117	0	0.003443	0	0.0122774	0.0110055	0.00516248	0	0.00458169	0.00607591	0.00297935	0	0.0107683	0	0.00335106	0.00409332	0.0037026	0.0186321	0	0	0.00963294	0.00369199	0.00243306	0	0.0142602	0	0.0162395	0.0451414	0	0	0	0.00812633	0.00291281	0.00364576	0.00612798	0.00981035	0.00919016	0.00887402	0.00584206	0
TM4SF1-AS1	0.127943	0.21498	0.0742939	0.2997	0.344686	0.106395	0.175227	0.10792	0.298709	0.111561	0.382848	0.138892	0.131257	0.192608	0.258982	0.115698	0.0826403	0.184828	0.0272339	0.0801257	0.0340579	0.128711	0.101044	0.180245	0.146779	0.0663843	0.200434	0.439766	0.078884	0.291448	0.11584	0.17449	0.0834382	0.0639183	0.0436648	0.327555	0	0.0448645	0.0336583	0.0957495	0.315679	0.339456	0.0163413	0.164804	0.219863	0.5767	0.066293	0.0916501	0.0969876
LINC02673	0.0189749	0	0	0	0	0	0.00974532	0.0432142	0.00906152	0.0279202	0.0292007	0	0.0145998	0.00918168	0.049383	0	0	0	0.00908773	0	0	0.0322122	0.0192672	0.0100244	0.0122448	0.011076	0.0111472	0	0	0.0720399	0	0.00727825	0	0	0	0.0364341	0	0.0149709	0.0112315	0.0106503	0.00810303	0	0	0	0	0.0274914	0.0442429	0.00873797	0
ZBTB46-AS1	0.0496623	0	0.0648852	0	0	0.0309737	0	0.113103	0.0237164	0	0	0	0	0	0	0.0404185	0	0	0	0	0	0.0281026	0.0504272	0	0	0.0289887	0.0291752	0	0	0	0	0	0	0	0	0.0953576	0.029452	0	0	0.0278745	0	0	0	0	0	0	0	0	0
LINC01731	0	0.0595675	0.164685	0	0	0.0393071	0	0.0478443	0	0.0309116	0	0	0	0.0609926	0.027337	0	0.061062	0	0.0603685	0	0	0	0	0	0	0.147152	0.0370247	0.0304629	0	0.0478551	0	0	0	0	0	0	0.149504	0	0	0	0	0	0	0	0.0649819	0.0913108	0.0293899	0	0
TLX1NB	0	0	0	0	0	0	0	0	0	0	0	0	0.0107704	0	0	0	0	0	0	0	0	0	0	0	0	0	0	0	0	0	0	0	0	0	0	0	0	0	0	0	0	0.00642789	0	0	0	0	0	0	0
MAP3K4-AS1	0.287576	0.623914	0.367186	0.24605	0.475412	0.497308	0.221544	0.138926	0.649207	0.532138	0.523017	0.212854	0.191095	0.765344	0.249475	0.127662	0.329283	0.387109	0.212855	0.294704	0.172241	0.21451	0.511008	0.683662	0.177141	1.40394	0.276451	0.625505	0.157158	0.461535	0.251071	0.391085	0.191805	0.303662	0.441651	1.17129	0.232562	0.226893	0.301753	0.176085	0.658686	0.540228	0.172798	0.505127	0.572803	0.435587	0.347454	0.282916	0.178361
TTC3-AS1	0.0361942	0.0228061	0.0157629	0.0545033	0.036566	0.0300984	0	0.109907	0.0460923	0.0236698	0.0371331	0.0392916	0.0556976	0.0233518	0.0523315	0.0196381	0.0467567	0.191717	0.0115564	0.0680009	0.0289042	0.0409627	0	0	0.0467132	0.0563389	0.0425261	0.0233262	0	0.0641267	0.0421331	0.0555323	0.017703	0.0723281	0.0247049	0.0772191	0.0715492	0	0.0999776	0.0135434	0.0412169	0.0554017	0.055474	0.0233109	0.0746373	0.122358	0.0225046	0.0222233	0.0329245
LOH12CR2	2.13135	2.4206	1.02179	3.63659	3.72477	3.2482	3.40751	1.16131	3.61987	4.79693	2.72448	2.34174	1.46799	2.81952	3.68304	1.62272	2.09831	1.68847	1.44061	1.53392	1.23537	1.99392	1.34388	2.28829	2.18509	0.933077	2.85763	3.32323	1.78039	2.43408	1.96085	4.34476	1.84114	3.05268	1.12629	3.03634	0.377157	2.11557	1.23105	1.87161	2.65711	4.71209	1.33367	1.32842	2.64063	3.56112	2.50081	1.25061	1.54792
SPON1-AS1	0.110292	0	0.360248	0.0830419	0	0.0687874	0.0566447	0	0	0.0540954	0.127297	0.11973	0.0848614	0.106737	0.287038	0	0	0.159328	0	0.103607	0.132116	0	0.11199	0.116533	0.0711727	0.193137	0.0647932	0.0533101	0.102001	0.12562	0.192583	0	0	0.08265	0.056461	0	0.0654079	0.0870185	0.065283	0	0.0941977	0.202586	0.126781	0	0.0568591	0.159794	0.102865	0.101579	0.0752462
LINC01678	0	0.0144281	0	0.0229874	0	0.038083	0.0313604	0.0231772	0.0437398	0.059898	0.011746	0.0331433	0	0.0295466	0.0529713	0	0.147901	0.0441047	0.0584885	0.0717003	0	0	0.0930024	0.0322583	0.0591053	0.0712847	0	0	0.0282357	0	0.0177701	0	0.0447987	0.0457578	0.125035	0	0.126742	0	0.0542143	0	0.0260755	0.0841186	0.0175476	0.0589898	0.0314791	0.0221168	0.0142373	0.0421781	0.0416588
LINGO1-AS1	0.00486581	0	0	0.00732723	0	0	0	0.0221632	0	0	0	0	0.0224633	0	0	0.00792023	0	0	0	0	0	0.0110137	0	0	0.00627994	0	0.00571705	0	0	0	0.0113284	0	0	0	0	0	0.00577129	0	0	0	0	0	0	0.00940149	0	0	0	0	0
PAXBP1-AS1	0.510297	0.547237	0.457299	0.536919	0.570067	0.689575	0.732489	0.437055	0.94978	0.686688	0.812988	0.518456	0.432907	0.677461	0.888216	0.38869	0.278899	0.396942	0.441797	0.451712	0.336985	0.396124	0.405225	0.501156	0.523504	0.450621	0.626473	0.673557	0.393283	0.618473	0.437905	0.627358	0.494386	0.573606	0.334915	1.10126	0.228912	0.376808	0.391117	0.403926	0.59508	0.540762	0.473785	0.38554	0.54976	0.69194	0.530849	0.482035	0.374929
LINC00235	0.446454	1.2437	0.291652	0.583837	0.899112	0.893962	0.808563	0.463791	3.91063	1.68841	1.63627	0.892796	0.316394	1.47243	1.29441	0.382477	0.307343	0.483713	0.495166	0.19866	0.379988	0.43879	0.4414	1.8186	0.371501	0.294892	1.27688	0.993797	0.510686	2.63617	0.567578	0.887782	0.405127	1.19738	0.246594	2.30855	0.0975458	0.630334	0.354667	0.514361	1.06364	1.37575	0.351139	0.385908	2.13203	1.19154	0.87661	0.416595	0.296576
LINC00380	0.862338	0.566988	0.244928	0.338755	1.02271	0.701515	0.423632	0.113851	1.1101	0.919468	0.952022	0.569821	0.115392	0.870829	0.552935	0.244114	0.0726517	1.08325	0.10774	0.070441	0.0898242	0.0424325	0.0380704	0.475376	0.193557	0.350163	0.66078	0.906121	0.0693494	0.654787	0.349159	1.03545	0.11003	0.842889	0.0767742	0.911886	0.08894	0.295814	0.221925	0.168353	0.67246	0.826412	0.215492	0.507095	0.618524	1.46666	1.11898	0.172655	0
GUSBP11	0.103051	0.0362861	0.271918	0.310361	0.153103	0.0579705	0.182647	0.46325	0.0424577	0.0198212	0.0715194	0.0811607	0.130596	0.068442	0.0823866	0.328901	0.27408	0.157626	0.298064	0.129074	0.157329	0.105194	0.0820693	0.0362943	0.179942	0.0188714	0.047482	0.0625071	0.227985	0.0337543	0.249329	0.0403026	0.148246	0.0938803	0.134472	0.0724233	0.0671055	0.156235	0.253557	0.138364	0.0707562	0.0334034	0.306598	0.058562	0.0500013	0.0995358	0.0508827	0.176794	0.314311
USH2A-AS2	0	0	0	0	0	0	0	0	0	0	0	0	0	0	0	0	0	0	0	0	0	0	0	0	0	0	0	0	0	0	0	0	0	0	0	0	0	0	0	0	0	0	0	0	0	0	0	0	0
DPYD-AS1	0.0268459	0	0.0116916	0.0134754	0.0406824	0.0223245	0	0	0.00854687	0	0	0	0.0275412	0.0259806	0.0310522	0	0.0346803	0	0.00857159	0.0168125	0	0.0303827	0.00908644	0.00945503	0.0115493	0.0208938	0.0105141	0	0	0.0271793	0	0.00686488	0	0.0134118	0.0274861	0	0	0.042362	0	0	0	0.016437	0	0	0	0.0259301	0.0250381	0.0164834	0
LINC01816	0.959638	1.9085	1.14931	2.5891	1.78751	0.947646	1.76608	1.3963	2.06225	1.43165	1.52295	1.43242	1.63057	0.948057	1.31812	1.43186	1.97575	2.10833	2.04906	1.95319	2.29906	1.49334	0.893216	1.14069	1.67718	0.116699	0.916109	1.87471	0.776567	1.093	1.3731	1.02759	1.46679	1.16859	0.941585	1.2796	0.521683	2.23987	1.7514	1.84031	1.09281	0.642643	1.56274	0.656684	1.42234	1.47725	0.801785	1.04955	2.37332
LINC01521	0.510873	1.42925	0.836561	0.861619	0.970306	2.12416	1.36437	0.682576	2.29005	1.37647	1.5252	1.15355	0.775676	2.37315	1.9323	0.476763	0.409175	0.570728	0.900401	0.703866	0.587486	0.80945	0.546407	1.17313	1.00221	0.373749	1.59265	1.27088	0.642562	1.23098	1.03874	1.5363	0.969513	2.30722	0.662538	1.33407	0.218139	1.0856	0.693485	0.657598	0.977368	1.85799	0.751683	0.658056	1.34847	0.858594	1.75976	0.765371	0.408955
LINC00266-1	0.00920376	0.017398	0	0.0415787	0	0.0114805	0.00945391	0	0.0263717	0.0270853	0	0.0099914	0.0283265	0	0.0319375	0.0149812	0	0	0.00881598	0.0172918	0.033075	0.0208327	0	0	0.0118786	0	0.0108139	0.0177948	0.0170239	0.0139771	0.0214279	0.00706061	0.0270101	0	0.0471163	0.0353447	0.0327495	0	0.0217913	0.0103318	0.0314429	0.00845281	0.0105798	0	0.0094897	0.0133347	0.0515039	0	0.0125585
LINC00899	0.537748	1.36546	0.541792	1.2489	0.997349	1.1847	0.632057	0.86114	1.32362	0.63248	1.0684	0.755121	0.374646	0.693888	0.900513	0.609667	0.31105	0.440592	0.517653	0.218649	0.358933	0.581344	0.4428	0.630368	0.307307	0.287343	0.88015	1.25694	0.480007	0.721163	0.348806	0.827112	0.274796	0.902183	0.23009	1.52741	0.27607	0.430607	0.370557	0.408443	0.557532	0.592154	0.596618	0.248122	0.766857	1.24424	0.583877	0.537155	0.259186
LINC02640	0.330286	0	0.154117	1.7763	0.321761	0.0882833	0.411961	2.93718	0	0	0.0726114	0.0768323	0.544565	0.0228314	0.0204662	1.22884	1.55431	0.102243	0.497152	1.21891	0.819545	0.3738	0.167686	0.0997076	0.0913446	0.0275418	0.110876	0.0684194	0.349096	0.0895683	0.466868	0.054295	0.173086	0.0707166	0.966178	0.0603988	0.335784	0.707316	0.698214	0.688566	0.120895	0	1.97969	0.091166	0.0729743	0	0.154022	0.499746	1.4164
LINC01202	0	0	0	0	0	0	0	0	0	0	0	0	0	0	0	0	0	0	0	0	0	0	0	0	0	0	0	0	0	0	0	0	0	0	0	0	0	0	0	0	0	0	0	0	0	0	0	0	0
NTM-AS1	0	0	0	0	0	0	0.0193382	0	0	0	0	0	0	0	0	0	0	0	0	0	0	0	0	0.0198919	0	0	0	0	0	0	0	0	0	0	0	0	0	0	0	0	0	0	0	0	0	0	0	0	0
LINC02264	0	0	0	0	0	0	0	0	0	0	0	0	0	0	0	0	0	0	0	0	0	0	0	0	0	0	0	0	0	0	0	0	0	0	0	0	0	0	0	0	0	0	0	0	0	0	0	0	0
CT62	0.0232275	0.0307351	0.0182084	0.0139909	0.0351991	0.034768	0.0334023	0.0282129	0.257342	0.072912	0.0250215	0.0504305	0.0714873	0.0404619	0.0282102	0.00756161	0.0270053	0.0335546	0.0311484	0.0305475	0.0166942	0.0315451	0.0330193	0.0490839	0.029978	0.0813494	0.0163746	0.0493993	0.0171852	0.0952398	0.0324465	0.0356376	0.013633	0.0417746	0.0142688	0.695753	0.00550997	0.0366522	0.00549945	0.0260743	0.0674494	0.0341317	0.0587404	0.0269274	0.0670575	0.0605748	0.0823206	0.017114	0.0190162
LINC00923	0.0455496	0.0349794	0.0111585	0.0300087	0.0215707	0.0639195	0.026318	0.0302565	0.0842902	0.0754008	0.0635252	0.0741715	0.0613324	0.0220408	0.0913781	0.00463391	0	0.0287881	0.0354498	0.0160458	0.0102306	0.00322192	0.00867209	0.00902387	0.0183711	0.026588	0.030104	0.099075	0	0.101598	0.00331397	0.0131037	0.00835459	0.0597341	0.00291474	0.0801723	0.00337662	0.0269535	0.020221	0.00958731	0.0316086	0.0156874	0.0359973	0.00550055	0.0322883	0.0164984	0.0849646	0.0209756	0.0233071
hsa-mir-423	0	0	0	0	0	0	0	0	0	0	0	0	0	0	0	0	0	0	0	0	0	0	0	0	0	0	0	0	0	0	0	0	0	0	0	0	0	0	0	0	0	0	0	0	0	0	0	0	0
LINC02483	0	0	0	0	0	0	0	0	0	0	0	0	0	0.011206	0	0	0	0	0	0	0	0	0	0.0122345	0	0	0	0.0111937	0	0	0	0.00888291	0	0	0	0.0148223	0	0	0	0	0	0	0	0	0	0	0	0	0
LINC02615	0.592613	0.411511	1.31678	0.522079	0.708665	0.387204	0.463786	0.465182	0.30418	0.419186	0.527334	0.371992	0.229537	0.245791	0.57705	0.301852	0.476518	0.308659	0.436352	0.409	0.140044	0.629625	0.405253	0.272609	0.343398	0.442397	0.312618	0.319568	0.238614	0.254071	0.281572	0.355654	0.331262	0.700876	0.48292	0.387036	0.248642	0.305347	0.286346	0.271528	0.302994	0.299898	0.44024	0.482933	0.299277	0.537352	0.312072	0.497529	0.357551
WASL-DT	3.72649	6.05494	2.11721	5.39317	7.31931	5.30899	5.37571	2.96776	6.22706	6.64917	6.33149	3.92902	3.04676	8.56744	5.54658	2.8943	3.56772	4.37223	3.17086	3.66055	3.1572	3.33256	2.52899	5.50965	3.45047	3.77625	6.35646	6.79647	2.82241	6.77472	3.67	5.6256	3.16423	4.80071	2.36926	7.43376	2.10153	3.35305	2.5006	3.87885	5.6384	7.33709	3.23265	3.2894	5.084	8.73347	6.75702	3.37403	3.38124
LINC02691	0.224474	0.110325	0.0234626	0.135211	0.176889	0.201602	0.285914	0.109062	0.728948	0.176159	0.0483624	0.360653	0.0967213	0.321514	0.280418	0.0730768	0.121793	0.155653	0.0602047	0.0759128	0.0537787	0.0609716	0.0547036	0.256152	0.115885	0.146753	0.348143	0.581565	0.0996486	0.231808	0.146332	0.358185	0.158102	0.363346	0.0367724	0.287345	0.0958488	0.19836	0.116925	0.100795	0.161044	0.206159	0.113535	0.0520463	0.305512	0.091063	0.159112	0.0826965	0.0122518
CLLU1-AS1	0	0.0364699	0.0252069	0.0290526	0.0292368	0.746033	0.0198174	0.0292924	0.110561	0.0189255	0.0593804	0	0	0.78419	0.100422	0	0.0747698	0.0278708	0	0.054371	0	0.109174	0	0.265003	0	0	0.0226682	0.0746031	0	0.0146495	0	0.458816	0	0.0867463	0	0.790292	0	0	0	0	0.164777	0.301221	0	0	0.119354	0	0.143951	0.0533067	0
LINC02400	0	0	0	0	0	0	0	0	0	0	0	0	0	0	0	0	0	0	0	0	0	0	0	0	0	0	0	0	0	0	0	0	0	0	0	0	0	0	0	0	0	0	0	0	0	0	0	0	0
LINC01946	0	0	0.0413682	0	0	0	0	0	0	0	0	0	0	0	0	0	0	0	0	0	0	0	0	0	0	0	0.0372018	0	0	0	0	0	0	0	0	0	0	0	0	0	0	0	0	0	0	0	0	0	0
GAS8-AS1	0.201402	0.108775	0.187955	0.303283	0.0872019	0.215335	0.265984	0.349472	0.24732	0.0282237	0.376356	0.281106	0.309929	0.0556889	0.274559	0.0468327	0.0557523	0.166256	0.0826786	0.0270279	0.241256	0.0325624	0.175289	0.0304	0.185668	0.167945	0.101415	0.166884	0	0.0873875	0.200956	0.0441442	0.0844358	0.129365	0.0589158	0.331471	0.102378	0.136203	0.0681214	0.129192	0.0245733	0.0792726	0.132294	0.111183	0.177994	0.375168	0.0268343	0.185492	0.0785178
LINC00620	0	0.0245038	0	0	0.0392878	0	0	0	0.0123808	0	0	0	0	0	0	0	0	0	0	0	0	0	0	0	0	0	0	0	0	0	0	0	0	0	0	0.0165934	0	0	0	0	0	0	0	0	0	0	0	0	0
LINC02476	0	0	0	0	0	0	0.00681782	0	0	0	0	0	0.142996	0	0	0	0	0	0	0	0	0	0	0	0	0	0	0	0	0	0	0	0	0.00994784	0	0	0	0	0	0.00745092	0.00566887	0	0	0	0	0	0	0	0
PDE6B-AS1	0.00562474	0.0106325	0.00734887	0.0508204	0.0340951	0.0140323	0.00577761	0.02562	0	0	0.012984	0.00610609	0.0173113	0	0.0195181	0	0.0435972	0.0243766	0.0161633	0	0	0.00636578	0.00571137	0	0.0217783	0	0.00660874	0	0	0.00854191	0	0	0	0.0168602	0.00575888	0.0216004	0	0.0177513	0.0133174	0	0	0.0051658	0.00646568	0.0108679	0	0	0.0104919	0.0103608	0
CRNDE	3.85286	3.8695	1.29113	2.12587	3.316	4.01352	4.06633	1.21461	3.76977	3.50827	4.78862	2.36906	1.75607	4.53703	3.38833	1.70429	1.83512	4.26575	1.28464	0.873061	0.930099	0.75892	0.674929	4.26356	2.08014	4.53915	3.60077	2.97399	2.09987	4.73446	2.18432	3.97553	1.33784	3.87904	0.879286	3.16248	4.19308	1.01174	0.849549	1.49232	4.16982	2.97126	1.43347	2.23898	3.827	5.59918	3.59341	1.6361	0.866836
LINC02282	0	0.00755841	0	0	0	0	0	0	0.0229139	0	0	0	0.0123062	0	0.00693749	0	0	0	0	0	0	0	0	0	0	0	0	0	0	0	0	0	0	0	0	0.0102368	0.00948514	0	0	0	0.00683005	0	0	0	0	0	0	0	0
LINC02227	0.00353122	0	0	0.010635	0.00535124	0	0.00362719	0	0	0.00346395	0	0	0	0	0	0.00574787	0.0136852	0.0255061	0	0	0	0.0079929	0.00717121	0	0.00911496	0.00412245	0	0	0	0	0.0164425	0.00270895	0	0	0	0	0.0209417	0	0.00418034	0.00396402	0	0	0	0	0	0.00511614	0.00658685	0	0
FAM245A	3.1764	4.60014	1.49491	6.96909	3.44194	2.57753	4.33277	2.85214	2.93593	4.42256	2.78575	2.24321	2.33889	4.84242	4.01484	2.64076	2.84588	2.319	4.72744	3.22452	2.84349	2.58986	2.02883	2.3457	4.29791	0.378798	3.89261	4.07771	3.7905	3.22883	1.78916	4.99143	2.93183	2.91781	1.27638	2.95117	0	3.42235	2.99207	4.6776	3.36924	3.46617	4.10281	1.22086	4.31396	3.61237	3.37662	2.31207	3.56521
TSPAN9-IT1	0.0941994	0	0	0	0	0	0	0	0	0	0	0	0	0	0	0	0.0912671	0	0	0.0221225	0	0	0.0478251	0	0	0	0	0	0	0.0178818	0	0	0	0	0.0482229	0	0	0	0	0	0	0	0	0	0.0242815	0	0	0	0
LINC02401	0	0	0	0	0	0	0	0	0	0.00824572	0	0	0	0	0	0	0	0.00607158	0	0	0.0050346	0	0	0.00444077	0	0	0	0	0	0	0	0.0064485	0	0	0	0	0	0.00663209	0	0	0	0	0	0	0	0	0	0.0038709	0
LINC00997	1.44055	1.03061	2.28075	0.670361	1.22037	1.04819	1.1817	0.850566	1.44753	1.00586	1.18926	0.917661	1.84732	1.44736	1.19328	1.4248	0.600928	1.47406	0.910319	1.19818	1.01858	2.06622	1.05134	1.12041	1.25884	1.9737	0.787509	0.56574	0.767902	1.3445	1.29262	0.82883	1.41652	1.50682	1.36735	1.24215	1.99932	1.4365	1.33823	1.35882	1.02101	1.17141	1.27069	1.38201	2.05776	1.57982	1.62344	1.38663	0.798531
LINC00334	0.0147219	0.0695727	0.0769384	0.0221691	0.0446194	0.0367274	0.105854	0.0223522	0.0843658	0.0577659	0.0679672	0.0159818	0.0226549	0.099732	0.140486	0	0.0285273	0.0638022	0.0141017	0.0414889	0.0529053	0.11663	0.0149487	0.0466651	0.0570015	0.0171868	0.0172974	0.0284637	0	0.100607	0.0171376	0.0903507	0.0432041	0.220645	0.030146	0.075381	0.0174615	0	0.0871408	0.0165263	0.0125737	0.0676036	0.0338459	0.085335	0.21251	0.0639887	0.0686527	0.0406768	0
LINC02329	0	0	0	0	0	0	0	0	0	0	0	0	0	0	0	0	0	0	0	0	0	0	0	0	0	0	0	0	0	0	0	0	0	0	0	0	0	0	0	0	0	0	0	0	0	0	0	0	0
NUP50-DT	1.63171	1.7965	1.91793	2.68611	3.34126	2.24691	1.83826	1.33195	2.24552	2.2317	2.34906	1.58088	1.33198	1.83382	1.95841	1.49459	1.54126	1.67284	1.49574	1.21417	0.812665	1.64812	1.27678	1.91562	1.07184	1.94588	2.08209	1.75832	1.15749	2.01613	0.993978	1.53442	0.918235	1.91085	1.22752	1.9914	1.35961	1.04284	1.5301	0.919133	1.24376	1.49858	1.31767	1.24301	2.24924	2.22003	2.1982	1.20656	1.53219
LINC01094	0.264611	0.0720623	0.626985	0.330929	0.142726	0.341257	0.170452	0.183855	0.0642536	0.140784	0.0931756	0.146062	0.0759181	0.104169	0.101159	0.109504	0.469294	0.1231	0.189022	0.189589	0.0590964	0.243638	0.459954	0.0616035	0.179439	1.06288	0.0843124	0.190768	0.0912517	0.0340548	0.172287	0.202994	0.157942	0.120992	0.417861	0.149268	2.85658	0.127387	0.201756	0.1309	0.210676	0.275972	0.0979537	0.641251	0.161849	0.0779747	0.0962069	0.508067	0.17135
FAR1-IT1	0.0719294	0	0.0939777	0.0541578	0	0	0	0	0.03435	0	0	0.0390425	0	0	0.0311998	0	0	0	0	0	0	0.040703	0.0365186	0.038	0	0	0	0	0	0	0	0	0	0.107804	0	0	0	0	0	0	0.0307167	0	0	0	0.037082	0	0	0.0662471	0.0490736
LINC01669	0	0	0	0	0	0	0	0.011954	0	0	0	0	0	0	0	0	0	0	0	0	0	0	0	0	0	0	0	0	0	0	0	0	0	0	0	0	0	0	0	0	0	0	0	0	0	0	0	0	0
ASMTL-AS1	0.416382	0.178033	1.46366	1.5526	0.661036	0.445186	0.203666	3.43189	0.426095	0.1167	0.556864	0.344393	1.11369	0.22067	0.412819	0.338879	0.73	0.87362	0.341862	0.474962	0.237513	0.49368	0.463061	0.104749	0.307082	0.162033	0.186371	0.392938	0.220048	0.338749	0.334676	0.0988697	0.160017	0.757779	0.314659	0.609146	0.352762	0.57882	0.50466	0.333868	0.160877	0.163889	0.558407	0.191551	0.316878	1.42199	0.369851	0.474796	0.622261
LINC00365	0	0.0584151	0.0230712	0.0265911	0.0468296	0.0220267	0.0181384	0.0268107	0.134925	0.0303136	0.0543495	0.0718861	0.0135869	0.038451	0.0114892	0.0071858	0.0256632	0.0191321	0.00422861	0.0124411	0.00528818	0.0349736	0.022413	0.111947	0.00569761	0.0566913	0.129673	0.0597472	0	0.348617	0.00513898	0.0135466	0	0.0132328	0.0135597	0.0226042	0.0157084	0.00696613	0.0104522	0.00495568	0.0301634	0.00405441	0	0	0.0455176	0.0383761	0.024704	0.0121976	0.0120474
EPB41L4A-DT	1.29885	3.30651	2.6136	2.01299	3.11766	1.99858	1.64578	1.41065	5.01648	2.53892	3.10035	1.84227	1.25468	2.52315	2.05615	1.14197	1.54317	2.15025	1.56197	1.79011	1.8625	2.22105	1.97347	3.25559	1.51726	1.00719	2.26126	2.25461	0.824195	2.95152	1.57819	2.4001	1.79456	2.69974	2.18402	2.34225	3.78954	1.75034	1.36926	1.68154	2.44536	2.25514	0.948135	1.28227	3.51908	2.36257	1.90992	1.30102	1.59117
MAFG-DT	0.963816	1.40604	1.4965	1.21999	1.29123	1.62041	1.15501	1.11342	0.98058	1.81555	1.50472	0.955315	1.38644	1.09497	1.10877	0.989047	1.24509	1.59412	1.1908	0.892277	1.05414	1.08289	0.886467	1.32829	1.4242	0.888736	1.23911	1.06001	1.07223	1.07125	0.967489	1.54842	1.1068	1.51779	1.05831	1.2427	0.298219	1.24535	1.18233	1.35635	0.894754	1.59075	0.971432	0.877142	1.90111	1.25474	1.17249	1.12568	1.72491
ANKRD34C-AS1	0	0	0	0	0	0	0	0	0	0	0	0	0	0	0	0	0	0	0	0	0	0	0	0	0	0	0	0	0	0	0	0	0	0	0	0	0	0	0	0	0	0	0	0	0	0	0	0	0
LINC00348	0.013961	0.0131953	0	0.0210233	0.0423132	0.0696582	0.0143404	0	0.0266684	0.0410851	0.032227	0	0	0	0.0242227	0	0	0	0	0	0.0167236	0	0	0.0295021	0	0	0.0656134	0.0539849	0	0.0106008	0	0.0107101	0	0.0418481	0	0	0	0	0	0	0.0119238	0.0128219	0	0	0.0287894	0	0.0260417	0	0
FAM201A	0.89449	1.41122	0.701205	0.828908	1.40765	1.2488	1.15204	0.736507	1.32093	1.33642	1.24683	0.836587	0.672362	0.842354	0.934162	0.582396	0.766648	0.99399	0.649193	0.681915	0.564594	1.00455	0.799973	1.03235	0.705992	0.891633	0.941834	1.36691	0.381809	1.58306	0.865048	1.16127	0.676452	0.866246	0.56006	0.938035	0.183625	0.765455	0.594623	0.606335	0.984338	1.06164	0.569478	0.651433	1.32666	1.21621	1.17117	0.554499	0.591486
MAGI2-AS2	0	0	0	0	0	0	0	0.0844312	0	0	0	0	0	0	0	0	0.0538783	0	0	0.0522388	0	0	0	0	0	0	0	0	0	0	0	0	0	0.0416723	0	0	0	0	0	0	0	0	0	0	0	0	0	0	0
LINC02309	0	0	0.0835358	0	0	0	0	0	0	0	0	0	0	0	0	0	0	0	0	0	0	0	0	0	0	0	0	0	0	0	0	0	0	0	0	0	0	0	0	0	0	0	0	0	0	0	0	0	0
MIR124-2HG	0	0	0	0	0	0	0	0.00576438	0	0	0	0	0	0	0	0	0	0	0	0	0	0	0	0	0	0	0	0	0	0	0	0	0	0	0	0	0	0	0	0	0	0	0	0	0	0	0	0	0
LINC01233	0.173891	0.182616	0.126218	0.261855	0.322074	0.0723021	0.119078	0.234682	0.129176	0.151625	0.193268	0.0209747	0.327057	0.0747938	0.11733	0.0943491	0.224637	0.279115	0.12955	0.163351	0.138867	0.0874668	0.15695	0.142902	0.0997457	0	0.0454025	0.28017	0.178689	0.0733545	0.0674744	0.177866	0.198455	0.086873	0.0593459	0	0.0229166	0.152441	0.137237	0.195203	0.0660072	0.266171	0.133259	0.0373315	0.0199214	0.195952	0.0720804	0.0889742	0.0263636
LINC00686	0	0.0376782	0	0	0	0	0	0	0.114224	0.0391051	0.0306739	0.086552	0	0	0	0	0	0	0	0	0	0	0	0	0	0	0.0468385	0	0	0.0605395	0	0	0	0.059747	0	0	0	0	0	0	0	0.0366119	0	0	0.082206	0	0	0	0
IL20RB-AS1	0.0235498	0	0	0	0	0	0	0	0	0	0	0	0	0	0	0	0	0	0	0	0	0	0	0	0	0	0	0	0	0	0	0	0	0	0	0	0.0837966	0	0	0	0	0	0	0	0	0	0	0	0
LINC01716	0.0132882	0	0	0	0	0	0	0	0.0126916	0	0	0.0144253	0	0.0128599	0	0	0	0	0	0.0124828	0	0	0	0	0	0	0	0	0	0	0	0	0	0.0199157	0	0	0	0	0	0	0	0	0	0	0.013701	0	0	0	0
LINC02731	0.0722149	0.294735	0.0557527	0.0840305	0.124358	0.0941733	0.0539473	0.00996757	0.329188	0.286577	0.191956	0.138973	0.0606153	0.152481	0.153771	0.0320581	0.00636063	0.0711287	0.0408745	0.0678379	0.0471844	0.0891589	0.0499957	0.225436	0.0423647	0.0306567	0.111845	0.133275	0.0303576	0.174472	0.0496742	0.13598	0.0481653	0.0934732	0.0336077	0.214295	0.00389333	0.0466171	0.0272013	0.0479025	0.131765	0.214041	0.0188663	0.0570805	0.196299	0.194987	0.107151	0.0604636	0.0179158
GRID1-AS1	0.0126048	0	0	0.018981	0.00955068	0	0	0.00956887	0	0	0	0	0	0.00609926	0	0.0205172	0.0122124	0	0	0	0	0	0	0	0	0	0.00740494	0	0	0	0	0	0	0	0	0	0.00747519	0	0	0	0	0	0	0	0	0.00913108	0	0	0
LARGE-AS1	0	0.0042708	0.00590369	0	0.0136951	0.00563639	0	0	0	0	0	0.0049053	0.013907	0	0.00391995	0.0147102	0.00875591	0.00652762	0	0.00424474	0.00541276	0.00511393	0	0	0	0	0	0	0.0167158	0.00343106	0.00526004	0.0103993	0	0.00677227	0.00925274	0.0115684	0.00535948	0	0	0.00507242	0	0	0	0.00873065	0.00465899	0.0130934	0	0	0
EHMT2-AS1	0	0	0.092718	0.0534318	0.0537706	0.13278	0	0.107746	0	0	0	0	0	0.034339	0	0.0577561	0.275025	0.0512584	0.13595	0.099996	0	0.0401573	0.0720581	0	0	0	0.04169	0	0	0.0269425	0.0413047	0	0	0.106359	0.0726576	0	0.0841711	0	0.0840103	0.119494	0	0.065175	0.0407875	0.0685578	0.0731699	0.0514082	0.0330932	0.0980386	0.0968316
LINC02664	0	0.0111391	0.0307959	0.00887358	0.00892985	0.0441024	0.00605286	0.0268405	0.0112563	0	0.027205	0.00639699	0	0.0171083	0.015336	0.00959173	0	0	0.0112889	0	0.00705875	0	0.0239338	0	0.0228158	0.020638	0.0207707	0.0341792	0	0.0268466	0.0137192	0	0.0172932	0.0264951	0.0120665	0	0.00698927	0.00929851	0.0139518	0.00661493	0.00503283	0.0216476	0	0.0113856	0.0121516	0	0.0164877	0.00542719	0.0241217
CFAP61-AS1	0	0.330348	0.152217	0.140353	0.176553	0.0581302	0.191475	0.106134	0.13353	0.0457144	0.0717165	0.278246	0	0.0902003	0.121284	0.113784	0	0.100983	0.133916	0.0437776	0.111648	0	0.0236599	0.172338	0.210511	0	0.0547548	0.135152	0.129298	0.212315	0.0271244	0.178753	0.0341906	0.069845	0.0238568	0.0596545	0	0.147074	0.137922	0.183098	0.238811	0.256799	0.0803543	0.135064	0.120125	0.101278	0.0869279	0	0.0317942
ZSWIM8-AS1	0.0181302	0.0171358	0.0355313	0.0273014	0.0137373	0	0.0186229	0.0550537	0.00865809	0.00889239	0.00697517	0.0295225	0.0139498	0.0087729	0.0235922	0.0147555	0.0175658	0.0261909	0.00868314	0.0255469	0.0217178	0	0.00920469	0	0.0233992	0	0	0.00876331	0.0167674	0.0137665	0.0105525	0.0139084	0.0133015	0	0	0	0.010752	0	0	0.0203522	0.00774228	0.00832544	0.0208408	0	0	0.0394013	0	0.0250468	0
SMAD5-AS1	0.03644	0.0482182	0.0285659	0.0658482	0.0331329	0.0545451	0.0299443	0.0442613	0.0626472	0.0571934	0.0168234	0	0.0336455	0.0282124	0.044257	0.0118629	0.0423668	0.0421132	0.0628284	0.0684627	0.0698412	0.0412409	0.029601	0.0385022	0.0752487	0.0170165	0.00856298	0.0774993	0.107843	0.0055339	0.00848384	0.0167728	0.0748577	0.0218458	0.0522326	0.0279877	0.112375	0.0805017	0.0862771	0.00818124	0.0435716	0.0669336	0.0502657	0.0281631	0.0751442	0.0422363	0.0475806	0.026849	0.0397777
LINC02316	0	0	0	0.0259506	0	0	0.0177015	0	0	0	0	0	0	0	0.0298998	0	0	0	0	0	0	0	0	0	0	0	0	0	0	0	0	0.0132203	0	0	0	0	0.02044	0	0	0	0	0	0	0	0	0	0	0	0
ATXN2-AS	0.136443	0.49005	0.285227	0.821858	0.82707	0.136157	0.364395	0.207161	0.990414	0.401533	0.461943	0.29624	0.209966	0.501774	0.260406	0.222093	0.158635	0.27595	0.418223	0.307616	0.0980658	0.463258	0.221672	0.663158	0.211317	0.127431	0.416814	0.395704	0.151425	0.580181	0.412962	0.314015	0.320334	0.204495	0.223516	0.139727	0.0971004	0.301425	0.32305	0.214433	0.48944	0.175435	0.43916	0.474533	0.47832	0.632586	0.254511	0.100532	0.670234
ALG9-IT1	0	0.0182883	0	0	0	0	0	0	0	0	0	0	0	0.0187258	0	0.0629913	0	0.0279523	0	0	0	0	0	0	0	0.0451782	0	0	0	0	0	0	0	0	0	0	0	0	0	0	0	0	0	0	0	0	0	0	0.0264022
LINC01923	0	0	0	0.00671951	0	0	0	0	0	0	0	0	0	0	0	0	0	0	0	0	0	0	0	0	0	0	0	0	0	0	0	0	0	0.00668779	0	0	0	0	0	0	0	0	0	0	0	0	0	0	0
LINC02084	0.0724544	0.148375	0.268214	0.200028	0.274495	0.135566	0.111636	0.146676	0.16147	0.260606	0.0743339	0.117982	0.13008	0.105179	0.0628551	0.0196561	0.280796	0.209336	0.0925356	0.124782	0.0289306	0.0546667	0.380113	0.191387	0.0779263	0.112781	0.0425649	0.163433	0.0670082	0.119201	0.0702858	0.12043	0.0354384	0.0180985	0.148365	0.355532	0.329427	0.0381103	0.114364	0.0271116	0.144391	0.454709	0.0555246	0.443311	0.124509	0.12247	0.0563128	0.300288	0.0988636
PAPPA-AS1	0	0	0	0	0	0	0	0	0	0	0	0	0	0	0	0	0	0	0	0	0	0	0	0	0	0	0	0	0	0	0	0	0	0	0	0	0	0	0	0	0	0	0	0	0	0	0	0	0
TTLL10-AS1	0.0112415	0.0247917	0	0	0.011357	0.0233706	0.0153961	0.0113786	0.0357894	0.00367579	0.0172997	0.0162714	0	0.0145056	0.0260058	0	0	0.0649583	0.00717859	0	0	0.00424085	0.00380488	0.0118777	0	0	0.0220135	0.0108673	0	0.0142264	0.00436202	0.00574924	0.0164951	0.0112322	0.0153461	0.0239834	0.00444448	0.00591292	0.00887198	0.00420644	0.0128015	0.0172072	0	0.0217203	0.0154544	0.016287	0.0174742	0.0069023	0
LINC01538	0	0	0.0215431	0.0248298	0.00832909	0.0959825	0	0.0500696	0	0	0	0	0	0.00531912	0	0	0.0106504	0	0.00526469	0.0154894	0	0.0124408	0	0.0058073	0.0141872	0.012833	0.0129156	0	0	0	0	0	0.0161298	0	0.0112547	0.042214	0	0.00867294	0	0	0.00938848	0.00504781	0.006318	0.0212393	0.011334	0.0159263	0	0.0253104	0.0299985
MED14OS	0.76469	0.861743	0.65325	3.47669	1.3371	0.935509	1.17821	0.781457	1.5169	1.61565	1.22205	0.686454	0.882559	1.18122	0.905766	0.837785	2.33664	0.95597	0.901503	1.4505	0.916007	1.16501	1.1199	1.47609	0.62632	1.16741	0.933022	1.0662	0.598408	1.77542	0.992873	1.09429	1.03575	0.9918	0.963601	1.09181	2.04073	1.06743	0.818214	0.891428	1.14293	1.24252	0.642358	0.909229	1.42527	1.49141	1.23438	0.839719	1.48486
BASP1-AS1	0	0.00425337	0.0411572	0	0.0136392	0.0168402	0.0138675	0.0204977	0.00429814	0	0.00346268	0.00977058	0.0484758	0.0130654	0.00390396	0	0	0.00650098	0.00862114	0	0.0215627	0.0101861	0.00913896	0.00475484	0.00580804	0.00525364	0.0211498	0.0174015	0.0166476	0.0102512	0.00523858	0.0172614	0.0198098	0	0.00460749	0.0288029	0.00533761	0.00710114	0	0	0.007687	0.024798	0	0	0.0278399	0.00651998	0.0125914	0.0165787	0
LRIG2-DT	0.215291	0.218745	0.0703209	0.153994	0.269159	0.261834	0.331714	0.204297	0.339282	0.20063	0.277475	0.286301	0.173933	0.375034	0.303497	0.201501	0.250307	0.178831	0.118577	0.187074	0.109604	0.170558	0.15849	0.221788	0.097251	0.0314172	0.411051	0.280968	0.139376	0.335122	0.131574	0.206449	0.126362	0.242001	0.0716382	0.199803	0.089374	0.322736	0.095575	0.223552	0.13331	0.449824	0.0742436	0.0519969	0.233079	0.405496	0.261031	0.114013	0.146882
LINC01543	8.64687	11.5779	0.192132	6.44405	11.7664	6.25507	15.0297	0.781457	18.3292	10.646	24.6786	9.27511	0.429965	12.353	16.189	5.91237	1.13982	11.8115	0.859245	0.511128	1.21547	0.233002	0.164253	15.2892	4.27036	0	13.8398	11.4297	3.64485	13.5334	2.60201	17.3506	2.35201	10.9539	0.210788	5.28963	0.0174421	3.68959	0.800805	2.24508	15.7499	30.9416	0.895921	0.483028	7.20216	20.7093	10.8762	0.744912	0.642101
LINC01815	0	0	0	0	0	0	0	0	0	0	0	0	0	0	0	0	0	0	0	0	0	0	0	0	0	0	0	0	0	0	0	0	0	0	0	0	0	0	0	0	0	0	0	0	0	0	0	0	0
JAZF1-AS1	0.00970309	0.0152849	0.0253547	0.00487049	0.0343096	0.0363101	0.0332227	0.0147321	0.0185349	0.0475912	0.00497739	0.0316004	0	0.0500819	0.0224468	0.031588	0.0125347	0	0.0154904	0.0121533	0.00774876	0.0146419	0.0295576	0.034174	0	0.0188795	0.0494024	0.0156335	0.011965	0.0147354	0.0188253	0.0124061	0.00949181	0.0678651	0.0165575	0.0207012	0.107415	0.0153112	0.00765783	0.0181539	0.0359112	0.0504979	0.00743585	0.0499943	0.0333485	0.0187442	0.00904968	0.00893656	0.0176531
LINC01661	0.037387	0	0.0244236	0	0	0	0	0.0283822	0	0	0	0	0	0	0	0.030428	0	0	0	0	0	0	0	0	0	0	0	0	0	0	0	0	0	0	0.0191393	0	0	0	0	0	0	0	0	0	0	0	0	0	0
MAGEA10-MAGEA5	0	0	0.0659996	0	0	0	0.0103777	0	0	0.0099106	0.00777385	0	0.0310943	0	0	0	0	0.014595	0.00967739	0	0	0	0	0	0.0130393	0	0	0	0	0.00767142	0.0117608	0	0	0	0	0	0.0359494	0	0	0	0	0.0371149	0	0.0195207	0	0	0	0	0
LINC01966	0	0	0	0	0	0	0	0	0	0	0	0	0	0	0	0	0	0	0	0	0	0	0	0	0	0	0	0	0	0	0	0.0123668	0	0	0	0	0	0	0	0	0	0	0	0	0	0	0	0	0
ZNF503-AS2	1.87377	4.62182	1.9833	3.10142	3.52845	1.36096	2.76524	2.7309	6.445	3.34655	2.85924	2.49331	3.72295	1.45377	1.43691	2.25211	2.59678	3.59774	2.99516	2.65145	2.52868	2.25038	1.94277	1.98817	3.49486	0.655327	2.27125	4.48264	1.24303	2.90861	3.22583	2.36846	2.54644	1.87221	1.6311	3.62823	0.276636	4.94041	3.31329	3.42584	2.36338	2.37076	2.31296	1.01586	5.64108	3.42497	1.72547	2.09347	2.93973
ASB15-AS1	0.0153272	0.00724329	0	0.0692417	0.0232269	0	0	0.139627	0	0	0.00589678	0.0166388	0.0235863	0	0	0.099794	0.0594002	0	0.0660663	0.0431946	0.119341	0.034693	0.0311264	0	0.0989082	0	0	0	0.0850504	0	0.0178421	0	0.0224901	0	0.0470781	0	0	0.0725574	0.0362893	0.0258086	0.0261812	0	0.13214	0	0	0	0	0.0494072	0.0941122
LINC02101	0	0.034508	0.0238509	0.0549795	0.0553281	0.045542	0.056254	0	0.0697424	0.0537223	0.0561862	0	0.0280921	0.0353336	0.0158366	0.0297145	0.0707477	0.0527432	0.0699442	0	0.0218675	0	0	0.077153	0.0471212	0.0426233	0.0214488	0.0176475	0.033766	0.0554459	0.0425011	0.0420131	0.0267865	0	0.0186905	0.0701043	0.0433046	0.0576123	0.0216109	0.0204926	0.046774	0.0670628	0	0.0352718	0.0188223	0.079346	0.0340518	0.0168131	0
SDCBP2-AS1	1.37634	1.00184	1.3508	1.90558	1.87319	1.70867	1.37354	1.5945	2.52941	1.84602	1.90726	1.7455	1.62613	1.68549	2.255	1.5714	1.59261	1.43702	1.69948	1.24696	1.44162	1.55028	1.14585	1.72991	1.5785	0.734853	1.78189	1.22963	1.26685	1.40664	1.28705	1.57377	1.11027	2.01391	1.28561	1.77435	0.340418	1.56968	1.4054	1.97338	1.14207	1.97693	1.65334	0.964151	1.2106	1.531	1.3597	1.40278	1.29502
OLMALINC	2.30873	1.39754	1.52516	1.33596	1.98913	1.76674	2.87775	2.11108	1.69469	1.24689	2.06789	1.44183	3.12966	1.51633	1.48976	1.77344	1.16619	1.90369	1.63499	1.91049	1.49777	1.34462	1.08522	1.07443	2.45742	0.484546	0.944848	1.50464	1.44905	1.93821	1.53402	1.30148	1.88036	1.734	0.791472	1.35482	0.855354	2.88174	1.16696	1.5026	1.67939	1.20551	2.27222	0.872117	1.34804	3.01422	0.943565	1.65807	1.35213
KCNAB1-AS1	0	0	0	0	0	0	0	0	0	0	0	0	0	0	0	0	0	0	0	0	0	0	0	0	0	0	0	0	0	0	0	0	0	0	0	0	0	0	0	0	0	0	0	0	0	0	0	0	0
RBMS3-AS1	0	0	0	0	0	0	0	0.0362719	0	0	0	0	0	0	0	0.0388863	0	0	0	0	0	0	0	0.0757256	0	0	0	0	0	0.03628	0	0	0	0.0716101	0	0.030581	0.198349	0	0.0282814	0	0	0	0	0	0	0	0	0	0
RNF32-AS1	0.0535108	0.0674349	0.139827	0.10744	0.0540605	0.111247	0.0549652	0.216654	0.0511084	0.0349943	0.0411742	0.154907	0.247036	0.017262	0.0618951	0.0871012	0.10369	0.0773021	0.0683417	0.0335117	0.0854661	0.0403738	0.0181116	0.0188463	0.0690624	0.104117	0.0838295	0.103459	0.0659847	0.0677194	0.103818	0.0957845	0	0.0534663	0.0913116	0.114164	0.0423124	0.168877	0.105579	0.140162	0	0.0491448	0.143526	0.103391	0.147129	0.129213	0.149722	0.0164279	0.0243384
LINC01875	0	0	0	0	0	0	0	0	0.0383055	0.0393421	0	0	0	0	0	0	0	0	0	0	0	0	0	0	0	0	0	0	0	0	0	0	0	0	0	0	0	0.0316431	0	0	0	0	0	0	0	0	0	0	0
LINC01594	2.16612	0.184259	0.509418	0.293569	0.951942	0.0810588	0.489499	0.657762	0.0620662	0.0849944	1.16671	0.0470299	0.0333335	0.104815	0.770447	0.458362	0.75553	0.813591	0.331977	0.345922	0.415161	0.392241	0.0659845	0.38908	0.950522	0.12644	1.19618	0.586324	1.12185	0.230268	0.302586	0.249259	0.699256	0.292183	0.421378	0.0831843	0.128461	0.410169	0.256431	0.826747	0.0925019	0.397877	0.099599	0	0.335013	0.753202	0.404051	0.29925	0.325123
PARD3-AS1	0.832666	0.37279	0.858869	1.91381	0.597708	0.327993	0.945329	1.39731	0.334856	0.300928	0.202326	0.142725	0.606956	0.127236	0.0380183	0.713345	0.849207	1.01295	0.587693	0.699861	0.472469	0.347188	0.355996	0.0926092	1.35747	0	0.257456	0.211828	0.243182	0.133107	0.969293	0.302578	0.964581	0.131364	0.403827	0.224396	0.311879	1.65969	0.570686	0.639545	0.262007	0.160995	0.705273	0.169351	0.406675	0.317471	0.163494	0.605437	1.31556
LNCSRLR	0.26134	0.176434	0.365837	0.0843303	0.141442	0.372558	0.230094	0.113369	0.338752	0.0549347	0.229817	0.26344	0.172356	0.289048	0.194328	0.0911553	0.0361721	0.188767	0.107284	0.12275	0.0670831	0.211265	0.227456	0.177512	0.240923	0.871704	0.0877313	0.324823	0.34528	0.311834	0.195571	0.229126	0.164346	0.419661	0.267573	0.191164	3.38756	0.23565	0.375677	0.188595	0.255091	0.102864	0.10729	0.432813	0.327201	0.24341	0.452663	0.20631	0.152827
FAM197Y7	0	0.11937	0	0	0	0.0597561	0	0	0.278689	0	0	0	0	0.0337175	0	0	0	0	0	0	0	0	0	0	0	0	0.0102339	0	0	0.00330686	0	0	0	0.0130543	0.00445891	0	0	0	0	0	0	0	0	0	0.0808264	0	0	0	0
LINC01104	0	0	0	0.00591396	0.00595147	0	0.00403404	0	0.011253	0	0	0	0	0	0.00681397	0	0	0	0	0.00368927	0.00470444	0	0	0	0.00506868	0	0	0	0	0	0	0	0	0.00588605	0	0.0301636	0	0	0	0	0.00335422	0.0144275	0	0	0.0121479	0.00568999	0	0	0
LINC01150	0.168064	0.0397116	0.548949	0.25308	0	0.209638	0.258947	0.25517	0.120389	0.0824311	0.129317	0.136835	0.0646563	0.203309	0.0364493	0.205172	0.081416	0.0606965	0.120737	0.276285	0.05033	0.0951028	0.383967	0	0.0542268	0.588608	0.0987325	0.284321	0	0.0319034	0.14673	0.225626	0.123303	0.0629714	0.387161	0.215135	1.39537	0.198899	0.198958	0.282993	0.179424	0.385877	0.193191	0.568268	0.433212	0.121748	0.0391865	0.309574	0.171991
LINC00342	0.657201	0.420476	1.68428	0.609016	0.919317	0.517088	0.711412	1.4123	0.328333	0.158691	0.793539	0.603682	1.17471	0.391396	0.92975	0.4855	0.499598	0.752214	0.474554	0.365672	0.290676	0.818164	0.508192	0.128195	0.378428	0.590182	0.344508	0.483823	0.345979	0.272544	0.435482	0.0698078	0.497004	1.06833	0.289853	0.39475	0.965379	0.582339	0.807933	0.357525	0.250426	0.213574	0.592744	0.459086	0.250198	1.61137	0.52336	0.903268	0.338004
LINC00324	1.58922	1.88058	1.07971	2.85262	2.16748	3.12418	1.87401	1.13889	1.90037	1.92062	1.30109	1.37328	1.11518	2.28239	1.83638	1.32445	1.69988	1.66216	1.36395	1.42721	1.29451	1.46765	1.18122	1.20227	1.41115	1.11318	2.36019	1.54246	1.30515	2.06108	1.19139	2.76018	1.32453	2.93443	1.60759	2.04246	1.91511	1.48458	1.04603	1.50569	1.10214	3.22269	1.56376	1.16683	2.52343	1.64859	2.28259	1.31731	1.65672
LINC02289	0.151636	0.188108	0.185735	0.292564	0.359048	0.230523	0.18983	0.237423	0.896127	0.385815	0.543279	0.344659	0.102089	0.20178	0.283647	0.23911	0.229556	0.1506	0.195176	0.231474	0.210024	0.18234	0.35606	0.305415	0.103969	0.121705	0.306219	0.30692	0.385655	0.356214	0.176517	0.0545283	0.236408	0.113633	0.232879	0.412477	0.668833	0.186936	0.173901	0.0691524	0.254971	0.28288	0.13073	0.164804	0.332238	0.350139	0.123747	0.187665	0.239236
LINC01942	0.128996	0.292612	0.269659	0.6993	0.195482	0.740169	0.980516	0.900928	0.640665	0.101231	0.337473	1.28833	0.63522	1.82264	1.49954	0.923873	0.449931	0.149079	0.617806	0.387769	1.05075	0.49637	0.261966	0.327111	0.299674	0.51202	0.909378	1.24702	0.14316	1.19498	1.0211	0.296876	0.757124	0.58	0.396218	1.08983	0.0612004	0.773498	0.366501	0.69507	0.705106	0.971463	0.118626	0.598177	0.851224	0.186894	0.529362	0.356417	0.176015
JADRR	0	0	0	0	0	0	0	0	0	0	0	0	0	0	0	0	0	0	0.00736629	0	0	0.00870348	0	0	0	0	0	0.0074343	0	0.00583937	0.0268565	0.00589957	0	0	0	0	0	0	0	0	0	0	0	0	0.00792922	0	0	0	0
MELTF-AS1	0.662332	0.834677	0.531358	0.647421	0.669135	1.47842	0.79969	0.582197	1.75351	2.01753	0.929859	0.731627	0.71525	1.28197	1.15924	0.0945699	0.18013	0.705017	0.211475	0.251058	0.16703	0.447125	0.342165	1.78023	0.194959	0.3527	0.996643	0.88741	0.128957	1.72051	0.216424	0.89141	0.187553	2.14208	0.333115	1.08583	0.826931	0.513402	0.16507	0.156528	0.853486	0.949787	0.227071	0.224513	1.15016	1.51517	0.726104	0.278249	0.285394
LINC00229	0	0	0	0	0	0	0	0	0	0	0	0	0.0407335	0	0	0.0430861	0	0	0	0	0	0	0	0	0	0	0	0	0	0	0	0	0.0388405	0	0	0.101651	0	0	0.0313358	0	0	0	0	0	0	0	0	0	0
DCXR-DT	1.10136	0.229364	0.0243891	1.18062	0.424325	0.419128	1.43809	0.765239	0.267436	0.292985	0.617632	0.385028	0.603246	0.252917	0.194328	1.30656	1.01282	0.620234	1.09072	0.455929	1.07333	0.401403	0.341184	0.3353	1.42145	0	0.350925	0.559418	1.4847	0.311834	1.45592	0.400971	0.958686	0.11191	0.516033	0.238955	0	1.38444	0.817649	1.27826	0.494239	0.308593	1.22311	0.0360678	0.269459	1.62273	0.0174101	0.326657	1.01885
NPAS2-AS1	0.0140948	0	0.0736609	0.0212248	0.0213594	0	0	0.0428	0.040386	0.0138263	0	0.015301	0	0.0136405	0.0244548	0.0229425	0.0273121	0.0203614	0	0	0	0.063807	0.0143119	0	0	0.0164547	0.0331211	0.0272512	0.0260706	0.053512	0	0	0	0	0	0.0721699	0.0334354	0.0222412	0.0333715	0	0.012038	0.0388343	0.0162021	0	0	0	0.0394369	0	0.0384645
HID1-AS1	0.178632	0.122789	0.975985	0.391265	0.541401	0.101282	0.383655	0.468463	0.465306	0.0637197	0.212422	0.405467	0.249899	0.361465	0.366282	0.317198	0.157338	0.234594	0.202216	0.27459	0.233433	0.606499	0.52766	0.120108	0.398218	0.189582	0.248043	0.125589	0.240298	0.1603	0.264654	0.0747472	0.500399	0.146032	0.548676	0.166301	0.423747	0.486877	0.307591	0.328133	0.457697	0.164057	0.149337	0.407898	0.083719	0.399975	0.181749	0.314084	0.398851
TFAP2E-AS1	0.0256991	0.133593	0.167883	0.193496	0.155778	0.240422	0.0923913	0.214603	0.269998	0.201676	0.177968	0.0557966	0.118641	0.236272	0.122618	0.0418311	0.124495	0.278438	0.0246163	0.120707	0.0461766	0.130882	0.117427	0.135767	0.0663357	0.105007	0.135877	0.198748	0.0475346	0.165867	0.0448738	0.0591446	0.0188546	0.0962912	0.184183	0.180933	0.22861	0.0202762	0.0760579	0.0576976	0.0768214	0.247823	0	0.124136	0.145736	0.130317	0.191748	0.10651	0.0175331
LINC01641	0	0.0275169	0.015215	0	0.00882377	0.00726308	0	0.00884057	0.0222452	0.0342707	0.00896062	0.006321	0	0.00563504	0.00505127	0	0	0	0	0	0	0.00658983	0	0.0307611	0.0150299	0.00679761	0	0.00562887	0	0	0.00677812	0.00893371	0	0.00872679	0.0119231	0.00745353	0	0	0	0.0130727	0.00497304	0.00534762	0	0.0112504	0.0120072	0	0.0054306	0	0
STEAP3-AS1	0.0164512	0.0116617	0.0698554	0.0185799	0.0311629	0.0666926	0.0253475	0.0249778	0.0157126	0.0201723	0.0284816	0.0312534	0.025316	0.0398025	0.0535187	0.0133891	0.0159391	0.0118828	0.0315162	0.0424988	0.0295599	0.0186186	0.0125284	0.0347644	0.0159243	0.00960283	0.0144969	0.0318072	0.00760731	0.0156146	0.0143629	0.0410165	0.0362093	0.0554767	0.0210544	0.0473825	0.092685	0.0324494	0.0340819	0.0138506	0.0316139	0.0604357	0.0283662	0.0238397	0.0254435	0.023835	0.0191792	0.0189395	0.0168357
LINC02280	0	0.00655617	0.086097	0	0.00525588	0.00432625	0	0.00526588	0.00331258	0	0.00533739	0	0.0106744	0	0	0.00564545	0	0	0.00664433	0	0	0.00392523	0.0105651	0.00366457	0.00447627	0	0	0.00335284	0	0.00263353	0	0	0	0.0103962	0.00355101	0.00443969	0.0123411	0.00547286	0.00410585	0.00389338	0.00592439	0	0	0	0	0.00502497	0	0.00958291	0
ZFHX2-AS1	0.0519326	0.0760809	0.173021	0.0938437	0.0826339	0.103647	0.0586784	0.205007	0.049601	0.0382075	0.0719276	0.0676522	0.107887	0.0703622	0.114883	0.0380395	0.0704424	0.0937777	0.0572062	0.0609811	0.0684299	0.0675907	0.0395493	0.0274357	0.073728	0.0333452	0.0671195	0.0577343	0.0576347	0.0374616	0.0332496	0.0179279	0.0495317	0.128426	0.0717809	0.0764495	0.0277185	0.0450714	0.122958	0.0349785	0.0266127	0.0357714	0.0805908	0.0451537	0.0428368	0.112862	0.0605443	0.0884854	0.0673186
MNX1-AS2	0.0353877	0.0668939	0	0.0532889	0	0.0441417	0.0363495	0.0537289	0.033799	0.0347136	0	0	0.108913	0.0342472	0	0	0	0	0	0	0	0.04005	0	0	0	0	0	0	0	0	0.0823885	0	0	0	0.0362317	0.0452991	0.041973	0	0	0.0397249	0	0	0	0	0	0	0.0990141	0	0
SMG7-AS1	0.0704198	0.203371	0.301573	0.212085	0.160072	0.263519	0.208964	0.213836	0.227931	0.122806	0.279955	0.276056	0.162549	0.196878	0.281693	0.152833	0.197102	0.146942	0.202358	0.242556	0.234318	0.24352	0.127119	0.198413	0.257509	0.13245	0.28499	0.321468	0.137489	0.166354	0.241369	0.14706	0.195178	0.340079	0.124171	0.22035	0.171689	0.321014	0.189886	0.263502	0.193797	0.176057	0.170891	0.173857	0.157316	0.113363	0.175141	0.252221	0.213528
LINC00649	0.484681	0.229486	0.346176	0.301676	0.191667	0.228012	0.216211	0.141571	0.615464	0.28708	0.331739	0.338746	0.306865	0.231402	0.496551	0.226911	0.159214	0.28407	0.130877	0.222882	0.13713	0.300911	0.165923	0.489674	0.22162	0.184299	0.20501	0.158859	0.0853806	0.305637	0.10102	0.314453	0.169331	0.412327	0.184317	0.223355	0.233235	0.201036	0.202188	0.180325	0.372954	0.465483	0.327919	0.240808	0.319833	0.296939	0.65008	0.330755	0.123451
LINC01298	0.025501	0	0.0666355	0.42241	0	0	0	0.154872	0	0	0	0	0	0	0	0.0415087	0	0	0.0732797	0	0.152736	0.0577213	0.103575	0	0.0658244	0	0.0299622	0	0.188673	0	0.0593705	0	0.0748371	0	0.0261091	0.0326433	0	0.0402398	0.0603773	0.0858794	0	0	0.0293136	0	0	0	0	0	0.0695919
HLTF-AS1	0	0	0.0416672	0	0	0	0	0	0	0	0	0	0	0	0	0	0	0	0	0	0	0	0	0	0	0	0	0	0	0	0	0	0	0	0	0	0	0	0	0	0	0	0	0	0	0	0	0	0
OSGEPL1-AS1	0.400128	0.509094	0.442351	0.509839	0.559715	0.345537	0.36358	0.28039	0.705534	0.588759	0.331564	0.367544	0.260505	0.342551	0.373818	0.27555	0.238568	0.289014	0.235858	0.144568	0.202783	0.487678	0.265652	0.422772	0.297932	0.359325	0.542455	0.624844	0.25619	0.525849	0.30455	0.330568	0.293562	0.415172	0.267862	0.315198	0.146027	0.364264	0.437244	0.155482	0.525755	0.268544	0.283047	0.0892049	0.317353	0.42364	0.330124	0.240955	0.251987
MIOS-DT	1.92022	2.03184	1.42933	1.5898	1.41438	0.906563	1.16302	1.75392	2.21397	1.43337	1.64824	1.39524	0.882951	1.08835	1.34062	0.933947	1.05253	1.56934	1.15049	0.998938	0.650654	1.37665	0.978783	2.05314	1.65878	1.05388	1.22246	1.50131	1.4009	1.51034	0.926181	1.40853	1.15623	1.86894	1.19841	1.3906	2.74033	1.4607	1.17736	1.21949	1.39826	0.955548	1.24876	0.990363	1.14376	2.92617	1.89794	1.02166	1.62845
LINC01709	0	0	0	0.0416947	0	0	0	0	0	0	0	0	0	0	0	0	0	0	0	0	0	0	0	0	0	0	0	0	0	0	0	0	0	0	0	0	0	0	0	0	0	0	0	0	0	0	0	0	0
CXXC5-AS1	0.0229376	0.0433593	0.0599373	0.103622	0.10428	0.200282	0.0706832	0.139304	0.219078	0.112503	0.176495	0.0498012	0.0352976	0.066595	0.119392	0.0373363	0.222236	0.0331359	0	0.0430947	0.109906	0.0259596	0.116454	0.0727071	0.0888117	0	0.188653	0.133044	0	0.121918	0	0.105579	0.134629	0.3094	0.0234846	0.14681	0.13603	0.108585	0.0543082	0	0.0587715	0.0421322	0.026367	0.088638	0.141901	0	0.064179	0	0.0938947
SCGB1B2P	0.945358	0.223378	0.533354	0.388248	0.879097	0.455605	0.529665	0.58718	0.348854	0.27399	0.429833	0.419834	0.396755	0.374273	0.503249	0.489614	0.374699	0.806987	0.514504	0.282564	0.360317	0.632217	0.327245	0.158909	0.582322	0.175579	0.403906	0.540025	0.278186	0.407856	0.400173	0.362613	0.220685	0.547422	0.505949	0.385043	0.509672	0.745873	0.508699	0.265306	0.238553	0.236788	0.197581	0.249079	0.53167	0.840475	0.200386	0.178093	0.410434
LINC01187	3.54611	4.28144	6.6059	11.8771	9.99355	3.25328	3.48387	21.4059	6.60993	2.16008	4.65178	4.91132	10.597	1.3838	6.50984	9.67295	5.76316	1.2559	5.34159	6.90952	5.15905	16.0209	2.79347	6.66566	5.18201	1.48233	4.61	15.2217	4.84529	5.36787	4.44756	3.34344	5.78243	8.70075	4.30411	2.96519	0.0135678	11.8321	13.9616	6.96629	1.89047	2.71573	9.50038	1.35928	4.84163	4.76482	10.6101	7.01131	7.57795
GRM5-AS1	0.027362	0.0206891	0.0250245	0.012361	0.0207323	0.0238914	0.019674	0.00415436	0.0104534	0.00805224	0.0336862	0.0178222	0.00421061	0.00794404	0.0356054	0.0133614	0.0159062	0.0316219	0.0131046	0.00514072	0.00655529	0.0278702	0.0138917	0.00578209	0.0105942	0.00958298	0.0192893	0.0158707	0.00506106	0.0145435	0.00318517	0.0104953	0.00401493	0.0205044	0.00840437	0.0105077	0.00324538	0.0215882	0.00647836	0.00921468	0.0607602	0.0175906	0.0125811	0.0158603	0.014106	0.0237857	0.0127597	0.0100802	0.00373353
LINC02511	0	0.0129294	0.0804275	0.0308993	0.0932858	0.0255953	0.0281028	0.0207696	0.0391963	0.0201285	0.0684179	0.0148503	0.0105254	0.019858	0.0593361	0.0111334	0.0265075	0	0.0196549	0.0321262	0.00819326	0.0928911	0.0347257	0.0216806	0.00882762	0.00798499	0	0.0132242	0.0253027	0.0207743	0.0159242	0.0524711	0	0.0307535	0.0350146	0.0787994	1.16822	0	0.0242913	0	0.0233669	0.0376903	0	0.0132155	0	0.0792776	0.0382752	0.0251979	0.0466643
LINC01896	0.68009	0.0216671	1.36778	1.30029	2.37389	0.524246	0.941898	3.21375	0.0218952	0.0374795	0.00587976	0.61386	4.98585	0.118323	0.0132581	2.46277	1.71763	0.574023	2.18121	3.39534	1.78494	2.6377	1.91651	0.0080739	1.89355	0.312231	0.2065	0.00738708	1.00352	0.377149	1.83243	0.0234484	1.89493	1.13381	1.49433	0.136944	0	3.29183	2.94904	2.21313	0.169686	0	1.95881	0.177174	1.15031	0.487132	0.263695	1.39348	2.53369
ARAP1-AS2	0.0653043	0	0.0948021	0.0437063	0.0439834	0.0452549	0.0149065	0.187285	0.0138605	0.0142356	0.0334992	0.031508	0.022332	0.0280887	0.100715	0.0236217	0.0562413	0.0419285	0.0347516	0.027265	0	0.032848	0.0147356	0	0.0187297	0.0254128	0.0682034	0.0561159	0.0402637	0.0330578	0.0591264	0.00556643	0.0106471	0.0435	0.0222872	0.0278649	0.0774568	0.0228996	0.0515392	0.00814536	0.00619722	0.013328	0.0250226	0	0.0299259	0.042051	0.0203022	0.0334141	0.0396033
LINC00240	0.381877	0.291449	0.154749	0.206035	0.31256	0.219067	0.29157	0.136424	0.226251	0.268432	0.36769	0.144098	0.0848483	0.276683	0.278136	0.17285	0.0791423	0.271406	0.0958481	0.111264	0.066048	0.140981	0.149297	0.207138	0.147595	0.169267	0.23274	0.203337	0.105763	0.203131	0.0974654	0.209925	0.116863	0.257094	0.083633	0.222197	0.404498	0.0837827	0.149886	0.128375	0.188366	0.31696	0.0892027	0.169665	0.221085	0.42901	0.238076	0.126014	0.0780211
LINC00517	0.0160424	0.0212277	0.0167679	0.0193261	0.00972433	0.288157	0.00988707	0.00487142	0.0398377	0.0535053	0.0395006	0.0174153	0.00987478	0.0279457	0.0556681	0	0	0	0	0.00301402	0	0	0	0.00678012	0.00414096	0.0786594	0.0753957	0.0310168	0	0.0877053	0.0112048	0.0344592	0	0.0721309	0	0.0657139	0.03425	0	0.00379828	0.00360173	0.0465851	0.0029467	0	0.00619929	0.0297735	0.0232428	0.00897728	0.00886507	0.00437796
LINC00589	0	0.00603142	0.0333499	0	0	0.00795997	0	0.00968882	0.0060949	0.0125197	0.0049102	0	0.00982003	0	0	0	0	0	0	0	0	0.00722213	0	0	0	0.00744983	0.00749777	0.00616896	0	0.0048455	0	0	0	0	0.00653358	0.0163374	0.0075689	0	0	0.00716352	0	0	0.00733546	0	0.0131593	0.00924555	0.00595167	0	0
LINC02033	0.00984748	0.00930742	0.051464	0.0148289	0.0298459	0.0122835	0.0202302	0.0448541	0.0282161	0	0.0303088	0.0106902	0.0303077	0.0190602	0.0170856	0.016029	0	0.0426772	0.0188652	0.0277519	0.0235922	0.0668691	0.0199983	0	0.063547	0.103466	0.0231404	0.028559	0.0546436	0.00747735	0.0573164	0.0151089	0	0.0295178	0	0.0882389	0.04672	0.0466171	0.034973	0.0442177	0.016821	0.018088	0.0226395	0.0190268	0.0203068	0.0142673	0.0183687	0.0181391	0
COL25A1-DT	0.0203511	0.00641167	0.0088631	0	0.0102801	0.00846181	0.00696808	0	0.00647915	0.0199634	0.0104395	0.00736424	0	0.0131301	0	0	0	0.00979979	0.00649789	0.0127451	0	0.0153549	0	0	0.00875522	0.00791951	0.00797046	0.00655788	0	0	0	0	0.00995399	0	0.00694548	0.0521021	0.00804608	0	0.0240921	0	0.00579381	0	0.0155959	0.0131072	0	0.00982843	0	0.0062478	0
CCND2-AS1	0.0267374	0.025271	0.174666	0	0.0810361	0.200109	0.0823923	0.0405952	0.025537	0.0524561	0.0822929	0	0	0.129378	0.023195	0	0	0	0.0512218	0	0.0320282	0.0907799	0.0542984	0.0847515	0.103524	0.0936422	0.0314149	0.103389	0	0.0203021	0	0.0615343	0	0.200364	0	0.102678	0.0317129	0.0421908	0.0316524	0.0300144	0.0456716	0.0245558	0.0614697	0.0516607	0	0.0387379	0	0.0492504	0.072966
DSCR8	0.0539471	0.0849807	0.0469889	0.0406183	0.109002	0.0560767	0.0461777	0.0409537	0.0429376	0.0793791	0.0622648	0.0390425	0.4981	0.0870139	0.0935995	0.102446	0.0522678	0.090921	0.0430618	0.076016	0	0.040703	0.0456482	0.0475	0.104438	0	0.105641	0.0260756	0.0166307	0.0409629	0.020933	0.151746	0.0395793	0.215609	0	0.103585	0	0.0567512	0.010644	0.0504658	0.222696	0.0743181	0.0310063	0.052117	0.018541	0.0651334	0.0335428	0.0331236	0
LZTS1-AS1	0	0	0	0	0	0	0	0	0	0	0	0	0	0	0	0	0	0	0	0	0	0	0	0	0	0	0	0	0	0	0	0	0	0.0222377	0	0	0.0351971	0	0	0	0	0	0	0	0	0	0	0	0
LINC00381	0.0364099	0.0172066	0	0	0.0275879	0.0227084	0.074799	0	0	0.0178582	0.0280158	0	0	0	0	0	0	0	0.0348759	0.0171016	0	0.0412068	0.0369707	0.0192352	0.0704874	0	0	0.0175989	0.0673462	0	0.0211921	0	0	0	0	0.0699115	0	0	0.0215515	0.0408724	0	0	0.0209268	0	0	0	0.016979	0.0167668	0
LINC01166	0.0101069	0.0143289	0.0330124	0.0076098	0.0229742	0.0126071	0.0103816	0.115089	0.0241329	0.024786	0.0155536	0.0438874	0.0311061	0.00489058	0.0350715	0	0	0.00730026	0.0580865	0.028483	0.00605344	0.0171577	0.0307877	0.0427155	0	0	0.213751	0.0195409	0	0.0345346	0.00588265	0.00775346	0.0148303	0.0227216	0.0258699	0.0582195	0.00599385	0.0318968	0.029912	0.0113457	0.0129481	0.0278468	0.0755169	0.00976406	0.0521046	0	0.0188526	0.0418882	0.0275817
LINC02662	0	0	0	0	0.0341677	0	0	0	0	0	0	0	0	0	0	0	0	0	0	0	0	0	0	0	0	0	0	0	0	0	0	0	0	0	0	0	0	0	0	0	0	0	0	0	0	0	0	0	0
LINC01108	0.0125968	0.055561	0.00548601	0.113814	0.0445416	0.193792	0.0431305	0.0765023	0.0962499	0.0988545	0.00323088	0.0227913	0.0129231	0.130035	0.0327836	0.0205042	0.0406822	0.0060658	0.0241321	0.0670552	0.0352087	0.0237606	0.00426359	0.0443654	0.0108385	0.0637254	0.138138	0.0405915	0.0310664	0.156227	0.0146637	0.0869719	0.0431287	0.213967	0.0171962	0.0806244	0.0149409	0.0132516	0.0347955	0.00942711	0.0215172	0.11569	0.0289602	0.0243389	0.116893	0.0365012	0.148814	0.00773443	0.028647
LINC00323	1.57366	1.03089	0.0354488	0.996911	1.47196	0.480581	3.92402	0.73326	1.50819	1.34141	1.44468	0.97198	0.450924	1.49668	2.75387	1.04226	0.399569	3.40998	0.535371	0.606604	0.663019	0.239512	0.11571	1.70858	1.06453	0.0506796	2.4674	2.01438	0.802963	2.1055	0.600095	1.50695	0.525517	1.43138	0.266679	2.32699	0.032181	1.18165	0.2955	0.694429	1.71016	1.86887	0.773475	0.115331	2.39466	2.54727	0.905918	0.229896	0.266555
HOTAIR	0.10173	0.168263	0.0996843	0.0919142	0.339156	0.152273	0.146292	0.115841	0.145743	0.279417	0.148725	0.0662612	0.226993	0.167366	0.0706013	0.099353	0.0492814	0.213091	0.0487217	0.0716727	0.012186	0.0690793	0.0929666	0.112861	0.164118	0.641316	0.107574	0.255692	0.122308	0.196975	0.0947373	0.0741392	0.089563	0.167714	0.0781167	0.612043	0.283552	0.0802631	0.132473	0.0685187	0.191147	0.149487	0.0701634	0.176901	0.194047	0.154758	0.104367	0.276395	0.0624642
LINC01701	0.0293459	0.0277365	0.0383412	0	0.0889421	0	0	0	0	0	0.0225804	0	0	0	0	0	0	0	0	0.0551345	0	0.0332122	0	0	0	0	0	0	0	0	0	0	0	0	0	0	0	0	0	0	0	0	0	0	0.0302576	0	0.0273698	0	0
DACT3-AS1	0.0507644	0.0274174	0.0758001	0.0436823	0.0769288	0.0542761	0.0372458	0.0660645	0.0277059	0.0213417	0.0390609	0.0865994	0.0669592	0.0772016	0.0754951	0.0118044	0.0140526	0.0419055	0.0208395	0.0613126	0.0434355	0.0738675	0.0515462	0	0.0374388	0.0592639	0.0596452	0.0490745	0.0536555	0.027533	0.067536	0.0166901	0.0319237	0.0326071	0.0297	0.129965	0.043008	0.0457741	0.0429258	0.0488454	0.0681321	0.0599431	0.083363	0.140121	0.0598189	0.063042	0.0473459	0.0734708	0.0296862
HUNK-AS1	0.0214854	0.0812284	0	0.032354	0	0	0	0	0.0615624	0.0210761	0.0495962	0.0233241	0	0.0207929	0	0	0	0	0.0205802	0.0201832	0	0	0	0.0454026	0	0	0	0	0.0397408	0.0163142	0.0250108	0	0.0315264	0	0.0219978	0	0	0	0.0254349	0.0241187	0.0183502	0.0394647	0	0	0.0443058	0.0311287	0	0.0197881	0
LINC00701	0.0178369	0	0	0	0	0	0	0	0	0	0	0	0	0	0	0	0	0	0	0	0	0	0	0	0	0	0	0	0	0	0	0	0	0	0.0365246	0	0	0	0	0	0	0	0	0	0	0	0	0	0
LINC02198	0.387312	0.700764	0.115665	0.316615	0.268314	0.414105	0.227337	0.0840076	0.549601	0.510197	0.519405	0.240261	0.0340581	0.546179	0.307198	0.0900629	0.107216	0.271764	0.0847986	0.135139	0.0662791	0.12524	0.0674189	0.456	0.099975	0.245458	0.494075	0.770233	0.14328	0.596588	0.103055	0.713098	0.0974259	0.364876	0.0793098	0.382467	0.078752	0.0523857	0.0655013	0.111801	0.614333	0.619953	0.0636027	0.32072	0.559083	0.609248	0.402514	0.0611512	0.0452987
SRGAP2-AS1	0	0	0.0195831	0.00752362	0.00757132	0.00623216	0	0.0227572	0	0.00490105	0	0	0	0	0	0.0243975	0.00968141	0	0	0.00938681	0.0239395	0.0226179	0	0	0.0128965	0	0	0	0	0	0.00581603	0	0.0219935	0	0	0	0	0.0236517	0.0236586	0.00560858	0.00853434	0	0.00574321	0.00965348	0	0	0	0.0230077	0.00681732
LMO7-AS1	2.45506	3.79705	0.729001	3.05841	6.69675	9.68824	5.54793	1.15214	11.511	7.5095	4.58526	6.6629	1.78595	3.23991	5.32449	2.36138	1.29744	2.99849	2.0737	1.71921	1.71105	2.70273	1.813	5.63604	2.04516	4.89845	9.17812	9.49334	2.02283	6.4907	1.63679	7.12262	1.9977	11.0051	2.14799	2.62842	0.052944	1.93701	1.21539	1.22765	3.79333	7.89161	1.12885	4.35544	5.4999	6.59655	7.03574	1.93223	0.761344
KCNIP2-AS1	0.124565	0.103017	0.284808	0.398601	0.401129	0.174801	0.223913	0.141844	0.133844	0.0916439	0.155751	0.321159	0.26357	0.135619	0.283662	0.202758	0.211203	0.202441	0.253548	0.0877612	0.317079	0.17622	0.110673	0.230325	0.341629	0.127243	0.329302	0.150523	0.115202	0.283752	0.253757	0.215008	0.0913894	0.210028	0.223187	0.298974	0.129277	0.319409	0.202761	0.157311	0.186179	0.214502	0.304275	0.210593	0.224761	0.0902366	0.261397	0.143405	0.297444
LINC02670	0	0	0	0	0	0	0	0	0	0	0	0	0	0	0	0	0	0	0	0	0	0	0	0	0	0	0	0	0	0	0	0	0.0337743	0	0	0	0	0	0	0	0	0	0	0	0	0	0	0	0
ZNRF3-AS1	0	0	0	0	0	0	0	0	0	0	0	0	0	0	0	0	0	0	0	0	0	0	0	0	0	0	0	0	0	0	0	0	0	0	0	0	0	0	0	0	0	0	0	0	0	0	0	0	0
[truncated: 3,204 more rows]
[truncated: 562 more columns]

## Sheet: S3
CRG	lncRNA	cor	pvalue	Regulation
PDHA1	KIF9-AS1	0.52245	4.42562e-39	postive
PDHB	KIF9-AS1	0.497568	4.65567e-35	postive
[truncated: 391 more rows]

## Sheet: S4
ID	TCGA-CW-6087-11A-01R-1672-07	TCGA-B0-4712-11A-02R-1503-07	TCGA-CJ-5680-11A-01R-1541-07	TCGA-A3-3358-11A-01R-1541-07	TCGA-B0-5703-11A-01R-1541-07	TCGA-CZ-5989-11A-01R-1672-07	TCGA-B0-5711-11A-01R-1672-07	TCGA-B0-4700-11A-01R-1541-07	TCGA-CZ-5469-11A-01R-1503-07	TCGA-CZ-5455-11A-01R-1503-07	TCGA-CZ-5454-11A-01R-1503-07	TCGA-B0-5705-11A-01R-1541-07	TCGA-CJ-5681-11A-01R-1541-07	TCGA-CZ-5453-11A-01R-1503-07	TCGA-CW-6088-11A-01R-1672-07	TCGA-CZ-5988-11A-01R-1672-07	TCGA-B8-4619-11A-01R-1758-07	TCGA-CJ-6033-11A-01R-1858-07	TCGA-CZ-5451-11A-01R-1503-07	TCGA-CJ-6030-11A-01R-1672-07	TCGA-CZ-5982-11A-01R-1672-07	TCGA-CJ-5679-11A-01R-1541-07	TCGA-B0-5402-11A-01R-1503-07	TCGA-CZ-5467-11A-01R-1503-07	TCGA-B0-5696-11A-01R-1541-07	TCGA-B8-5552-11A-01R-1672-07	TCGA-CZ-5452-11A-01R-1503-07	TCGA-CZ-5463-11A-01R-1503-07	TCGA-CZ-5985-11A-01R-1672-07	TCGA-CZ-5458-11A-01R-1503-07	TCGA-CW-5589-11A-01R-1541-07	TCGA-CZ-5462-11A-01R-1503-07	TCGA-B0-5699-11A-01R-1541-07	TCGA-B2-5641-11A-01R-1541-07	TCGA-CJ-5676-11A-01R-1541-07	TCGA-CZ-4865-11A-01R-1503-07	TCGA-CW-5591-11A-01R-1541-07	TCGA-B0-5697-11A-01R-1541-07	TCGA-CJ-5677-11A-01R-1541-07	TCGA-CW-5587-11A-01R-1541-07	TCGA-CZ-5461-11A-01R-1503-07	TCGA-CZ-5470-11A-01R-1503-07	TCGA-CW-6090-11A-01R-1672-07	TCGA-CZ-5987-11A-01R-1672-07	TCGA-CZ-5457-11A-01R-1503-07	TCGA-B0-5706-11A-01R-1541-07	TCGA-CZ-5465-11A-01R-1503-07	TCGA-B0-5691-11A-01R-1541-07	TCGA-A3-3387-11A-01R-1541-07
[truncated: 180 more rows]
[truncated: 562 more columns]

[truncated: 2 more sheets: S5, S6]
